# Supplementary material for: The low-density lipoprotein receptor promotes infection of multiple encephalitic alphaviruses
Source: Nat Commun. 2024 Jan 4;15:246. doi: 10.1038/s41467-023-44624-x (PMC10764363; doi:10.1038/s41467-023-44624-x)
Supplement: Supplementary file 4 — Supplementary Data 1 [file 41467_2023_44624_MOESM4_ESM.xlsx]

## Sheet: Table S1
id	pos|score	pos|p-value	pos|fdr	pos|rank	pos|goodsgrna	pos|lfc
Sema5a	2.1232e-05	5.9027e-05	0.529703	1	2	-0.11765
Olfr970	2.6678e-05	9.0861e-05	0.529703	2	1	-8.1074
Ldlr	3.3186e-05	0.00013508	0.529703	3	4	0.72905
Olfr331	3.8122e-05	0.00012977	0.529703	4	3	3.1716
Ccp110	4.1918e-05	0.00016558	0.529703	5	2	-6.4366
mmu-mir-3971	4.7787e-05	0.00014436	0.529703	6	2	7.2944
Svs2	5.7812e-05	0.00011872	0.529703	7	2	6.8347
Prx	8.0033e-05	0.00024959	0.558911	8	1	-9.1763
Neurog2	8.0034e-05	0.00023633	0.558911	9	1	-2.4297
Pls3	8.0911e-05	0.00023765	0.558911	10	3	-1.0683
Hspa4l	0.00017607	0.00047155	0.926504	11	1	-7.7475
Pgrmc1	0.00019812	0.00059756	0.932621	12	3	-1.0683
Pde4b	0.00020808	0.00052638	0.926504	13	1	-6.9397
Olfr974	0.00022408	0.00073684	0.932621	14	1	-8.4304
mmu-mir-669k	0.00027874	0.00053787	0.926504	15	2	2.79
Usp30	0.0003201	0.0009274	0.932621	16	1	-8.4625
Zfp182	0.00033578	0.0009756	0.932621	17	3	0.53127
Ppp1cc	0.00034914	0.0010167	0.932621	18	2	-0.82962
E030018B13Rik	0.00036762	0.0011374	0.932621	19	3	-5.1098
Arl1	0.00037643	0.0011051	0.932621	20	2	-7.441
Wtip	0.00038811	0.001194	0.932621	21	3	-1.0951
Ipo11	0.00038811	0.001194	0.932621	22	3	-4.3261
Vmn2r1	0.00038811	0.001194	0.932621	23	3	-3.0277
A330070K13Rik	0.00040006	0.0011693	0.932621	24	2	-8.574
mmu-mir-883a	0.00045302	0.00085577	0.932621	25	2	2.3234
Olfr1305	0.00045345	0.0013315	0.932621	26	1	-7.4725
Tmem116	0.00046536	0.0010499	0.932621	27	2	3.4944
Adamts1	0.0004908	0.0014297	0.932621	28	1	-9.191
BC051019	0.00050679	0.0014925	0.932621	29	1	-6.9202
Hoxc13	0.00056853	0.001225	0.932621	30	2	3.0996
Tpk1	0.00061794	0.001783	0.932621	31	2	-7.559
Chd5	0.00061794	0.001783	0.932621	32	2	-7.5207
mmu-mir-26a-1	0.00063083	0.0013466	0.932621	33	2	3.532
Unc13a	0.00066147	0.0017564	0.932621	34	1	-5.7182
Cyp2b9	0.00067211	0.0019572	0.932621	35	1	-7.6443
Lyzl4	0.00072012	0.0020748	0.932621	36	1	-9.5384
Zdhhc22	0.00072412	0.0015216	0.932621	37	2	3.1818
Vmn2r59	0.00074679	0.0019085	0.932621	38	2	-4.727
mmu-mir-466b-3	0.00075275	0.001416	0.932621	39	2	0.29928
Sbno2	0.00077114	0.0019536	0.932621	40	2	-1.2437
Vmn1r81	0.00077344	0.0022092	0.932621	41	1	-8.1296
Ifltd1	0.00078945	0.0019956	0.932621	42	1	-8.1384
Vmn1r218	0.00081277	0.0023149	0.932621	43	3	-1.0683
Wap	0.00081835	0.002329	0.932621	44	2	-5.2796
Pip	0.00083211	0.0020743	0.932621	45	1	-8.5073
Clec4a3	0.00085475	0.0021177	0.932621	46	2	-2.3458
Stx4a	0.00096002	0.0023193	0.932621	47	2	-2.6347
Hbb-bh2	0.0010278	0.0028936	0.932621	48	3	-1.6753
Fam46b	0.0010401	0.0021247	0.932621	49	1	-6.014
Fpr-rs4	0.001056	0.0030064	0.932621	50	3	-4.8331
Pak1	0.0011006	0.0031196	0.932621	51	3	-5.0884
Slc7a10	0.0011307	0.002639	0.932621	52	1	-3.0374
Elovl4	0.0011709	0.0027141	0.932621	53	2	-2.9044
Nr4a2	0.0011833	0.0027336	0.932621	54	2	-2.3522
Aco1	0.0011921	0.0033672	0.932621	55	2	-7.3989
Ushbp1	0.0011943	0.0033676	0.932621	56	2	-6.0621
Traf1	0.0012	0.0033853	0.932621	57	1	-8.4231
Pigz	0.001216	0.0027972	0.932621	58	1	-4.2675
Zkscan7	0.0012334	0.0034861	0.932621	59	2	-5.4522
Sde2	0.0012432	0.0012343	0.932621	60	1	9.9445
5430402E10Rik	0.0012586	0.0028777	0.932621	61	1	-7.8821
Tnfrsf4	0.0012755	0.003579	0.932621	62	2	-9.1389
mmu-mir-30b	0.0012859	0.0029233	0.932621	63	2	0.24854
Fiz1	0.0013013	0.0029507	0.932621	64	1	-8.7091
Cirbp	0.0013119	0.003693	0.932621	65	1	-7.0175
Tprn	0.0013599	0.0037315	0.932621	66	2	-8.3179
Ctxn1	0.0013665	0.0037439	0.932621	67	2	-7.7622
Ercc4	0.0013758	0.0038526	0.932621	68	1	-9.2136
Tmcc3	0.0013885	0.0037859	0.932621	69	2	-3.5738
Phf12	0.0013975	0.0026867	0.932621	70	1	1.2754
H2-M9	0.0014137	0.0039552	0.932621	71	3	-5.2498
Mbd3l2	0.0015145	0.0033636	0.932621	72	1	-8.9233
Dpp9	0.0015571	0.003437	0.932621	73	1	-4.4675
Osr1	0.0015677	0.0043753	0.932621	74	1	-8.8418
Paqr7	0.0015998	0.0035162	0.932621	75	1	-8.0747
Fam115a	0.0016796	0.0043262	0.932621	76	1	-8.6762
mmu-mir-6953	0.001696	0.0032695	0.932621	77	1	1.7274
Hs1bp3	0.0017595	0.0049363	0.932621	78	2	-8.5884
Smc1b	0.0017862	0.0045145	0.932621	79	1	-9.4787
Ube2o	0.0017944	0.0045336	0.932621	80	2	-9.3181
BC117090	0.0018397	0.0036316	0.932621	81	1	-7.9721
Wnk4	0.0018555	0.0039853	0.932621	82	1	-6.6343
4933402N03Rik	0.0018905	0.0040459	0.932621	83	2	-2.5181
mmu-mir-6943	0.001926	0.0037364	0.932621	84	2	1.5436
Six4	0.0019356	0.0038062	0.932621	85	1	-2.1012
Kif19a	0.0019408	0.0041339	0.932621	86	1	-8.0603
Itm2a	0.0019506	0.0048055	0.932621	87	2	-6.8396
Reln	0.001982	0.0055673	0.932621	88	3	-4.4477
Txndc17	0.0019834	0.0042249	0.932621	89	1	-9.3775
5830418K08Rik	0.0021286	0.0059626	0.932621	90	2	-7.9743
Peli1	0.0021951	0.0052525	0.932621	91	2	-5.0836
Slc22a26	0.002207	0.0061805	0.932621	92	1	-2.8322
Iqgap2	0.0022124	0.0052879	0.932621	93	1	-8.3571
Fshr	0.0022169	0.0043302	0.932621	94	2	-1.0683
mmu-mir-874	0.0022169	0.0043302	0.932621	95	2	-1.0683
mmu-mir-1904	0.0022169	0.0043302	0.932621	96	2	-1.0683
Dnajc27	0.0022169	0.0043302	0.932621	97	2	-1.0683
Pold1	0.0022169	0.0043302	0.932621	98	2	-1.0683
mmu-mir-1934	0.0022291	0.004339	0.932621	99	1	0.13687
Slco5a1	0.0022656	0.0053904	0.932621	100	1	-6.2402
1700065I17Rik	0.0022692	0.0063574	0.932621	101	2	-6.7106
mmu-mir-6956	0.002304	0.0044721	0.932621	102	2	-1.3718
Rpp25	0.0023243	0.0048506	0.932621	103	1	-8.8064
Limk2	0.0023721	0.0055752	0.932621	104	1	-7.1549
Ffar2	0.0023946	0.0066762	0.932621	105	2	-3.7225
Cand1	0.0023985	0.0066864	0.932621	106	2	-7.6798
Gls	0.0024017	0.0049819	0.932621	107	2	-2.9611
Esrp2	0.0024085	0.0056327	0.932621	108	2	-7.5336
Dot1l	0.0024096	0.0049974	0.932621	109	2	-2.3463
Celsr1	0.0024214	0.0056535	0.932621	110	2	-6.8187
Krtdap	0.0024626	0.0068203	0.932621	111	1	-8.0879
Tpsab1	0.0024897	0.0051517	0.932621	112	2	-2.708
Asns	0.0024948	0.0051618	0.932621	113	1	-8.1862
Mcm2	0.0024992	0.0057972	0.932621	114	2	-7.4134
Tubgcp5	0.0025265	0.0069287	0.932621	115	1	-8.5466
Olfr18	0.0025374	0.005245	0.932621	116	1	-4.8198
Dusp15	0.0025904	0.0070388	0.932621	117	2	-8.8301
Spp2	0.0025978	0.0070494	0.932621	118	2	-1.2406
Spdef	0.0026384	0.0060399	0.932621	119	1	-2.6262
Cyp3a59	0.0026916	0.006131	0.932621	120	1	-8.2979
Smpd3	0.0027449	0.0062221	0.932621	121	1	-8.4138
Ccr8	0.0027649	0.0073593	0.932621	122	2	-5.7346
mmu-mir-7056	0.0027833	0.0052388	0.932621	123	1	0.98073
Pip4k2a	0.0027843	0.0062902	0.932621	124	2	-0.18564
Ppm1g	0.0027981	0.0063158	0.932621	125	1	-8.308
Fbxo41	0.0027986	0.0054346	0.932621	126	1	-9.4484
Tmem134	0.0030375	0.0078121	0.932621	127	1	-6.8433
Cdk17	0.0030485	0.006196	0.932621	128	1	-7.9794
Vmac	0.0030911	0.0062791	0.932621	129	1	-7.1844
Kifc5b	0.0031715	0.0069928	0.932621	130	2	-8.2853
Nudt2	0.0032189	0.0065179	0.932621	131	1	-7.6641
Pcyt2	0.0032308	0.0056615	0.932621	132	1	0.071515
Smpd1	0.0032459	0.0062787	0.932621	133	1	-7.4814
Gphb5	0.0032772	0.0071882	0.932621	134	1	-8.2546
Armcx4	0.0033466	0.0067655	0.932621	135	1	-6.0132
Kank1	0.0034206	0.0084841	0.932621	136	2	-3.1032
Crebzf	0.0034368	0.0074782	0.932621	137	1	-8.3474
Cep70	0.0035973	0.006941	0.932621	138	1	-8.9502
Adamtsl4	0.0036225	0.0088361	0.932621	139	2	-6.5346
Gpr82	0.0036446	0.0073368	0.932621	140	1	-7.4588
Cd109	0.0036496	0.007862	0.932621	141	1	-8.116
Frat1	0.0037028	0.0079505	0.932621	142	1	-6.8805
Gdf10	0.0037088	0.0089948	0.932621	143	2	-3.17
Zc3h8	0.003756	0.0080411	0.932621	144	2	-6.0621
Ier5l	0.0038528	0.007415	0.932621	145	1	-8.3738
Kat2a	0.0038921	0.008294	0.932621	146	2	-8.623
Aldh16a1	0.0039083	0.0083223	0.932621	147	2	-2.4297
Fam98a	0.0039688	0.0084262	0.932621	148	1	-7.0632
Etv6	0.0039775	0.008443	0.932621	149	2	-0.35366
Siglech	0.0039805	0.0076609	0.932621	150	1	-9.0918
Clcn4-2	0.0039897	0.0084673	0.932621	151	2	-7.1714
Hes5	0.0039951	0.0095004	0.932621	152	1	-7.5028
Mt2	0.0040084	0.0095236	0.932621	153	2	-8.9465
Lhx5	0.0040277	0.0080552	0.932621	154	2	-5.1063
Sebox	0.0040472	0.008581	0.932621	155	2	-6.7976
Pnma5	0.0040589	0.0096054	0.932621	156	1	-6.3526
Adam18	0.004204	0.0080747	0.932621	157	1	-7.6874
Me2	0.0042504	0.0099414	0.932621	158	1	-8.1264
Olfr1290	0.0042879	0.0090134	0.932621	159	1	-8.0278
Zfp526	0.004353	0.0086689	0.932621	160	2	-4.1199
Mrps21	0.004353	0.0086689	0.932621	161	2	-3.6749
Mrpl35	0.004353	0.0086689	0.932621	162	2	-3.6799
Eef2	0.004353	0.0086689	0.932621	163	2	-4.756
Ing3	0.004353	0.0086689	0.932621	164	2	-5.2883
Grem1	0.004353	0.0086689	0.932621	165	2	-5.1602
Usp22	0.004353	0.0086689	0.932621	166	2	-5.1036
Lclat1	0.004353	0.0086689	0.932621	167	2	-4.6377
Lrrc58	0.004353	0.0086689	0.932621	168	2	-3.8048
mmu-mir-6356	0.004353	0.0086689	0.932621	169	2	-4.1171
Olfr393	0.004353	0.0086689	0.932621	170	2	-3.2039
Bcap31	0.004353	0.0086689	0.932621	171	2	-5.2067
Cd1d1	0.004353	0.0086689	0.932621	172	2	-4.21
mmu-mir-675	0.004353	0.0086689	0.932621	173	2	-5.3961
Cgref1	0.004353	0.0086689	0.932621	174	2	-5.7406
Ythdc2	0.004353	0.0086689	0.932621	175	2	-3.6646
Gys1	0.004353	0.0086689	0.932621	176	2	-3.7953
Cdc34	0.004353	0.0086689	0.932621	177	2	-4.566
Gtf2ird2	0.0043681	0.008695	0.932621	178	1	-7.732
Rltpr	0.0044474	0.0092919	0.932621	179	1	-5.6543
Ppp1r3e	0.0044862	0.0086353	0.932621	180	2	-1.4035
Jam2	0.0044862	0.0086353	0.932621	181	2	-1.4035
Zc2hc1a	0.0044862	0.0086353	0.932621	182	2	-1.4035
1700109H08Rik	0.0044862	0.0086353	0.932621	183	2	-1.4035
Syt12	0.0044862	0.0086353	0.932621	184	2	-1.4035
Ncor2	0.0044862	0.0086353	0.932621	185	2	-1.4035
Anapc4	0.0044862	0.0086353	0.932621	186	2	-1.4035
Myod1	0.0044862	0.0086353	0.932621	187	2	-1.4035
Kmt2a	0.0044873	0.0044084	0.932621	188	1	7.0223
Ctsg	0.0045006	0.0093857	0.932621	189	2	-8.0368
Wdr7	0.0045383	0.0090116	0.932621	190	1	-7.1602
Slc25a13	0.0045733	0.0095272	0.932621	191	2	-7.4273
6430571L13Rik	0.004587	0.0088317	0.932621	192	1	-7.3125
Agps	0.0046069	0.0095868	0.932621	193	1	-6.3797
Mfsd11	0.0046828	0.0089988	0.932621	194	1	-9.0491
Trim59	0.0046969	0.010711	0.932621	195	2	-8.2009
4933406J08Rik	0.0047433	0.010795	0.932621	196	2	-6.6539
Pfas	0.0048104	0.0092296	0.932621	197	1	-6.8805
Usf2	0.0048195	0.0099618	0.932621	198	1	-7.441
Sox30	0.0048727	0.010063	0.932621	199	1	-7.9403
Emr4	0.0048882	0.011041	0.932621	200	1	-8.8101
Slit2	0.0049258	0.010168	0.932621	201	1	-8.0548
Bmp4	0.004952	0.011153	0.932621	202	1	-7.6518
Lce1a2	0.0050306	0.0074066	0.932621	203	1	0.35429
Olfr887	0.0050487	0.0099764	0.932621	204	1	-7.5544
Frat2	0.0050852	0.010454	0.932621	205	1	-7.4088
Vps33a	0.0050976	0.0097743	0.932621	206	1	-8.0278
Sprr1a	0.0051384	0.010564	0.932621	207	2	-7.5336
Gm4846	0.0051915	0.010656	0.932621	208	1	-8.5425
Zc3h3	0.005207	0.011591	0.932621	209	1	-8.5614
mmu-mir-344d-1	0.0052252	0.010034	0.932621	210	1	-6.6239
Esam	0.0052447	0.01075	0.932621	211	1	-9.3132
Vma21	0.0052613	0.010368	0.932621	212	1	-5.7535
mmu-mir-30c-1	0.0052676	0.010118	0.932621	213	2	1.5802
Gm6592	0.0053509	0.010955	0.932621	214	1	-7.5732
mmu-mir-7069	0.0054485	0.01045	0.932621	215	1	0.80112
Svip	0.0054739	0.010757	0.932621	216	1	-8.2332
Chac2	0.0055103	0.011237	0.932621	217	1	-4.1255
mmu-mir-615	0.0056025	0.0055593	0.932621	218	1	6.4842
NonTargetingControlGuideForMouse_0062	0.0056025	0.0055593	0.932621	219	1	6.4842
Ccdc105	0.0056165	0.011429	0.932621	220	1	-4.8566
NonTargetingControlGuideForMouse_0229	0.0056719	0.0056274	0.932621	221	1	6.44
Snrnp27	0.005679	0.010871	0.932621	222	2	1.323
Olfr1197	0.0057169	0.012487	0.932621	223	2	-8.6001
Ung	0.0057228	0.011615	0.932621	224	1	-8.4573
Eif2s3y	0.0057714	0.011292	0.932621	225	1	-7.6809
G6pc3	0.0057759	0.01171	0.932621	226	1	-8.4972
Cant1	0.0058139	0.011366	0.932621	227	1	-8.7242
Saa1	0.005829	0.011807	0.932621	228	1	-8.8301
mmu-mir-1951	0.0058506	0.011197	0.932621	229	2	1.1646
mmu-mir-7233	0.005895	0.011283	0.932621	230	1	-0.36046
Olfr1389	0.0059718	0.012938	0.932621	231	1	-7.6217
Tmem143	0.0060414	0.012187	0.932621	232	1	-9.0565
Tekt3	0.0060945	0.012284	0.932621	233	1	-6.3797
Pzp	0.0061476	0.01238	0.932621	234	1	-5.7456
Olfr521	0.0061751	0.012041	0.932621	235	1	-4.2638
Olfr1101	0.0061751	0.012041	0.932621	236	1	-8.6672
Vmn1r15	0.0062538	0.012586	0.932621	237	2	-6.4356
Zfp488	0.0062813	0.012231	0.932621	238	1	-7.5598
Asl	0.0063378	0.012326	0.932621	239	2	-3.51
Nup107	0.0063501	0.0086871	0.932621	240	1	-1.2454
Ncoa1	0.0064136	0.012458	0.932621	241	2	-3.5288
Ncoa6	0.0064661	0.012968	0.932621	242	1	-8.7552
Elovl3	0.0065192	0.013068	0.932621	243	1	-8.1747
Tuba1a	0.0065522	0.0088887	0.932621	244	1	-0.85149
Nkx6-3	0.0065645	0.012505	0.932621	245	1	-8.6109
Cisd3	0.0066151	0.012841	0.932621	246	2	-4.5835
Tlk2	0.0066442	0.01266	0.932621	247	1	-6.3016
Map3k7	0.0066784	0.013355	0.932621	248	1	-9.2483
Zfp949	0.0066909	0.012751	0.932621	249	2	-1.6753
1810026J23Rik	0.0066909	0.012751	0.932621	250	2	-1.6753
mmu-mir-3060	0.0066909	0.012751	0.932621	251	2	-1.6753
Lace1	0.0066909	0.012751	0.932621	252	2	-1.6753
Psmb1	0.0066909	0.012751	0.932621	253	2	-1.6753
mmu-mir-6971	0.0066909	0.012751	0.932621	254	2	-1.1882
Psmd3	0.0066909	0.012751	0.932621	255	2	-1.6753
Car9	0.0066909	0.012751	0.932621	256	2	-1.6753
mmu-mir-2137	0.0067011	0.009035	0.932621	257	1	-1.019
Mesdc2	0.0067416	0.013074	0.932621	258	2	-3.0015
Creld2	0.0067457	0.013083	0.932621	259	2	-3.1732
Hsd3b6	0.0067477	0.014322	0.932621	260	2	-4.6272
Gpi1	0.0067846	0.013529	0.932621	261	1	-7.3994
mmu-mir-6957	0.0068195	0.012999	0.932621	262	1	-9.0932
Ccdc64b	0.0068673	0.013084	0.932621	263	1	-8.9787
Zkscan3	0.006876	0.013303	0.932621	264	1	-9.4869
Nit1	0.0068907	0.013719	0.932621	265	1	-9.6361
Sult2a6	0.0069184	0.01337	0.932621	266	1	-7.9223
Zfp873	0.0069603	0.01344	0.932621	267	2	-0.82026
Dnajc28	0.0070312	0.013567	0.932621	268	2	-2.718
Dpys	0.0070499	0.014007	0.932621	269	1	-8.974
Olfr1497	0.0070543	0.014845	0.932621	270	2	-8.6159
Acad11	0.007118	0.014953	0.932621	271	1	-9.0712
Nupl1	0.0071229	0.014129	0.932621	272	2	-2.7043
Olfr426	0.0071229	0.014129	0.932621	273	2	-8.4818
Rptn	0.0071229	0.014129	0.932621	274	2	-7.4814
Tshb	0.0071229	0.014129	0.932621	275	2	-7.8437
Zfp764	0.0071229	0.014129	0.932621	276	2	-8.4323
Rfx5	0.0071229	0.014129	0.932621	277	2	-7.3125
Usp37	0.0071229	0.014129	0.932621	278	2	-3.9826
Krt23	0.0071229	0.014129	0.932621	279	2	-6.4356
BC030336	0.0071229	0.014129	0.932621	280	2	-5.0836
AW551984	0.0071229	0.014129	0.932621	281	2	-6.1539
Gm5136	0.0071229	0.014129	0.932621	282	2	-3.2059
Smim7	0.0071229	0.014129	0.932621	283	2	-8.4369
Cgnl1	0.0071229	0.014129	0.932621	284	2	-6.837
Pdzd8	0.0071229	0.014129	0.932621	285	2	-5.9893
Btk	0.0071229	0.014129	0.932621	286	2	-9.0787
Ociad1	0.0071229	0.014129	0.932621	287	2	-5.5568
Cdh22	0.0071229	0.014129	0.932621	288	2	-1.0683
Olfr173	0.0071229	0.014129	0.932621	289	2	-5.7892
Rhox5	0.0071229	0.014129	0.932621	290	2	-8.0578
Eapp	0.0071229	0.014129	0.932621	291	2	-9.3427
Lgals3bp	0.0071229	0.014129	0.932621	292	2	-8.0872
Galnt4	0.0071229	0.014129	0.932621	293	2	-4.0632
Ergic1	0.0071229	0.014129	0.932621	294	2	-7.9143
Myd88	0.0071229	0.014129	0.932621	295	2	-5.59
Pigyl	0.0071229	0.014129	0.932621	296	2	-8.4774
Olfr784	0.0071229	0.014129	0.932621	297	2	-8.2674
Tcp11l2	0.0071229	0.014129	0.932621	298	2	-8.3425
Adam20	0.0071229	0.014129	0.932621	299	2	-8.0095
Stxbp2	0.0073151	0.014453	0.932621	300	1	-9.2444
Vmn1r20	0.0073522	0.014155	0.932621	301	2	-5.4703
Arf2	0.0073608	0.01417	0.932621	302	2	-3.752
Amd1	0.0074567	0.014139	0.932621	303	1	-6.7542
Ntn5	0.0075538	0.014878	0.932621	304	1	-9.707
Zfp120	0.0075538	0.014878	0.932621	305	1	-8.1498
4932411N23Rik	0.0076166	0.014434	0.932621	306	2	1.0756
Plcb1	0.0076271	0.015831	0.932621	307	1	-8.5151
Mgat5	0.0076613	0.014707	0.932621	308	1	-8.5607
Gm4567	0.0076797	0.014502	0.932621	309	1	0.82944
mmu-mir-381	0.0077006	0.0099689	0.932621	310	1	-1.4189
Tmem68	0.0077434	0.014555	0.932621	311	1	-9.6391
Tmem160	0.0077462	0.014865	0.932621	312	1	-4.2954
NonTargetingControlGuideForMouse_0462	0.0077955	0.0077471	0.932621	313	1	6.0722
NonTargetingControlGuideForMouse_0695	0.0079235	0.0078762	0.932621	314	1	5.3558
Dis3l2	0.007925	0.015539	0.932621	315	2	-6.3412
Gm5071	0.00803	0.014813	0.932621	316	1	-0.59954
Crot	0.0080723	0.016567	0.932621	317	1	-8.7725
Smr3a	0.0081105	0.015876	0.932621	318	1	-7.9338
Pycrl	0.0081255	0.01489	0.932621	319	1	-7.2823
Olfr205	0.0081635	0.015974	0.932621	320	1	-7.9241
Vmn2r115	0.0082051	0.014957	0.932621	321	1	-5.8315
Cd52	0.0082166	0.016077	0.932621	322	1	-8.5488
Rasl2-9	0.0082696	0.016171	0.932621	323	1	-8.7386
mmu-mir-3082	0.0082766	0.015833	0.932621	324	1	-9.5713
Arhgap36	0.0083166	0.015058	0.932621	325	1	-10.195
Myzap	0.0084286	0.016463	0.932621	326	1	-8.4369
Adamts2	0.0084462	0.016143	0.932621	327	1	-8.0861
Ttk	0.0084462	0.016143	0.932621	328	1	-8.1653
Ttll6	0.0085492	0.017372	0.932621	329	1	-7.6682
Gpr133	0.0085492	0.017372	0.932621	330	1	-7.5068
AI429214	0.0085735	0.016385	0.932621	331	1	-8.772
Pnpla3	0.0086583	0.016551	0.932621	332	1	-7.483
Gm19345	0.0087007	0.016622	0.932621	333	1	-8.1547
NonTargetingControlGuideForMouse_0416	0.0087239	0.0086893	0.932621	334	1	5.5773
Zfand2b	0.0087388	0.016691	0.932621	335	2	-4.4728
Cacna1b	0.0087388	0.016691	0.932621	336	2	-5.0132
Tpp1	0.0087388	0.016691	0.932621	337	2	-5.1864
Qrich1	0.0087388	0.016691	0.932621	338	2	-5.2051
Gbf1	0.0087388	0.016691	0.932621	339	2	-5.159
Prg4	0.0087388	0.016691	0.932621	340	2	-5.3278
Arsi	0.0087388	0.016691	0.932621	341	2	-4.5569
Vsx1	0.0087388	0.016691	0.932621	342	2	-4.2623
Rpgr	0.0087388	0.016691	0.932621	343	2	-1.9551
Rrp36	0.0087388	0.016691	0.932621	344	2	-5.4105
Awat2	0.0087388	0.016691	0.932621	345	2	-2.8499
Skint9	0.0087388	0.016691	0.932621	346	2	-5.347
Mesp2	0.0087388	0.016691	0.932621	347	2	-5.3147
Ly6g5c	0.0087388	0.016691	0.932621	348	2	-2.4924
Mre11a	0.0087388	0.016691	0.932621	349	2	-3.3517
Mfsd7c	0.0087388	0.016691	0.932621	350	2	-2.668
Sco1	0.0087388	0.016691	0.932621	351	2	-5.3792
Zfp40	0.0087388	0.016691	0.932621	352	2	-4.3679
Hist1h2bp	0.0087388	0.016691	0.932621	353	2	-3.6792
Pmvk	0.0087388	0.016691	0.932621	354	2	-2.2605
Ube2n	0.0087388	0.016691	0.932621	355	2	-4.57
Fkrp	0.0087465	0.017	0.932621	356	1	-8.6992
mmu-mir-8104	0.0087527	0.010958	0.932621	357	1	-1.1572
Papd7	0.0087995	0.017078	0.932621	358	1	-8.2415
Dhrs7c	0.0088353	0.0179	0.932621	359	1	-8.1865
Pvrl2	0.0088491	0.016883	0.932621	360	1	-8.2598
Scaf8	0.0088696	0.011079	0.932621	361	1	-1.31
Ttc9	0.0088988	0.018019	0.932621	362	1	-7.9936
Kmt2e	0.0089054	0.01727	0.932621	363	1	-8.455
mmu-mir-7051	0.0089532	0.015607	0.932621	364	1	-8.947
Sfxn5	0.0089584	0.017363	0.932621	365	1	-9.4348
Calcrl	0.0089624	0.018132	0.932621	366	1	-8.4502
Slc39a9	0.0090114	0.017446	0.932621	367	1	-8.9276
mmu-mir-6239	0.0090714	0.011263	0.932621	368	1	-1.2293
4930433I11Rik	0.0091173	0.017629	0.932621	369	2	-8.5425
Trim13	0.0091459	0.017404	0.932621	370	1	-5.1971
Olfr972	0.0091703	0.017725	0.932621	371	1	-8.3522
Mxi1	0.0092233	0.017818	0.932621	372	1	-7.9241
mmu-mir-8108	0.009335	0.015944	0.932621	373	1	-9.2805
Mzf1	0.0093579	0.017793	0.932621	374	1	-9.5789
mmu-mir-6920	0.0093582	0.011537	0.932621	375	1	-0.59547
Erich2	0.0094351	0.018192	0.932621	376	1	-6.1712
Tsc22d4	0.0094881	0.018299	0.932621	377	1	-8.093
Asf1a	0.0095024	0.019094	0.932621	378	1	-6.2754
Polr2l	0.00951	0.0161	0.932621	379	1	-7.7695
Pou6f1	0.0096734	0.018634	0.932621	380	1	-7.4364
Btbd10	0.0096969	0.018423	0.932621	381	1	-8.0645
Vmn2r7	0.0098057	0.018861	0.932621	382	2	-1.6753
Vmn2r2	0.0099116	0.01904	0.932621	383	1	-8.6528
Igfbp4	0.0099235	0.016466	0.932621	384	1	-9.2365
Pcdhga11	0.0099298	0.0098689	0.932621	385	1	5.0073
Pif1	0.009991	0.019189	0.932621	386	1	-9.2754
Usp24	0.01001	0.019959	0.932621	387	1	-8.2678
Olfr1043	0.01007	0.019325	0.932621	388	1	-5.4522
3110062M04Rik	0.010123	0.019414	0.932621	389	1	-8.6877
2023-03-08	0.010177	0.019516	0.932621	390	2	-2.5998
mmu-mir-3074-1	0.010311	0.019548	0.932621	391	2	-1.8397
Ndufc2	0.010414	0.019947	0.932621	392	1	-8.6935
Helb	0.010453	0.019815	0.932621	393	2	-3.232
Myrf	0.010459	0.020025	0.932621	394	2	-1.7858
Cyfip1	0.010481	0.019872	0.932621	395	1	-8.3229
Ppig	0.01049	0.020772	0.932621	396	2	-5.6297
Itga3	0.01049	0.020772	0.932621	397	2	-6.5688
Tbc1d8	0.01049	0.020772	0.932621	398	2	-6.0442
Olfr671	0.01049	0.020772	0.932621	399	2	-8.9142
Lsm14b	0.01049	0.020772	0.932621	400	2	-7.8319
Olfr13	0.01049	0.020772	0.932621	401	2	-4.606
Olfr1218	0.01049	0.020772	0.932621	402	2	-9.3031
Pik3r3	0.01049	0.020772	0.932621	403	2	-8.199
Ahsa1	0.01049	0.020772	0.932621	404	2	-2.5969
Kdm5d	0.01049	0.020772	0.932621	405	2	-6.0881
Armc4	0.01049	0.020772	0.932621	406	2	-8.3248
Olfr1412	0.01049	0.020772	0.932621	407	2	-7.4534
Atp6ap2	0.01049	0.020772	0.932621	408	2	-7.9397
Hnrnph1	0.01049	0.020772	0.932621	409	2	-8.0942
Itgb3	0.01049	0.020772	0.932621	410	2	-6.5907
Rbm12b2	0.01049	0.020772	0.932621	411	2	-6.5634
Adora1	0.01049	0.020772	0.932621	412	2	-5.5312
Fgb	0.01049	0.020772	0.932621	413	2	-6.9745
Olfr275	0.01049	0.020772	0.932621	414	2	-8.9581
Pdlim3	0.01049	0.020772	0.932621	415	2	-7.1219
Ceacam16	0.01049	0.020772	0.932621	416	2	-8.2724
Igf2	0.01049	0.020772	0.932621	417	2	-6.3597
Rab37	0.01049	0.020772	0.932621	418	2	-4.7893
1700039E15Rik	0.01049	0.020772	0.932621	419	2	-5.6531
Usp35	0.01049	0.020772	0.932621	420	2	-9.1379
Cabp4	0.01049	0.020772	0.932621	421	2	-8.4097
Mpzl3	0.01049	0.020772	0.932621	422	2	-7.7465
Gm4980	0.010494	0.019892	0.932621	423	2	-3.4607
EU599041	0.010496	0.016993	0.932621	424	1	-7.3025
Acyp2	0.010523	0.019949	0.932621	425	1	-8.5688
Dennd1a	0.010547	0.020188	0.932621	426	1	-8.0368
Rpsa	0.010692	0.020246	0.932621	427	1	-6.8602
Matn3	0.010725	0.020487	0.932621	428	2	-2.1012
Edn3	0.010748	0.020356	0.932621	429	2	-3.7744
Bhmt2	0.010809	0.020471	0.932621	430	2	-5.0676
Col6a2	0.010819	0.02049	0.932621	431	1	-8.3013
Mettl4	0.010849	0.020711	0.932621	432	2	-8.446
NonTargetingControlGuideForMouse_0046	0.010976	0.010893	0.932621	433	1	4.5939
Mapk1ip1	0.011073	0.021128	0.932621	434	2	-4.2963
Zmynd19	0.011121	0.021848	0.932621	435	1	-7.5538
Tktl2	0.011185	0.021959	0.932621	436	1	-7.8134
Jakmip3	0.011208	0.021363	0.932621	437	1	-9.0341
Mcpt4	0.011246	0.021421	0.932621	438	2	-7.0691
Fbxw26	0.011274	0.021305	0.932621	439	2	-4.548
Clps	0.011287	0.021496	0.932621	440	1	-7.8333
Gm9573	0.011326	0.021573	0.932621	441	2	-8.7162
Pik3ca	0.011337	0.021416	0.932621	442	2	-2.2155
Ccdc137	0.01137	0.021475	0.932621	443	1	-8.0802
Mesdc1	0.011386	0.017799	0.932621	444	1	-6.6239
Sufu	0.011431	0.021586	0.932621	445	2	-4.1024
Fam83g	0.011433	0.021591	0.932621	446	1	-8.0656
Ccdc158	0.01147	0.022439	0.932621	447	1	-8.558
Spef2	0.011539	0.021785	0.932621	448	1	-9.1759
NonTargetingControlGuideForMouse_0211	0.011541	0.011469	0.932621	449	1	4.4367
Kif27	0.011629	0.022079	0.932621	450	2	-7.9499
Eqtn	0.011684	0.022184	0.932621	451	1	-9.3132
Pask	0.011708	0.022081	0.932621	452	1	-8.7355
Samd3	0.01173	0.02227	0.932621	453	2	-8.2071
Vwa3a	0.011755	0.022909	0.932621	454	1	-8.3242
Etfb	0.011763	0.022325	0.932621	455	1	-9.0918
Xcl1	0.011785	0.022364	0.932621	456	2	-3.9369
A830080D01Rik	0.011816	0.02242	0.932621	457	1	-8.8336
Krt26	0.011869	0.022515	0.932621	458	1	-8.4707
Rac3	0.011894	0.018267	0.932621	459	1	-5.9893
Sox18	0.011977	0.023302	0.932621	460	1	-7.5005
Adcy1	0.012025	0.022656	0.932621	461	1	-5.9506
C2cd4b	0.012089	0.022764	0.932621	462	1	-8.4809
Galr2	0.012106	0.022948	0.932621	463	1	-8.4774
Prpf40b	0.012131	0.02284	0.932621	464	1	-8.0756
Efcab4b	0.012132	0.018486	0.932621	465	1	-7.0272
mmu-mir-1907	0.012164	0.018513	0.932621	466	1	-9.7499
Fscn2	0.012199	0.023676	0.932621	467	1	-7.4218
Lin28b	0.012238	0.023159	0.932621	468	1	-5.0713
Adamtsl2	0.012262	0.023789	0.932621	469	1	-8.9082
Wee1	0.012322	0.023192	0.932621	470	1	-7.0966
Fbxl3	0.012326	0.023898	0.932621	471	1	-7.6474
Rfesd	0.012344	0.023347	0.932621	472	1	-8.2391
Kcnip4	0.01245	0.023532	0.932621	473	1	-9.4798
Lilra6	0.012484	0.024175	0.932621	474	1	-5.0713
NonTargetingControlGuideForMouse_0006	0.012507	0.012429	0.932621	475	1	3.4944
Tube1	0.012512	0.023534	0.932621	476	1	-9.0032
Ccser1	0.012529	0.023657	0.932621	477	1	-8.4505
Nxt1	0.012575	0.023653	0.932621	478	1	-6.7453
Farp2	0.012608	0.023782	0.932621	479	1	-8.3904
Plekha4	0.012687	0.023926	0.932621	480	1	-7.075
Elavl3	0.012769	0.024663	0.932621	481	1	-8.1089
mmu-mir-7648	0.012808	0.024087	0.932621	482	1	-8.1356
Scn9a	0.01285	0.024165	0.932621	483	1	-8.1533
Zbtb18	0.012872	0.024227	0.932621	484	1	-8.4277
Ccdc106	0.012955	0.024348	0.932621	485	2	-5.0874
Pou2f2	0.012955	0.024348	0.932621	486	2	-1.929
Olfr191	0.012955	0.024348	0.932621	487	2	-1.5188
Tars2	0.012955	0.024348	0.932621	488	2	-4.7438
Spock2	0.012955	0.024348	0.932621	489	2	-3.5638
Calr	0.012955	0.024348	0.932621	490	2	-5.6015
Dpm3	0.012955	0.024348	0.932621	491	2	-5.377
Wdr77	0.012955	0.024348	0.932621	492	2	-4.0179
mmu-mir-22	0.012955	0.024348	0.932621	493	2	-0.94882
Tlk1	0.012956	0.024351	0.932621	494	1	-8.7784
Tceb2	0.013037	0.019303	0.932621	495	1	-8.4323
Arhgdia	0.013209	0.024793	0.932621	496	1	-9.004
mmu-mir-1945	0.013211	0.019454	0.932621	497	1	-5.0361
2010003K11Rik	0.013216	0.024822	0.932621	498	1	-6.1315
AU018091	0.013216	0.024822	0.932621	499	1	-8.495
Dhdh	0.013244	0.025479	0.932621	500	1	-2.1191
Acads	0.013348	0.025045	0.932621	501	1	-6.4628
mmu-mir-466c-2	0.013517	0.015488	0.932621	502	1	-1.2378
NonTargetingControlGuideForMouse_0330	0.013526	0.013426	0.932621	503	1	3.7947
Supt4a	0.013576	0.019792	0.932621	504	1	-7.6563
Mgme1	0.013708	0.015693	0.932621	505	1	-0.33526
Polr1d	0.013717	0.025674	0.932621	506	1	-6.4172
Pmch	0.013782	0.026406	0.932621	507	1	-8.4233
Dbp	0.013822	0.025877	0.932621	508	1	-8.9244
Acsbg2	0.013846	0.026514	0.932621	509	1	-7.7659
Gabrg1	0.013909	0.026625	0.932621	510	1	-8.8618
mmu-mir-6400	0.013996	0.0139	0.932621	511	1	3.6085
Rangrf	0.014075	0.026366	0.932621	512	1	-8.275
Pou3f4	0.014118	0.026439	0.932621	513	1	-5.0579
Aatf	0.014187	0.026487	0.932621	514	2	-7.6406
E130309F12Rik	0.014187	0.026487	0.932621	515	2	-6.8602
Spock3	0.014187	0.026487	0.932621	516	2	-5.5228
Inhbc	0.014187	0.026487	0.932621	517	2	-8.2415
Tstd1	0.014187	0.026487	0.932621	518	2	-8.9724
Selrc1	0.014187	0.026487	0.932621	519	2	-2.1012
Fam105b	0.014187	0.026487	0.932621	520	2	-8.4729
Pex5	0.014187	0.026487	0.932621	521	2	-6.5915
Rock1	0.014187	0.026487	0.932621	522	2	-6.8187
Esrrb	0.014187	0.026487	0.932621	523	2	-3.7078
Pex2	0.014187	0.026487	0.932621	524	2	-8.3571
Sin3b	0.014187	0.026487	0.932621	525	2	-2.4297
Clip3	0.014187	0.026487	0.932621	526	2	-5.2172
Hhla1	0.014187	0.026487	0.932621	527	2	-7.5715
Ptprd	0.014187	0.026487	0.932621	528	2	-3.5813
0610009B22Rik	0.014187	0.026487	0.932621	529	2	-8.5719
Dhfr	0.014187	0.026487	0.932621	530	2	-8.1245
Olfr239	0.014187	0.026487	0.932621	531	2	-8.0278
Ffar1	0.014187	0.026487	0.932621	532	2	-8.6877
Wnt9b	0.014187	0.026487	0.932621	533	2	-8.1498
Ces1a	0.014187	0.026487	0.932621	534	2	-2.0317
Pbld1	0.014187	0.026487	0.932621	535	2	-8.0696
Cnpy2	0.014187	0.026487	0.932621	536	2	-7.441
Exosc1	0.014187	0.026487	0.932621	537	2	-2.9796
Lime1	0.014187	0.026487	0.932621	538	2	-4.1916
Otud6a	0.014187	0.026487	0.932621	539	2	-8.0548
Gm11562	0.014187	0.026487	0.932621	540	2	-6.0972
Wnt7b	0.014187	0.026487	0.932621	541	2	-9.1844
Clic5	0.014187	0.026487	0.932621	542	2	-7.559
Chmp7	0.014187	0.026487	0.932621	543	2	-2.9225
Ache	0.014187	0.026487	0.932621	544	2	-1.4035
Unc45b	0.014187	0.026487	0.932621	545	2	-7.5674
Tmem147	0.014187	0.026487	0.932621	546	2	-1.4035
NonTargetingControlGuideForMouse_0459	0.014188	0.014088	0.932621	547	1	3.5989
Chit1	0.014223	0.026616	0.932621	548	1	-5.2482
Cpt1c	0.014223	0.026616	0.932621	549	1	-9.1721
Oxr1	0.014271	0.026619	0.932621	550	1	-9.1804
mmu-mir-541	0.014385	0.020527	0.932621	551	1	-6.1977
Agbl4	0.014403	0.026853	0.932621	552	1	-7.714
Vmn2r6	0.014508	0.027043	0.932621	553	1	-8.308
Myl7	0.014512	0.020648	0.932621	554	1	-7.3994
Ambra1	0.014513	0.016435	0.932621	555	1	-1.3148
Clybl	0.014532	0.027201	0.932621	556	2	-5.2605
Parp10	0.014561	0.027251	0.932621	557	1	-8.5768
Actg1	0.014573	0.027275	0.932621	558	2	-3.6098
mmu-mir-1906-2	0.014654	0.020796	0.932621	559	1	-8.5761
Krt19	0.014693	0.027378	0.932621	560	1	-4.8566
NonTargetingControlGuideForMouse_0954	0.0147	0.014601	0.932621	561	1	3.4794
Bhlhe23	0.014731	0.028029	0.932621	562	1	-8.4126
Tex9	0.014757	0.016668	0.932621	563	1	-1.5622
Runx1t1	0.01493	0.027817	0.932621	564	1	-8.3762
A430107P09Rik	0.014958	0.01685	0.932621	565	1	-0.095052
Inpp5j	0.015044	0.028548	0.932621	566	2	-7.8649
Enpp7	0.015066	0.021165	0.932621	567	1	0.61325
Sirt1	0.015152	0.027992	0.932621	568	1	-9.0745
Cox8b	0.015177	0.021267	0.932621	569	1	-7.5922
8430419L09Rik	0.015206	0.028826	0.932621	570	1	-9.1798
Cep44	0.01522	0.028335	0.932621	571	1	-5.4879
Fam105a	0.01522	0.028335	0.932621	572	1	-9.2339
Cdc25b	0.015351	0.029067	0.932621	573	2	-4.6311
Efna5	0.015426	0.028216	0.932621	574	1	-5.843
Ndufa6	0.015454	0.029242	0.932621	575	2	-8.5853
Ajap1	0.015457	0.028761	0.932621	576	1	-7.4681
Sytl1	0.015553	0.029432	0.932621	577	1	-7.3988
Ralbp1	0.015563	0.028941	0.932621	578	1	-2.1012
mmu-mir-3473e	0.015589	0.021636	0.932621	579	1	-8.4277
Tcf3	0.015595	0.028373	0.932621	580	1	-6.7315
Trappc6a	0.015595	0.028373	0.932621	581	1	-8.3936
NonTargetingControlGuideForMouse_0960	0.015596	0.015497	0.932621	582	1	3.1912
mmu-mir-421	0.015671	0.015573	0.932621	583	1	3.184
Gsta3	0.015694	0.029179	0.932621	584	1	-9.9073
Agl	0.016168	0.030009	0.932621	585	1	-9.2392
Olfr1408	0.016168	0.030009	0.932621	586	1	-5.5568
Cd163	0.016185	0.030499	0.932621	587	1	-8.2246
Rhox2a	0.016222	0.030557	0.932621	588	2	-5.2164
Itih4	0.016251	0.030599	0.932621	589	2	-8.5049
Rpl10	0.01627	0.028963	0.932621	590	1	-6.4108
mmu-mir-7092	0.016301	0.016206	0.932621	591	1	3.0965
Tctex1d2	0.016343	0.03076	0.932621	592	1	-5.523
Sirpb1b	0.016354	0.02903	0.932621	593	1	-6.7495
Cbx2	0.016377	0.018208	0.932621	594	1	-0.83727
Ccdc115	0.016438	0.029108	0.932621	595	1	-7.5318
Fahd1	0.016438	0.029108	0.932621	596	1	-9.5714
NonTargetingControlGuideForMouse_0586	0.01645	0.016372	0.932621	597	1	3.0943
Stra13	0.016564	0.031139	0.932621	598	1	-7.2652
Apcdd1	0.016607	0.029258	0.932621	599	1	-8.5234
Insrr	0.01669	0.031355	0.932621	600	1	-8.5655
Lmf2	0.016691	0.029329	0.932621	601	1	-6.9835
Elmo3	0.016714	0.02266	0.932621	602	1	-3.9317
Cnot8	0.016721	0.030999	0.932621	603	1	-4.8836
Fam198a	0.016785	0.03152	0.932621	604	1	-6.8495
Cyb561d1	0.0168	0.031136	0.932621	605	1	-8.3149
4932438A13Rik	0.016839	0.029449	0.932621	606	1	-5.8022
mmu-mir-105	0.016839	0.029449	0.932621	607	1	-7.4227
Fbxo27	0.016855	0.031232	0.932621	608	2	-5.5054
Olfr180	0.016879	0.031272	0.932621	609	1	-8.5884
Psg26	0.016911	0.031728	0.932621	610	1	-7.8329
Slc7a14	0.016932	0.031363	0.932621	611	1	-8.9787
Atad2	0.017037	0.031537	0.932621	612	1	-8.7985
Mdh1	0.017056	0.031574	0.932621	613	2	-7.7803
BC089597	0.017078	0.022978	0.932621	614	1	-6.3509
Ttc3	0.017104	0.031654	0.932621	615	2	-7.7027
Inhba	0.017114	0.032065	0.932621	616	2	-7.4871
Ing5	0.017116	0.03168	0.932621	617	1	-8.8214
Apoa4	0.017116	0.03168	0.932621	618	1	-8.9881
Hamp2	0.017209	0.031842	0.932621	619	2	-8.3667
NonTargetingControlGuideForMouse_0449	0.017218	0.017183	0.932621	620	1	2.9163
Mtl5	0.017239	0.029815	0.932621	621	1	-7.1273
Noa1	0.017252	0.023141	0.932621	622	1	-6.1977
Rnf133	0.017298	0.031996	0.932621	623	2	-8.6606
Zfp474	0.017331	0.023215	0.932621	624	1	-7.7585
Dusp6	0.01738	0.032153	0.932621	625	2	-6.9966
Lrrc56	0.017432	0.03224	0.932621	626	1	-7.1769
Pik3c3	0.017477	0.032332	0.932621	627	2	-8.8713
Olfr586	0.017486	0.032344	0.932621	628	2	-9.3464
Bcas1	0.017576	0.030106	0.932621	629	1	-8.3852
2610008E11Rik	0.017605	0.03291	0.932621	630	2	-8.1168
Lmbr1	0.0177	0.033073	0.932621	631	1	-8.7441
Dnm1l	0.017745	0.030239	0.932621	632	1	-7.9908
Tmprss15	0.017747	0.032796	0.932621	633	1	-7.5715
Gadd45g	0.017756	0.032808	0.932621	634	2	-8.5361
Nxph1	0.017763	0.033181	0.932621	635	1	-3.302
Tada2b	0.017879	0.033049	0.932621	636	1	-2.1012
Klhl3	0.017984	0.033549	0.932621	637	1	-8.5233
Olfr44	0.017984	0.033234	0.932621	638	1	-9.1749
Gng5	0.017984	0.033234	0.932621	639	1	-8.1883
Magt1	0.018011	0.033274	0.932621	640	2	-8.3691
Hsp90aa1	0.018074	0.023907	0.932621	641	1	-8.0988
Folr1	0.018074	0.023907	0.932621	642	1	-2.1012
Ica1	0.018168	0.033544	0.932621	643	1	-8.2071
mmu-mir-582	0.018208	0.030647	0.932621	644	1	-8.4264
2610301B20Rik	0.018216	0.024022	0.932621	645	1	-5.2172
Myoz1	0.018285	0.033726	0.932621	646	2	-1.4035
Tmem260	0.018292	0.030717	0.932621	647	1	-5.1527
Gon4l	0.018292	0.030717	0.932621	648	1	-6.7011
Fam163a	0.018292	0.030717	0.932621	649	1	-4.9673
Efna3	0.018331	0.03416	0.932621	650	1	-6.0578
Olfr870	0.018406	0.024206	0.932621	651	1	-7.9435
Lrrc9	0.018431	0.033984	0.932621	652	1	-7.4814
Zfp536	0.018443	0.034004	0.932621	653	2	-8.2929
Ddx41	0.01846	0.030876	0.932621	654	1	-8.4003
Tshz3	0.01846	0.030876	0.932621	655	1	-8.6832
Tbc1d17	0.01846	0.030876	0.932621	656	1	-8.4796
Syne1	0.018502	0.034117	0.932621	657	2	-5.5054
Zbbx	0.018544	0.034191	0.932621	658	2	-7.3224
Polr3c	0.018611	0.034309	0.932621	659	2	-3.9656
Mief1	0.018615	0.034316	0.932621	660	1	-7.9241
Olfr371	0.018615	0.034316	0.932621	661	1	-9.5277
P2rx7	0.018615	0.034316	0.932621	662	1	-9.2154
mmu-mir-28c	0.01862	0.02033	0.932621	663	1	0.085877
mmu-mir-744	0.018691	0.024476	0.932621	664	1	-7.8471
Pcgf6	0.018691	0.024476	0.932621	665	1	-10.258
Ptpla	0.018712	0.034479	0.932621	666	2	-3.4987
Lmo2	0.01872	0.034494	0.932621	667	1	-8.635
Prpf3	0.018778	0.020495	0.932621	668	1	-2.741
Fndc3a	0.018778	0.020495	0.932621	669	1	-2.4359
Emc1	0.01886	0.031215	0.932621	670	1	-7.2262
Fam120b	0.018904	0.034795	0.932621	671	1	-8.8947
Enthd2	0.018904	0.034795	0.932621	672	1	-8.1581
Snrnp70	0.018975	0.024754	0.932621	673	1	-7.3806
Slc35e1	0.018975	0.024754	0.932621	674	1	-2.4297
Cd160	0.019087	0.035489	0.932621	675	1	-7.2175
Plcg2	0.01914	0.035202	0.932621	676	1	-8.1747
Cldn25	0.01914	0.035202	0.932621	677	1	-3.4426
Lrrc28	0.01926	0.031548	0.932621	678	1	-5.1949
Hps5	0.019298	0.035451	0.932621	679	1	-7.0982
Naga	0.019371	0.035965	0.932621	680	1	-8.6397
Gm15114	0.019374	0.019345	0.932621	681	1	2.4544
Fam122b	0.019456	0.035718	0.932621	682	1	-8.1498
Galns	0.019491	0.031754	0.932621	683	1	-9.6507
NonTargetingControlGuideForMouse_0638	0.019491	0.019477	0.932621	684	1	2.4498
mmu-mir-6382	0.019528	0.025248	0.932621	685	1	-9.136
Nipsnap1	0.019639	0.031878	0.932621	686	1	-9.4791
Nrip1	0.01967	0.025372	0.932621	687	1	-7.1325
Olfr1111	0.019748	0.03661	0.932621	688	1	-9.2143
Cic	0.019748	0.03661	0.932621	689	2	-6.0909
Olfr1316	0.019748	0.03661	0.932621	690	1	-9.5258
Scgb2b15	0.019748	0.03661	0.932621	691	1	-9.2101
Pnp	0.01978	0.019762	0.932621	692	1	2.3897
Rprd2	0.019888	0.021581	0.932621	693	1	-0.59595
Rtbdn	0.019907	0.025593	0.932621	694	1	-7.7027
Nme2	0.019933	0.032134	0.932621	695	1	-8.6557
Slc25a22	0.019981	0.036643	0.932621	696	1	-2.7555
Bckdha	0.019981	0.036643	0.932621	697	1	-7.2925
Syt9	0.019981	0.036643	0.932621	698	1	-7.4636
Galnt9	0.02005	0.025719	0.932621	699	1	-8.1245
Magel2	0.020271	0.025944	0.932621	700	1	-9.7699
Inpp1	0.020347	0.037627	0.932621	701	1	-6.3562
Cd37	0.020374	0.032497	0.932621	702	1	-3.9485
Tsn	0.020374	0.032497	0.932621	703	1	-8.1753
Sirt7	0.020374	0.032497	0.932621	704	1	-4.7546
Fam21	0.020374	0.032497	0.932621	705	1	-6.6376
Cnga3	0.020492	0.026159	0.932621	706	1	-6.8805
Slc20a1	0.020492	0.026159	0.932621	707	1	-6.3016
Lmod3	0.020506	0.037558	0.932621	708	1	-8.3857
Ubqln1	0.020611	0.037741	0.932621	709	1	-7.7695
Nlrx1	0.020661	0.038161	0.932621	710	1	-7.4876
Mdp1	0.020716	0.037931	0.932621	711	1	-7.9784
Defb42	0.020724	0.038269	0.932621	712	1	-8.3682
Gpr31b	0.02073	0.038277	0.932621	713	2	-4.6654
Glud1	0.02073	0.038277	0.932621	714	2	-7.6213
Thumpd1	0.02073	0.038277	0.932621	715	2	-7.5247
Tpp2	0.02073	0.038277	0.932621	716	2	-7.1318
Zfp938	0.02073	0.038277	0.932621	717	2	-4.4875
Safb	0.02073	0.038277	0.932621	718	2	-1.6858
Knstrn	0.02073	0.038277	0.932621	719	2	-8.511
Vmn1r33	0.02073	0.038277	0.932621	720	2	-7.5303
Ankrd2	0.02073	0.038277	0.932621	721	2	-7.9291
Fam65c	0.02073	0.038277	0.932621	722	2	-5.9054
Olfr596	0.02073	0.038277	0.932621	723	2	-7.193
Rmdn3	0.02073	0.038277	0.932621	724	2	-9.5364
Pabpc4l	0.02073	0.038277	0.932621	725	2	-5.5972
Cyp4v3	0.02073	0.038277	0.932621	726	2	-7.691
Adamtsl3	0.02073	0.038277	0.932621	727	2	-7.6278
Olfr1394	0.02073	0.038277	0.932621	728	2	-2.9441
Rph3a	0.02073	0.038277	0.932621	729	2	-6.8826
Calm1	0.020732	0.0328	0.932621	730	1	-8.5421
Ndufaf4	0.020732	0.0328	0.932621	731	1	-9.2064
mmu-mir-669d-2	0.020732	0.0328	0.932621	732	1	-0.39315
Nbr1	0.020787	0.038377	0.932621	733	1	-7.9345
Nanos2	0.0209	0.03295	0.932621	734	1	-8.3126
Slc1a2	0.020907	0.038255	0.932621	735	2	-7.1212
Elovl2	0.020907	0.038255	0.932621	736	2	-1.6753
Kcnd3	0.020907	0.038255	0.932621	737	2	-2.4629
Tepp	0.020907	0.038255	0.932621	738	2	-9.0728
Card6	0.020907	0.038255	0.932621	739	2	-7.9847
Ube2e3	0.020907	0.038255	0.932621	740	2	-8.8197
Scfd2	0.020907	0.038255	0.932621	741	2	-8.5719
Atpaf2	0.020907	0.038255	0.932621	742	2	-4.5871
Psmg3	0.020907	0.038255	0.932621	743	2	-8.1664
Ccr1l1	0.020907	0.038255	0.932621	744	2	-5.7006
Fam131a	0.020907	0.038255	0.932621	745	2	-7.3125
1810041L15Rik	0.020907	0.038255	0.932621	746	2	-1.6753
Skint5	0.020907	0.038255	0.932621	747	2	-9.706
Rab8b	0.020907	0.038255	0.932621	748	2	-6.1315
Atf5	0.020907	0.038255	0.932621	749	2	-2.1012
2200002J24Rik	0.020907	0.038255	0.932621	750	2	-3.0005
Celf6	0.020907	0.038255	0.932621	751	2	-3.6459
Olfr1008	0.020907	0.038255	0.932621	752	2	-7.9338
Lypd5	0.020907	0.038255	0.932621	753	2	-8.0813
Apoa5	0.020907	0.038255	0.932621	754	2	-6.9005
Krt4	0.020907	0.038255	0.932621	755	2	-8.455
Snrk	0.020907	0.038255	0.932621	756	2	-4.1497
Esp16	0.020907	0.038255	0.932621	757	2	-8.5488
Vangl1	0.020907	0.038255	0.932621	758	2	-3.2112
Arhgef25	0.020907	0.038255	0.932621	759	2	-8.1386
mmu-mir-8096	0.02106	0.026674	0.932621	760	1	-8.2979
Tubal3	0.021215	0.033219	0.932621	761	1	-8.742
Adh5	0.021215	0.033219	0.932621	762	1	-7.8964
Pole3	0.021215	0.033219	0.932621	763	1	-4.6941
Gckr	0.021266	0.038896	0.932621	764	1	-8.4774
Sox3	0.021266	0.038896	0.932621	765	1	-7.6206
Gm6696	0.021284	0.021222	0.932621	766	1	1.6668
mmu-mir-7243	0.021535	0.023162	0.932621	767	1	1.6594
Stpg2	0.021542	0.039677	0.932621	768	1	-7.3718
Ak8	0.021555	0.039365	0.932621	769	1	-7.7027
Penk	0.021572	0.033544	0.932621	770	1	-3.6799
mmu-mir-124-1	0.021691	0.027248	0.932621	771	1	-3.9087
Cacng6	0.021698	0.033649	0.932621	772	1	-8.0896
NonTargetingControlGuideForMouse_0851	0.021732	0.021653	0.932621	773	1	2.1588
Lims1	0.021738	0.039687	0.932621	774	1	-8.4138
Tspan8	0.021762	0.040057	0.932621	775	1	-8.2336
Meis3	0.021762	0.040057	0.932621	776	1	-8.6608
mmu-mir-6349	0.021788	0.023409	0.932621	777	1	-1.9658
Esyt3	0.021817	0.039822	0.932621	778	1	-8.3474
Nr5a2	0.021824	0.033756	0.932621	779	1	-8.8784
Rnf39	0.021849	0.027377	0.932621	780	1	-8.0901
Dennd4a	0.021919	0.040326	0.932621	781	1	-8.4422
Grin1	0.021982	0.040424	0.932621	782	1	-6.6981
Sepn1	0.021992	0.033913	0.932621	783	1	-7.8194
Gsta4	0.022034	0.033949	0.932621	784	1	-9.3815
D430019H16Rik	0.022054	0.027568	0.932621	785	1	-9.2047
Stk40	0.022054	0.027568	0.932621	786	1	-4.6826
Med13l	0.022054	0.027568	0.932621	787	1	-2.4297
Olfr1240	0.022076	0.04058	0.932621	788	1	-8.94
Defb43	0.02217	0.040732	0.932621	789	1	-8.3488
Omg	0.022222	0.03412	0.932621	790	1	-3.5924
Sall4	0.022222	0.03412	0.932621	791	1	-6.3673
Specc1	0.022236	0.040566	0.932621	792	1	-8.3738
Gpr173	0.022341	0.040744	0.932621	793	1	-7.9208
Ptgfrn	0.022495	0.034355	0.932621	794	1	-7.3494
Map1a	0.022495	0.034355	0.932621	795	1	-9.1477
Prok2	0.022524	0.041073	0.932621	796	1	-7.4088
Cep110	0.022642	0.041565	0.932621	797	1	-8.2836
Daam2	0.022642	0.041565	0.932621	798	1	-8.8726
Tescl	0.022655	0.041289	0.932621	799	1	-6.5915
Fam169b	0.022747	0.034572	0.932621	800	1	-2.9029
Krt31	0.022831	0.034645	0.932621	801	1	-7.514
Ttc16	0.023063	0.028476	0.932621	802	1	-8.8144
Myh8	0.023083	0.034854	0.932621	803	1	-6.5154
Hoxa2	0.023166	0.034921	0.932621	804	1	-8.0866
Hsf5	0.02325	0.034988	0.932621	805	1	-7.0483
Rbbp7	0.023284	0.042413	0.932621	806	2	-5.1519
Plk1	0.023287	0.02485	0.932621	807	1	-1.9699
Carm1	0.023292	0.035032	0.932621	808	1	-6.6465
Cd47	0.023294	0.042428	0.932621	809	2	-6.2609
Cdh4	0.023301	0.042713	0.932621	810	2	-6.2063
Gm5820	0.023301	0.042713	0.932621	811	1	-9.1261
D4Wsu53e	0.023334	0.03507	0.932621	812	1	-7.9426
Atp6v0b	0.023362	0.04256	0.932621	813	1	-8.1937
Csad	0.023376	0.035112	0.932621	814	1	-6.0918
Trappc2l	0.02346	0.035177	0.932621	815	1	-5.8939
Hnrnpll	0.02352	0.042828	0.932621	816	1	-5.2999
Havcr1	0.023552	0.043139	0.932621	817	1	-8.929
Itgae	0.023563	0.042906	0.932621	818	2	-5.3462
Gcnt7	0.023583	0.028948	0.932621	819	1	-7.22
Pomgnt1	0.023628	0.035321	0.932621	820	1	-8.2135
Atxn7l1	0.023647	0.043041	0.932621	821	2	-3.4426
Eid2	0.02386	0.043326	0.932621	822	1	-3.2892
Sfn	0.02386	0.043326	0.932621	823	1	-8.777
Myadm	0.023929	0.043758	0.932621	824	1	-7.6829
Bak1	0.023964	0.043416	0.932621	825	1	-8.3952
Spata9	0.024024	0.029356	0.932621	826	1	-8.5594
1110008J03Rik	0.024026	0.035668	0.932621	827	1	-1.3884
Elfn1	0.024026	0.035668	0.932621	828	1	-2.6346
Spink13	0.024026	0.035668	0.932621	829	1	-6.4358
Mgmt	0.024121	0.043534	0.932621	830	1	-9.0961
Plk4	0.02415	0.029477	0.932621	831	1	-9.8999
Bach1	0.024246	0.044302	0.932621	832	2	-6.0246
Mapk8	0.024305	0.043689	0.932621	833	1	-9.7164
B3galt6	0.024305	0.043689	0.932621	834	1	-3.5813
Col9a2	0.024305	0.044401	0.932621	835	1	-8.1085
Ei24	0.024305	0.044401	0.932621	836	1	-8.0535
Slfn5	0.024326	0.044433	0.932621	837	2	-4.5297
Ngfr	0.024433	0.029741	0.932621	838	1	-6.6867
Lect1	0.024466	0.036044	0.932621	839	1	-3.9918
4931429L15Rik	0.024579	0.044869	0.932621	840	2	-6.7785
Vmn1r31	0.024591	0.029875	0.932621	841	1	-0.04611
Vmn1r71	0.024592	0.043931	0.932621	842	1	-9.8595
Trp53i13	0.024671	0.044003	0.932621	843	1	-8.7552
Sh3bgrl3	0.024749	0.044067	0.932621	844	1	-9.2047
Ppp1r14a	0.024775	0.04521	0.932621	845	2	-8.8116
Olig3	0.024787	0.045233	0.932621	846	2	-2.3487
Bmpr1a	0.024807	0.045259	0.932621	847	1	-7.6299
mmu-mir-19b-2	0.024843	0.030105	0.932621	848	1	-4.7722
mmu-mir-7057	0.024857	0.026331	0.932621	849	1	-2.5346
Foxf1	0.024972	0.045532	0.932621	850	2	-4.3124
2310009B15Rik	0.024984	0.044257	0.932621	851	1	-8.8881
Nr1h4	0.024995	0.045564	0.932621	852	1	-5.2932
Hsp90b1	0.025031	0.030293	0.932621	853	1	-9.445
Evpl	0.025031	0.030293	0.932621	854	1	-9.3573
Vps37d	0.025031	0.030293	0.932621	855	1	-7.8017
Il12rb2	0.025052	0.036552	0.932621	856	1	-7.777
Mad2l1bp	0.025246	0.04598	0.932621	857	1	-6.1175
Capn11	0.025374	0.026833	0.932621	858	1	-2.765
Cdc20	0.025403	0.044593	0.932621	859	1	-8.9014
Tas2r110	0.025403	0.044593	0.932621	860	1	-8.2828
Gm15455	0.025403	0.044593	0.932621	861	1	-8.7497
Prkca	0.025403	0.044593	0.932621	862	1	-8.2205
Mctp1	0.025408	0.036854	0.932621	863	1	-8.6551
Adc	0.025465	0.046358	0.932621	864	1	-7.7501
Smug1	0.025465	0.046358	0.932621	865	1	-7.5232
Tmem178b	0.025508	0.046434	0.932621	866	2	-8.5238
Rap2c	0.025567	0.0308	0.932621	867	1	-8.5966
Zfp54	0.02559	0.046567	0.932621	868	2	-8.2616
Hook1	0.02566	0.04669	0.932621	869	2	-7.589
Pcdhb20	0.025724	0.030939	0.932621	870	1	-7.3853
Olfr202	0.025743	0.046819	0.932621	871	2	-7.9821
Podn	0.025764	0.03717	0.932621	872	1	-7.6712
Pias2	0.025953	0.037335	0.932621	873	1	-6.9559
Recql5	0.025966	0.047202	0.932621	874	2	-7.7698
Gja1	0.02599	0.047236	0.932621	875	2	-7.8494
mmu-mir-3110	0.02607	0.031242	0.932621	876	1	-7.8608
Abhd14a	0.02616	0.045202	0.932621	877	1	-5.5228
Selp	0.026213	0.045242	0.932621	878	1	-8.2152
Gjb2	0.026298	0.047767	0.932621	879	2	-5.2332
Fads1	0.026329	0.037661	0.932621	880	1	-6.7286
Cldn10	0.026329	0.037661	0.932621	881	1	-8.5927
Ifna11	0.026381	0.047907	0.932621	882	2	-4.4888
Tbcel	0.026448	0.04543	0.932621	883	1	-9.4416
Dolpp1	0.026448	0.04543	0.932621	884	1	-8.8713
Ccnjl	0.026517	0.037831	0.932621	885	1	-8.3908
Adcy2	0.026624	0.048323	0.932621	886	1	-7.8728
Eif4e1b	0.026683	0.045638	0.932621	887	1	-7.8944
Ccdc9	0.026735	0.045685	0.932621	888	1	-7.2823
B3galt2	0.026891	0.04582	0.932621	889	1	-8.802
Plekhj1	0.026891	0.04582	0.932621	890	1	-7.6912
Slc25a38	0.026968	0.048936	0.932621	891	1	-9.406
Rnf32	0.027205	0.04607	0.932621	892	1	-8.0217
2700060E02Rik	0.027228	0.038439	0.932621	893	1	-7.8122
mmu-mir-673	0.027228	0.038439	0.932621	894	1	-8.3125
Olfr3	0.027228	0.038439	0.932621	895	1	-8.7872
Tyw3	0.027228	0.038439	0.932621	896	1	-7.4037
Pom121l2	0.027296	0.032351	0.932621	897	1	-9.1639
Hephl1	0.027361	0.046196	0.932621	898	1	-6.4895
NonTargetingControlGuideForMouse_0600	0.027436	0.027318	0.932621	899	1	-1.0683
mmu-mir-7037	0.027436	0.027318	0.932621	900	1	-1.0683
2310036O22Rik	0.027436	0.027318	0.932621	901	1	-1.0683
Imp3	0.027436	0.027318	0.932621	902	1	-1.0683
Gm1993	0.027436	0.027318	0.932621	903	1	-1.0683
Zscan4e	0.027436	0.027318	0.932621	904	1	-1.0683
Tuba1b	0.027436	0.027318	0.932621	905	1	-1.0683
NonTargetingControlGuideForMouse_0911	0.027436	0.027318	0.932621	906	1	-1.0683
Hist1h2bq	0.027436	0.027318	0.932621	907	1	-1.0683
NonTargetingControlGuideForMouse_0532	0.027436	0.027318	0.932621	908	1	-1.0683
Gm15284	0.027436	0.027318	0.932621	909	1	-1.0683
mmu-mir-7666	0.027436	0.027318	0.932621	910	1	-1.0683
Mrgpra2b	0.027469	0.028838	0.932621	911	1	-2.9642
mmu-mir-412	0.027469	0.028838	0.932621	912	1	-2.9253
mmu-mir-6965	0.027469	0.028838	0.932621	913	1	-2.0164
Fam26f	0.027563	0.049935	0.932621	914	1	-8.8763
Ccdc166	0.027563	0.049935	0.932621	915	1	-7.9274
Zfp648	0.027705	0.0327	0.932621	916	1	-7.267
Thap4	0.02775	0.050264	0.932621	917	1	-8.5175
Gm6432	0.027768	0.032758	0.932621	918	1	-7.5757
B3gat1	0.027875	0.050467	0.932621	919	2	-8.3748
Cobll1	0.027981	0.039093	0.932621	920	1	-9.7011
Olfr615	0.027981	0.039093	0.932621	921	1	-8.766
Pcsk7	0.027981	0.039093	0.932621	922	1	-7.5171
Gcfc2	0.027981	0.039093	0.932621	923	1	-6.7472
Fasl	0.028035	0.033017	0.932621	924	1	-9.3157
Prdm6	0.028039	0.046759	0.932621	925	1	-8.116
Llgl1	0.028248	0.046939	0.932621	926	1	-7.441
Atat1	0.028313	0.051215	0.932621	927	1	-8.7309
Plbd2	0.028375	0.051329	0.932621	928	1	-9.3793
Ascc2	0.028405	0.04706	0.932621	929	1	-9.0204
Ndufc1	0.028427	0.033381	0.932621	930	1	-8.5925
Mypop	0.028438	0.051439	0.932621	931	1	-6.6181
Olfr553	0.028566	0.039588	0.932621	932	1	-7.821
Mrgpra9	0.028665	0.047284	0.932621	933	1	-7.9143
Olfr702	0.028816	0.03982	0.932621	934	1	-5.1365
Csrp2bp	0.028816	0.03982	0.932621	935	1	-9.2482
Kcns2	0.028874	0.047458	0.932621	936	1	-8.4045
Fam222a	0.029088	0.04005	0.932621	937	1	-7.9896
Fbrs	0.029094	0.052526	0.932621	938	1	-8.2086
Slc43a3	0.029094	0.052526	0.932621	939	1	-9.7187
Srebf1	0.029149	0.034042	0.932621	940	1	-4.449
S100a5	0.029186	0.047708	0.932621	941	1	-7.5077
Smek1	0.029296	0.040227	0.932621	942	1	-5.7566
Arid1b	0.029338	0.034219	0.932621	943	1	-5.7748
Zfp423	0.029375	0.052995	0.932621	944	1	-8.4388
Zfyve1	0.029447	0.047917	0.932621	945	1	-6.9397
Nt5c2	0.029447	0.047917	0.932621	946	1	-9.748
Asb6	0.029484	0.040405	0.932621	947	1	-7.1586
Gm5885	0.029589	0.034452	0.932621	948	1	-5.4385
Txlnb	0.02961	0.040502	0.932621	949	1	-5.7992
Ddx19b	0.029735	0.040604	0.932621	950	1	-8.995
Lrp2	0.029776	0.040642	0.932621	951	1	-5.0224
Prl6a1	0.029942	0.048335	0.932621	952	1	-8.2389
Tex12	0.029942	0.048335	0.932621	953	1	-8.2045
Atg2b	0.029942	0.048335	0.932621	954	1	-9.0295
Spice1	0.030062	0.054132	0.932621	955	1	-8.6784
Tigit	0.030069	0.040877	0.932621	956	1	-8.5607
Tbc1d22a	0.030069	0.040877	0.932621	957	1	-8.1586
Nr1i2	0.030069	0.040877	0.932621	958	1	-5.834
Pcdh18	0.030069	0.040877	0.932621	959	1	-2.8178
Cdc42ep4	0.03028	0.048617	0.932621	960	1	-8.133
Dnajc1	0.030332	0.048656	0.932621	961	1	-6.7171
Prdm10	0.030369	0.054635	0.932621	962	2	-7.7834
Cc2d2a	0.030369	0.054635	0.932621	963	2	-7.9494
Nudt14	0.030369	0.054635	0.932621	964	2	-4.4396
Olfr617	0.030369	0.054635	0.932621	965	2	-5.6167
Fgg	0.030369	0.054635	0.932621	966	2	-5.1539
Prl8a1	0.030369	0.054635	0.932621	967	2	-3.6995
Snta1	0.030369	0.054635	0.932621	968	2	-8.5952
Mrgprf	0.030369	0.054635	0.932621	969	2	-7.4113
Scg3	0.030369	0.054635	0.932621	970	2	-7.3953
Rsg1	0.030369	0.054635	0.932621	971	2	-8.4193
Fam83e	0.030369	0.054635	0.932621	972	2	-5.0138
Ndufa8	0.030369	0.054635	0.932621	973	2	-5.0046
Cox11	0.030369	0.054635	0.932621	974	2	-8.4553
Bnip2	0.030369	0.054635	0.932621	975	2	-8.1358
Ubqlnl	0.030369	0.054635	0.932621	976	2	-7.1081
Lias	0.030369	0.054635	0.932621	977	2	-7.5752
Adad2	0.030488	0.048797	0.932621	978	1	-6.3509
Dicer1	0.030488	0.048797	0.932621	979	1	-8.4162
Nt5c1a	0.030632	0.041362	0.932621	980	1	-8.3441
Gm4301	0.030632	0.041362	0.932621	981	1	-3.9002
6030468B19Rik	0.030655	0.03191	0.932621	982	1	-1.9361
Gm4763	0.030686	0.055154	0.932621	983	2	-8.1172
Cdk2ap1	0.030861	0.041557	0.932621	984	1	-8.5823
Gne	0.030906	0.035684	0.932621	985	1	-8.5677
Abca13	0.030907	0.032161	0.932621	986	1	-2.8987
Ctnnal1	0.030936	0.055595	0.932621	987	1	-8.1518
Rap2b	0.030936	0.055595	0.932621	988	1	-7.6723
Gp9	0.030957	0.049174	0.932621	989	1	-8.7275
Per1	0.031	0.035768	0.932621	990	1	-9.421
Nme4	0.031157	0.035912	0.932621	991	1	-4.3747
Olfr1512	0.031319	0.041961	0.932621	992	1	-8.7204
Ubap2l	0.031319	0.041961	0.932621	993	1	-4.7077
4933409G03Rik	0.031391	0.032636	0.932621	994	1	-2.5693
Elk3	0.031425	0.049571	0.932621	995	1	-6.8327
Cops7a	0.031425	0.049571	0.932621	996	1	-7.6874
mmu-mir-883b	0.031439	0.036164	0.932621	997	1	-6.9904
Stat4	0.03157	0.042168	0.932621	998	1	-5.1937
Cwh43	0.031653	0.056801	0.932621	999	1	-8.4482
Zc3h6	0.031653	0.056801	0.932621	1000	1	-7.1106
Smtnl2	0.031659	0.049774	0.932621	1001	1	-4.9363
Mmp19	0.031768	0.03647	0.932621	1002	1	-7.267
Ier3	0.031841	0.049921	0.932621	1003	1	-8.3229
Calhm2	0.031861	0.042423	0.932621	1004	1	-7.922
Ccdc162	0.031893	0.049963	0.932621	1005	1	-10.551
Krtap13	0.031986	0.042529	0.932621	1006	1	-6.1766
Ube2q1	0.031997	0.050034	0.932621	1007	1	-8.3667
Trpv4	0.032003	0.036693	0.932621	1008	1	-8.1074
Kynu	0.032182	0.057726	0.932621	1009	1	-8.5774
mmu-mir-500	0.032222	0.036901	0.932621	1010	1	-7.1549
Lysmd4	0.032257	0.042773	0.932621	1011	1	-7.333
Gls2	0.032335	0.050312	0.932621	1012	1	-6.4628
Htr2a	0.032335	0.050312	0.932621	1013	1	-6.9137
Zc3h15	0.032335	0.050312	0.932621	1014	1	-9.1304
Gabra2	0.032432	0.058137	0.932621	1015	1	-7.9161
Pramef8	0.032528	0.043019	0.932621	1016	1	-8.5936
Fsd1	0.032545	0.033745	0.932621	1017	1	-2.6441
Rfwd3	0.032556	0.05835	0.932621	1018	1	-8.9662
Lyg1	0.032569	0.043058	0.932621	1019	1	-8.0943
Egfl7	0.032673	0.050595	0.932621	1020	1	-7.0147
Anxa8	0.032681	0.058564	0.932621	1021	1	-8.4012
Slc12a4	0.032777	0.043224	0.932621	1022	1	-5.3731
Nav2	0.032817	0.037447	0.932621	1023	1	-9.482
mmu-mir-544	0.032819	0.043259	0.932621	1024	1	-6.421
Kcnd2	0.032958	0.05083	0.932621	1025	1	-8.1747
Vmn2r95	0.03314	0.05099	0.932621	1026	1	-7.7635
Krtap16-3	0.033148	0.059396	0.932621	1027	1	-6.7515
NonTargetingControlGuideForMouse_0084	0.033172	0.033085	0.932621	1028	1	2.0678
mmu-mir-713	0.033235	0.043641	0.932621	1029	1	-8.2683
Katnal2	0.033322	0.051142	0.932621	1030	1	-8.5125
Ammecr1	0.033322	0.051142	0.932621	1031	1	-6.6635
Vmn2r15	0.033366	0.059737	0.932621	1032	1	-8.6127
2610015P09Rik	0.033402	0.043803	0.932621	1033	1	-6.2584
Eya4	0.033552	0.060046	0.932621	1034	1	-7.8814
2310022A10Rik	0.033614	0.06016	0.932621	1035	2	-6.6533
Slc25a30	0.03364	0.060206	0.932621	1036	2	-5.7482
NonTargetingControlGuideForMouse_0049	0.033695	0.033597	0.932621	1037	1	1.9452
Ube2cbp	0.033735	0.044088	0.932621	1038	1	-7.6322
Olfr420	0.033739	0.060374	0.932621	1039	1	-8.4962
Fundc1	0.033852	0.060563	0.932621	1040	2	-9.5223
Zfp473	0.033919	0.051624	0.932621	1041	1	-8.9787
Ifi35	0.033919	0.051624	0.932621	1042	1	-6.5915
Efcab7	0.033919	0.051624	0.932621	1043	1	-6.4895
Klk1b21	0.033919	0.051624	0.932621	1044	1	-8.2205
Ugt2b37	0.033957	0.060736	0.932621	1045	2	-4.7831
NonTargetingControlGuideForMouse_0558	0.033983	0.033874	0.932621	1046	1	1.9065
NonTargetingControlGuideForMouse_0370	0.034074	0.033969	0.932621	1047	1	1.8763
Tpra1	0.034109	0.044441	0.932621	1048	1	-3.6039
Actr8	0.034112	0.061012	0.932621	1049	1	-7.8809
S100a4	0.034206	0.061157	0.932621	1050	1	-8.5951
Vmn1r46	0.034334	0.051974	0.932621	1051	1	-7.104
P2rx3	0.034355	0.061404	0.932621	1052	2	-5.1396
Kbtbd4	0.034382	0.038854	0.932621	1053	1	-8.5925
Galnt13	0.034386	0.052016	0.932621	1054	1	-8.7275
Uts2	0.0344	0.044686	0.932621	1055	1	-8.8291
Id4	0.034413	0.035496	0.932621	1056	1	-4.2471
Mrpl24	0.034507	0.038963	0.932621	1057	1	-5.7892
Zfp579	0.034548	0.061635	0.932621	1058	1	-9.3149
Nprl2	0.034695	0.039129	0.932621	1059	1	-8.0095
Olfr976	0.034853	0.052407	0.932621	1060	1	-7.3614
Olfr571	0.034853	0.052407	0.932621	1061	1	-8.6169
Vmn1r29	0.034853	0.052407	0.932621	1062	1	-7.6004
Arid4a	0.034853	0.052407	0.932621	1063	1	-8.4022
Slc4a1	0.034853	0.052407	0.932621	1064	1	-6.4538
Dbnl	0.034853	0.052407	0.932621	1065	1	-8.4138
Scn4b	0.034857	0.045079	0.932621	1066	1	-8.8839
Cyp11b2	0.034857	0.045079	0.932621	1067	1	-7.6949
Utp23	0.034857	0.045079	0.932621	1068	1	-6.371
NonTargetingControlGuideForMouse_0089	0.035018	0.034934	0.932621	1069	1	1.7232
Prdm12	0.035107	0.045306	0.932621	1070	1	-6.3495
NonTargetingControlGuideForMouse_0885	0.035125	0.035041	0.932621	1071	1	1.7085
mmu-mir-423	0.035226	0.039621	0.932621	1072	1	-7.8194
Gpr64	0.035231	0.0622	0.932621	1073	1	-8.342
2010106E10Rik	0.035231	0.0622	0.932621	1074	1	-6.4788
Pdgfa	0.035231	0.0622	0.932621	1075	1	-8.4605
Tex24	0.035268	0.052749	0.932621	1076	1	-8.777
Dhrs7b	0.035314	0.045493	0.932621	1077	1	-8.5636
Polr3b	0.035398	0.045566	0.932621	1078	1	-8.1611
Col16a1	0.035423	0.052882	0.932621	1079	1	-3.2038
Zmynd12	0.035439	0.0456	0.932621	1080	1	-5.6655
Zfp119b	0.035475	0.052919	0.932621	1081	1	-8.1609
Igf2bp2	0.035527	0.052971	0.932621	1082	1	-6.2814
Olfr1246	0.035542	0.062445	0.932621	1083	1	-8.2549
Prkd2	0.035564	0.045709	0.932621	1084	1	-5.8369
Casp8	0.035757	0.040102	0.932621	1085	1	-8.8864
Mmp11	0.035855	0.04596	0.932621	1086	1	-8.4535
Epb4.1l4a	0.036021	0.046111	0.932621	1087	1	-8.0935
Kel	0.036021	0.046111	0.932621	1088	1	-7.9294
Siah2	0.03609	0.037114	0.932621	1089	1	-3.2332
Trim36	0.036163	0.062934	0.932621	1090	1	-6.3565
Vmn1r30	0.036436	0.046472	0.932621	1091	1	-7.9252
Taar2	0.036477	0.046514	0.932621	1092	1	-8.3617
Kcnh8	0.036485	0.05379	0.932621	1093	1	-8.3762
Cbwd1	0.036519	0.04656	0.932621	1094	1	-5.2552
Ccl24	0.036632	0.040886	0.932621	1095	1	-9.168
Gas2	0.03666	0.063336	0.932621	1096	1	-6.2026
Rab43	0.03677	0.054025	0.932621	1097	1	-7.695
mmu-mir-7091	0.036788	0.041039	0.932621	1098	1	-0.17594
Tom1l2	0.036809	0.046813	0.932621	1099	1	-8.754
4930550C14Rik	0.036819	0.041073	0.932621	1100	1	-9.4416
Dnajc15	0.036934	0.04693	0.932621	1101	1	-9.2562
Hcfc2	0.037032	0.063655	0.932621	1102	1	-8.678
Apba1	0.037032	0.063655	0.932621	1103	1	-8.3861
Izumo2	0.037032	0.063655	0.932621	1104	1	-8.4631
Nuggc	0.037032	0.063655	0.932621	1105	1	-6.6648
Vmn1r119	0.037116	0.038116	0.932621	1106	1	-2.2623
Aldh1a3	0.037185	0.054359	0.932621	1107	1	-8.8713
Mrvi1	0.037204	0.047156	0.932621	1108	1	-6.7255
Aspscr1	0.037204	0.047156	0.932621	1109	1	-7.3703
Trrap	0.037204	0.047156	0.932621	1110	1	-8.8006
Ttc23	0.037204	0.047156	0.932621	1111	1	-4.7973
mmu-mir-449a	0.037319	0.041531	0.932621	1112	1	-8.308
Lmtk3	0.037443	0.054583	0.932621	1113	1	-8.1883
Rara	0.037443	0.054583	0.932621	1114	1	-2.1012
Lrit1	0.037443	0.054583	0.932621	1115	1	-6.0382
Scg5	0.037443	0.054583	0.932621	1116	1	-9.0874
Chn2	0.037444	0.041654	0.932621	1117	1	-8.2777
Gm11710	0.037473	0.047382	0.932621	1118	1	-8.0088
4931408C20Rik	0.037556	0.047454	0.932621	1119	1	-6.5096
Plcl2	0.03759	0.064096	0.932621	1120	1	-9.356
2610528J11Rik	0.037639	0.047517	0.932621	1121	1	-7.3573
Havcr2	0.037681	0.047546	0.932621	1122	1	-7.5167
Rab15	0.037909	0.054957	0.932621	1123	1	-9.061
Pnmal2	0.037929	0.047759	0.932621	1124	1	-6.6478
Klk10	0.037943	0.042127	0.932621	1125	1	-6.6867
Sh3rf1	0.037961	0.054994	0.932621	1126	1	-7.3224
Pik3cd	0.037962	0.064401	0.932621	1127	1	-6.4054
Fam168b	0.038012	0.04783	0.932621	1128	1	-4.1145
Psors1c2	0.038024	0.064455	0.932621	1129	1	-7.6965
Atg16l2	0.038037	0.042211	0.932621	1130	1	-5.1519
Ppil3	0.038193	0.042355	0.932621	1131	1	-6.5666
Cml5	0.03821	0.064608	0.932621	1132	1	-8.7679
Fam188a	0.038334	0.064709	0.932621	1133	1	-7.96
C530008M17Rik	0.03838	0.04254	0.932621	1134	1	-3.1175
Gm14151	0.038551	0.04831	0.932621	1135	1	-8.028
Tmem245	0.038634	0.048383	0.932621	1136	1	-9.1165
Cypt4	0.03866	0.042789	0.932621	1137	1	-6.7096
Speer2	0.038675	0.064959	0.932621	1138	1	-8.7532
Sycp1	0.038675	0.064959	0.932621	1139	1	-8.0045
Sun2	0.038685	0.055558	0.932621	1140	1	-8.0278
Clhc1	0.038841	0.048566	0.932621	1141	1	-8.13
Hsd17b13	0.038959	0.039905	0.932621	1142	1	-3.753
Sash1	0.038995	0.055828	0.932621	1143	1	-8.8162
Ak1	0.038995	0.055828	0.932621	1144	1	-4.254
Fez2	0.039016	0.065223	0.932621	1145	1	-8.059
Olfr1163	0.03909	0.048776	0.932621	1146	1	-8.0198
Dap	0.039159	0.043257	0.932621	1147	1	-8.6645
Klk1b9	0.039186	0.039071	0.932621	1148	1	-1.4035
NonTargetingControlGuideForMouse_0322	0.039186	0.039071	0.932621	1149	1	-1.4035
NonTargetingControlGuideForMouse_0778	0.039186	0.039071	0.932621	1150	1	-1.4035
NonTargetingControlGuideForMouse_0209	0.039186	0.039071	0.932621	1151	1	-1.4035
NonTargetingControlGuideForMouse_0683	0.039186	0.039071	0.932621	1152	1	-1.4035
NonTargetingControlGuideForMouse_0916	0.039186	0.039071	0.932621	1153	1	-1.4035
NonTargetingControlGuideForMouse_0173	0.039186	0.039071	0.932621	1154	1	-1.4035
NonTargetingControlGuideForMouse_0675	0.039186	0.039071	0.932621	1155	1	-1.4035
Chsy3	0.039233	0.065407	0.932621	1156	1	-7.193
mmu-mir-18a	0.039346	0.043421	0.932621	1157	1	-0.47054
Ccnd2	0.039357	0.056142	0.932621	1158	1	-9.4754
Plekha7	0.039421	0.049057	0.932621	1159	1	-8.968
Cpn2	0.039512	0.056274	0.932621	1160	1	-8.5552
Atp8b4	0.039546	0.049156	0.932621	1161	1	-8.2341
Vmn1r64	0.039563	0.056316	0.932621	1162	1	-9.1804
Umps	0.039565	0.040479	0.932621	1163	1	-2.3837
Mb21d1	0.039615	0.05636	0.932621	1164	1	-8.0637
Fpr2	0.039711	0.049309	0.932621	1165	1	-6.1173
Zfp414	0.039845	0.043891	0.932621	1166	1	-9.1556
Sema4d	0.039852	0.065893	0.932621	1167	1	-9.5927
Hemt1	0.040046	0.040974	0.932621	1168	1	-0.63216
5730455P16Rik	0.040068	0.066073	0.932621	1169	1	-8.1006
Cldn5	0.040157	0.056842	0.932621	1170	1	-8.3738
Rassf6	0.040157	0.056842	0.932621	1171	1	-8.303
Kcne1l	0.040157	0.056842	0.932621	1172	1	-7.9531
Olfr750	0.040219	0.044234	0.932621	1173	1	-9.3057
mmu-mir-6372	0.04025	0.044268	0.932621	1174	1	-7.1437
Agrp	0.040498	0.04999	0.932621	1175	1	-9.5584
Dennd4b	0.040539	0.050028	0.932621	1176	1	-9.038
Cckbr	0.040563	0.066481	0.932621	1177	1	-8.4783
Fxyd2	0.040563	0.066481	0.932621	1178	1	-8.9534
Myo18b	0.040699	0.057274	0.932621	1179	1	-7.204
Chrne	0.040787	0.050236	0.932621	1180	1	-8.3863
mmu-mir-294	0.04082	0.041729	0.932621	1181	1	-3.9187
Tas1r1	0.040906	0.057443	0.932621	1182	1	-8.464
mmu-mir-196a-2	0.040919	0.044894	0.932621	1183	1	-4.0318
Lemd2	0.040919	0.044894	0.932621	1184	1	-9.3427
Ndufa4	0.040953	0.050385	0.932621	1185	1	-8.7314
Rps6kc1	0.040996	0.066826	0.932621	1186	1	-8.0831
Dennd2a	0.041036	0.050455	0.932621	1187	1	-7.8992
Fthl17	0.041182	0.066967	0.932621	1188	1	-8.5341
mmu-mir-6983	0.041242	0.050624	0.932621	1189	1	-8.3738
Olfr394	0.041244	0.067015	0.932621	1190	1	-8.5616
mmu-mir-3064	0.04128	0.042174	0.932621	1191	1	-3.2364
Cox8c	0.041367	0.050736	0.932621	1192	1	-6.1215
Egln2	0.04137	0.057851	0.932621	1193	1	-8.6567
Ccdc90b	0.04137	0.057851	0.932621	1194	1	-7.9273
Ap2m1	0.041532	0.050885	0.932621	1195	1	-8.4069
4932416K20Rik	0.041676	0.067329	0.932621	1196	1	-6.3216
Mapk15	0.04168	0.058096	0.932621	1197	1	-5.2172
Fgfr1	0.041834	0.058225	0.932621	1198	1	-5.7892
Lepr	0.041863	0.051169	0.932621	1199	1	-5.4288
Zfp334	0.042109	0.067683	0.932621	1200	1	-6.7507
Psmc3	0.042115	0.042978	0.932621	1201	1	-3.2977
Hamp	0.042115	0.042978	0.932621	1202	1	-4.3251
mmu-mir-200b	0.042131	0.051397	0.932621	1203	1	-9.2203
Sat2	0.042131	0.051397	0.932621	1204	1	-6.7772
Zfp53	0.042144	0.058469	0.932621	1205	1	-8.0033
Psme2	0.042144	0.058469	0.932621	1206	1	-5.9792
Arap2	0.042149	0.046043	0.932621	1207	1	-8.5884
Mier3	0.04218	0.046065	0.932621	1208	1	-8.0518
Otof	0.042232	0.067786	0.932621	1209	1	-8.3339
Gm13103	0.042294	0.067837	0.932621	1210	1	-5.0723
Fzd3	0.042298	0.058595	0.932621	1211	1	-8.6877
Olfr872	0.04235	0.058639	0.932621	1212	1	-7.6166
Fgf6	0.042398	0.046263	0.932621	1213	1	-9.0874
Tacc3	0.0424	0.051633	0.932621	1214	1	-7.3654
Hormad1	0.042556	0.058806	0.932621	1215	1	-9.7201
Olfr809	0.042646	0.046495	0.932621	1216	1	-6.408
Lcmt2	0.042711	0.058938	0.932621	1217	1	-5.9893
Syt14	0.042772	0.051981	0.932621	1218	1	-5.1307
Raet1c	0.042896	0.05209	0.932621	1219	1	-8.6748
Gclm	0.042912	0.068336	0.932621	1220	1	-8.8843
2410076I21Rik	0.042912	0.068336	0.932621	1221	1	-7.8888
Olfr862	0.042912	0.068336	0.932621	1222	1	-9.029
Mks1	0.042912	0.068336	0.932621	1223	1	-7.0116
Lrp2bp	0.042968	0.059153	0.932621	1224	1	-3.4426
Sbsn	0.043019	0.046837	0.932621	1225	1	-8.2152
Fbxo48	0.04302	0.059198	0.932621	1226	1	-5.7748
NonTargetingControlGuideForMouse_0094	0.043289	0.043198	0.932621	1227	1	1.492
Tmem136	0.043361	0.04716	0.932621	1228	1	-8.0872
4430402I18Rik	0.04338	0.059505	0.932621	1229	1	-8.8126
Ddah2	0.04338	0.059505	0.932621	1230	1	-8.6992
Fbln2	0.04338	0.059505	0.932621	1231	1	-9.002
Bche	0.04338	0.059505	0.932621	1232	1	-4.3747
Cecr5	0.043433	0.052556	0.932621	1233	1	-8.345
Bre	0.043621	0.068901	0.932621	1234	1	-8.6256
Slc6a17	0.043639	0.052746	0.932621	1235	1	-5.7251
Olfr502	0.04368	0.052784	0.932621	1236	1	-4.6587
Cd300lf	0.043741	0.059816	0.932621	1237	1	-8.0002
Mapkbp1	0.043844	0.059905	0.932621	1238	1	-7.2358
Gal	0.043969	0.053038	0.932621	1239	1	-7.8929
Nlrp12	0.044107	0.04786	0.932621	1240	1	-1.5152
Fam184a	0.044152	0.060162	0.932621	1241	1	-7.1986
Pcdhgb7	0.04427	0.044195	0.932621	1242	1	1.3067
mmu-mir-1963	0.044341	0.053386	0.932621	1243	1	-8.2883
Degs1	0.044564	0.060508	0.932621	1244	1	-3.2216
Decr1	0.044604	0.048322	0.932621	1245	1	-2.9225
Cnot3	0.044853	0.048558	0.932621	1246	1	-8.5425
Otog	0.044918	0.053896	0.932621	1247	1	-4.0011
Ppp6r2	0.04507	0.070029	0.932621	1248	1	-7.722
NonTargetingControlGuideForMouse_0587	0.045082	0.045035	0.932621	1249	1	1.1929
mmu-mir-7218	0.045101	0.048792	0.932621	1250	1	-8.8881
Plcd1	0.04513	0.060989	0.932621	1251	1	-8.1747
Olfr657	0.045165	0.054108	0.932621	1252	1	-8.8116
Olfr1221	0.045181	0.061035	0.932621	1253	1	-9.3645
Ifih1	0.045193	0.070138	0.932621	1254	1	-8.4976
mmu-mir-362	0.045287	0.048972	0.932621	1255	1	-9.393
A430078G23Rik	0.045289	0.05421	0.932621	1256	1	-4.4156
Cxcl15	0.04549	0.061299	0.932621	1257	1	-7.4725
H2-Ob	0.045537	0.054418	0.932621	1258	1	-5.0195
Acap2	0.045594	0.070442	0.932621	1259	1	-8.497
Anxa11	0.045598	0.049246	0.932621	1260	1	-6.3986
Gm5531	0.045722	0.049357	0.932621	1261	1	-5.9125
AI413582	0.045825	0.054667	0.932621	1262	1	-6.462
Pitx2	0.045907	0.054737	0.932621	1263	1	-7.9529
Setd4	0.046056	0.070813	0.932621	1264	1	-8.4075
Olfr401	0.046113	0.054919	0.932621	1265	1	-8.3486
Traf6	0.046117	0.070858	0.932621	1266	1	-9.3022
Epb4.1l1	0.046179	0.070911	0.932621	1267	1	-9.2721
C2cd3	0.046286	0.06196	0.932621	1268	1	-8.633
Pipox	0.046319	0.055101	0.932621	1269	1	-9.092
Cd63	0.046361	0.055134	0.932621	1270	1	-5.891
Blvrb	0.046525	0.055274	0.932621	1271	1	-8.313
Dnah10	0.046567	0.055309	0.932621	1272	1	-7.6442
Fbxw2	0.046609	0.071249	0.932621	1273	1	-9.0399
Arel1	0.046609	0.071249	0.932621	1274	1	-9.8508
Smarca2	0.046609	0.071249	0.932621	1275	1	-8.1872
Olfr279	0.046671	0.062287	0.932621	1276	1	-8.1217
Tmc5	0.046745	0.050297	0.932621	1277	1	-9.2702
Vmn1r28	0.046774	0.062369	0.932621	1278	1	-8.3667
Sdr9c7	0.046978	0.055651	0.932621	1279	1	-8.0583
2310061N02Rik	0.047031	0.06259	0.932621	1280	1	-8.0095
Pga5	0.047082	0.062626	0.932621	1281	1	-7.5464
Icos	0.047102	0.071643	0.932621	1282	1	-9.1739
Olfr9	0.047163	0.071687	0.932621	1283	1	-7.2115
Phrf1	0.047236	0.06277	0.932621	1284	1	-6.9904
Wdr52	0.04739	0.062898	0.932621	1285	1	-8.1217
Pde9a	0.047427	0.050958	0.932621	1286	1	-6.8187
mmu-mir-194-2	0.047427	0.050958	0.932621	1287	1	-6.4172
1700056E22Rik	0.047427	0.050958	0.932621	1288	1	-8.6704
Meis1	0.047427	0.050958	0.932621	1289	1	-7.8642
Ubb	0.047427	0.050958	0.932621	1290	1	-7.499
Galnt10	0.047442	0.062947	0.932621	1291	1	-8.2878
Zfp273	0.047596	0.06308	0.932621	1292	1	-7.5077
Nr1d1	0.047655	0.072071	0.932621	1293	1	-7.6662
Mrgpra6	0.047678	0.056266	0.932621	1294	1	-7.5768
Oosp2	0.047724	0.063193	0.932621	1295	1	-9.5804
Ms4a5	0.047724	0.063193	0.932621	1296	1	-7.2306
Vmn1r226	0.047925	0.05649	0.932621	1297	1	-4.3451
Ghrhr	0.047966	0.056528	0.932621	1298	1	-3.9074
Gapdhs	0.047993	0.072352	0.932621	1299	1	-8.8337
Crebl2	0.047993	0.072352	0.932621	1300	1	-8.5792
Llph	0.047993	0.072352	0.932621	1301	1	-5.5986
Gm15319	0.048	0.047979	0.932621	1302	1	-1.6753
C1qbp	0.048	0.047979	0.932621	1303	1	-1.6753
NonTargetingControlGuideForMouse_0756	0.048	0.047979	0.932621	1304	1	-1.6753
Rhox2b	0.048	0.047979	0.932621	1305	1	-1.6753
Pcdha2	0.048	0.047979	0.932621	1306	1	-1.6753
Pcna	0.048	0.047979	0.932621	1307	1	-1.6753
Gm608	0.048007	0.056563	0.932621	1308	1	-8.6823
Nrbf2	0.048048	0.056598	0.932621	1309	1	-6.998
Niacr1	0.04809	0.05664	0.932621	1310	1	-8.798
Cyfip2	0.048131	0.056681	0.932621	1311	1	-8.5426
Nab1	0.04816	0.063569	0.932621	1312	1	-8.6409
0610030E20Rik	0.048336	0.056851	0.932621	1313	1	-7.8955
Epn3	0.048365	0.063737	0.932621	1314	1	-8.0637
Zfp143	0.04857	0.063911	0.932621	1315	1	-9.5511
Lipk	0.048706	0.057162	0.932621	1316	1	-8.7702
Znrf1	0.048724	0.064035	0.932621	1317	1	-5.8726
BC055111	0.04879	0.052271	0.932621	1318	1	-2.5695
Fank1	0.048852	0.052332	0.932621	1319	1	-8.8679
Vmn2r56	0.048878	0.06416	0.932621	1320	1	-7.015
Ptprr	0.048929	0.064201	0.932621	1321	1	-7.1381
Gm5803	0.048976	0.052463	0.932621	1322	1	-4.5197
Tjp1	0.049007	0.073153	0.932621	1323	1	-8.6812
Il4	0.049083	0.064326	0.932621	1324	1	-8.8091
Zbtb22	0.049097	0.057518	0.932621	1325	1	-8.3508
Akt1	0.049097	0.057518	0.932621	1326	1	-3.4301
Gm766	0.049097	0.057518	0.932621	1327	1	-5.3105
Olfr823	0.049129	0.073263	0.932621	1328	1	-8.1688
Adcy4	0.049134	0.064364	0.932621	1329	1	-8.4994
Gm8994	0.049191	0.073311	0.932621	1330	1	-8.0254
mmu-mir-150	0.049286	0.052761	0.932621	1331	1	-9.6451
Olfr373	0.049288	0.06449	0.932621	1332	1	-8.5297
Krt34	0.049339	0.064533	0.932621	1333	1	-8.9881
Mcm10	0.049436	0.073485	0.932621	1334	1	-7.9454
Xylt1	0.049518	0.052993	0.932621	1335	1	-5.7456
Rbms2	0.049621	0.064761	0.932621	1336	1	-8.7824
Ptprf	0.049621	0.064761	0.932621	1337	1	-7.9241
Uck2	0.049621	0.064761	0.932621	1338	1	-8.3667
Olfr303	0.049621	0.064761	0.932621	1339	1	-9.2754
Elac1	0.049621	0.064761	0.932621	1340	1	-8.0813
Olfr1260	0.0498	0.064923	0.932621	1341	1	-9.2127
Brinp2	0.049816	0.058165	0.932621	1342	1	-10.42
Olfr1220	0.049866	0.073828	0.932621	1343	1	-8.517
Emc10	0.049898	0.058242	0.932621	1344	1	-4.3239
Ep300	0.049927	0.073867	0.932621	1345	1	-8.7353
mmu-mir-6900	0.049967	0.053434	0.932621	1346	1	-0.55404
1600014C10Rik	0.050022	0.058338	0.932621	1347	1	-10.431
Krt72	0.05005	0.073964	0.932621	1348	1	-4.2684
Rxrb	0.050111	0.074009	0.932621	1349	1	-7.9669
2510003E04Rik	0.050159	0.06523	0.932621	1350	1	-8.6935
1700034E13Rik	0.050186	0.058472	0.932621	1351	1	-9.714
Echdc2	0.050227	0.058514	0.932621	1352	1	-7.679
Tmem168	0.050234	0.074104	0.932621	1353	1	-6.4898
P2rx2	0.050466	0.065476	0.932621	1354	1	-8.3229
Pik3r2	0.050517	0.065525	0.932621	1355	1	-9.5501
Tnn	0.050773	0.065754	0.932621	1356	1	-7.8811
NonTargetingControlGuideForMouse_0771	0.050791	0.050793	0.932621	1357	1	1.1421
Olfr1282	0.050802	0.059045	0.932621	1358	1	-9.1337
Kctd17	0.050864	0.054272	0.932621	1359	1	-6.4356
Dpysl2	0.050884	0.059118	0.932621	1360	1	-5.8736
Chrnb4	0.05097	0.0747	0.932621	1361	1	-7.3653
Olfr1256	0.05108	0.066006	0.932621	1362	1	-9.839
Itgb6	0.05113	0.059341	0.932621	1363	1	-8.8302
Col11a2	0.051276	0.074954	0.932621	1364	1	-7.6103
5730409E04Rik	0.051335	0.059523	0.932621	1365	1	-8.4646
Shank2	0.051376	0.059563	0.932621	1366	1	-4.3971
Atp6v1g1	0.051417	0.0596	0.932621	1367	1	-8.8409
Vldlr	0.051458	0.059632	0.932621	1368	1	-5.033
Whamm	0.051521	0.075164	0.932621	1369	1	-8.3757
Bco2	0.05154	0.066394	0.932621	1370	1	-8.1747
Pla2g12b	0.051622	0.059761	0.932621	1371	1	-6.6207
Suclg1	0.051694	0.066528	0.932621	1372	1	-8.4437
mmu-mir-7025	0.051698	0.055063	0.932621	1373	1	-7.3614
NonTargetingControlGuideForMouse_0356	0.05173	0.051736	0.932621	1374	0	1.0057
Zfp651	0.051745	0.066568	0.932621	1375	1	-9.3977
Efna4	0.051745	0.059876	0.932621	1376	1	-2.8763
Cyp2a22	0.051796	0.066621	0.932621	1377	1	-7.0333
Rtn4rl2	0.051828	0.07543	0.932621	1378	1	-7.9432
mmu-mir-136	0.051847	0.051841	0.932621	1379	0	0.98821
Pus1	0.051914	0.055258	0.932621	1380	1	-8.2231
Vmn1r187	0.051945	0.055289	0.932621	1381	1	-7.1877
Gbgt1	0.052033	0.060137	0.932621	1382	1	-8.212
mmu-mir-3099	0.052038	0.055375	0.932621	1383	1	-6.9267
Il17rb	0.052134	0.075694	0.932621	1384	1	-7.3727
Cldn17	0.052238	0.060317	0.932621	1385	1	-9.6488
Ovca2	0.052279	0.06036	0.932621	1386	1	-7.9258
Spink12	0.05232	0.060397	0.932621	1387	1	-4.644
Tab3	0.052361	0.060437	0.932621	1388	1	-8.7272
Clec3b	0.052384	0.067093	0.932621	1389	1	-10.164
Mtmr4	0.052384	0.067093	0.932621	1390	1	-4.1257
Ccdc82	0.052384	0.067093	0.932621	1391	1	-6.9397
Utp14a	0.052384	0.067093	0.932621	1392	1	-8.455
Add3	0.05244	0.07593	0.932621	1393	1	-9.1163
Rgr	0.052484	0.060542	0.932621	1394	1	-9.7171
Spag7	0.052562	0.07603	0.932621	1395	1	-7.53
Nt5c3b	0.052607	0.060643	0.932621	1396	1	-9.4008
mmu-mir-6393	0.052656	0.055955	0.932621	1397	1	-4.7326
Zmynd15	0.052807	0.076219	0.932621	1398	1	-8.4432
Kcnq4	0.052811	0.060828	0.932621	1399	1	-4.6946
Asap1	0.052869	0.067493	0.932621	1400	1	-8.1664
Bcl2l11	0.05292	0.067536	0.932621	1401	1	-8.9357
Pou5f2	0.052934	0.060942	0.932621	1402	1	-8.2435
NonTargetingControlGuideForMouse_0814	0.052989	0.05298	0.932621	1403	0	-1.9039
Amdhd1	0.052991	0.07635	0.932621	1404	1	-9.4152
Stk36	0.053074	0.067678	0.932621	1405	1	-7.8402
Vstm2l	0.053119	0.056391	0.932621	1406	1	-8.3738
B3galnt2	0.053139	0.061114	0.932621	1407	1	-6.2562
Gm11128	0.05317	0.053148	0.932621	1408	0	0.78763
Btbd7	0.053174	0.076503	0.932621	1409	1	-8.145
mmu-mir-6940	0.053213	0.053192	0.932621	1410	0	0.76926
Kcnj4	0.053278	0.067855	0.932621	1411	1	-7.0513
Rabl6	0.05338	0.06794	0.932621	1412	1	-8.3952
Gpatch11	0.053467	0.061417	0.932621	1413	1	-8.453
Bsph2	0.053541	0.07679	0.932621	1414	1	-8.0487
Pet117	0.053541	0.07679	0.932621	1415	1	-7.2518
Slc5a4a	0.053631	0.061567	0.932621	1416	1	-8.4298
NonTargetingControlGuideForMouse_0339	0.053704	0.053684	0.932621	1417	0	0.70561
mmu-mir-7009	0.053705	0.056922	0.932621	1418	1	-3.7078
Vmn2r93	0.053786	0.076983	0.932621	1419	1	-8.1071
Sspo	0.05384	0.068354	0.932621	1420	1	-9.0521
Trim28	0.05386	0.057074	0.932621	1421	1	-2.5695
Rasgef1c	0.05389	0.057099	0.932621	1422	1	-6.5583
Pard3	0.053942	0.068441	0.932621	1423	1	-9.2855
Rhbdl1	0.054031	0.077192	0.932621	1424	1	-9.2402
NonTargetingControlGuideForMouse_0051	0.054056	0.054033	0.932621	1425	0	0.65388
Myo10	0.054092	0.077246	0.932621	1426	1	-5.7004
mmu-mir-6901	0.054106	0.057319	0.932621	1427	1	-8.637
Haus1	0.05412	0.054644	0.932621	1428	1	-2.7736
mmu-mir-344f	0.05412	0.054644	0.932621	1429	1	-5.1458
Lsm7	0.05412	0.054644	0.932621	1430	1	-4.7223
Slc30a1	0.05412	0.054644	0.932621	1431	1	-5.4109
Spin2d	0.05412	0.054644	0.932621	1432	1	-4.8683
Cdh26	0.05412	0.054644	0.932621	1433	1	-4.5342
mmu-mir-7005	0.05412	0.054644	0.932621	1434	1	-4.6497
Gm21677	0.05412	0.054644	0.932621	1435	1	-6.2994
Gm5458	0.05412	0.054644	0.932621	1436	1	-4.1441
mmu-mir-669b	0.05412	0.054644	0.932621	1437	1	-5.8098
Yars2	0.05412	0.054644	0.932621	1438	1	-5.0771
mmu-mir-7082	0.05412	0.054644	0.932621	1439	1	-5.552
Ints8	0.05412	0.054644	0.932621	1440	1	-5.3699
Mzt2	0.05412	0.054644	0.932621	1441	1	-5.8179
Mrp63	0.05412	0.054644	0.932621	1442	1	-4.8086
mmu-mir-455	0.05412	0.054644	0.932621	1443	1	-4.6417
Nfkbie	0.05412	0.054644	0.932621	1444	1	-4.8761
mmu-mir-5101	0.05412	0.054644	0.932621	1445	1	-6.0819
mmu-mir-875	0.05412	0.054644	0.932621	1446	1	-4.8117
Tnmd	0.05412	0.054644	0.932621	1447	1	-5.5286
Micu1	0.05412	0.054644	0.932621	1448	1	-4.7364
Hist1h3h	0.05412	0.054644	0.932621	1449	1	-4.089
Ankrd11	0.05412	0.054644	0.932621	1450	1	-4.9334
mmu-mir-804	0.05412	0.054644	0.932621	1451	1	-5.7791
Tinf2	0.05412	0.054644	0.932621	1452	1	-4.566
Apip	0.05412	0.054644	0.932621	1453	1	-4.8086
Vmn1r128	0.05412	0.054644	0.932621	1454	1	-4.7005
Nckap1	0.05412	0.054644	0.932621	1455	1	-3.7334
mmu-mir-6922	0.05412	0.054644	0.932621	1456	1	-4.6653
mmu-mir-3071	0.05412	0.054644	0.932621	1457	1	-0.15752
mmu-mir-34a	0.05412	0.054644	0.932621	1458	1	-5.0188
mmu-mir-489	0.05412	0.054644	0.932621	1459	1	-5.8197
Sdhc	0.05412	0.054644	0.932621	1460	1	-3.1262
Mcm6	0.05412	0.054644	0.932621	1461	1	-3.6949
mmu-mir-6967	0.05412	0.054644	0.932621	1462	1	-4.7199
Hist2h3b	0.05412	0.054644	0.932621	1463	1	-4.4189
Vmn2r45	0.05412	0.054644	0.932621	1464	1	-5.5636
Ifnz	0.05412	0.054644	0.932621	1465	1	-2.5
Cramp1l	0.05412	0.054644	0.932621	1466	1	-5.3742
Olfr545	0.05412	0.054644	0.932621	1467	1	-5.0786
mmu-mir-8112	0.05412	0.054644	0.932621	1468	1	-3.6542
mmu-mir-7011	0.05412	0.054644	0.932621	1469	1	-4.7078
mmu-mir-323	0.05412	0.054644	0.932621	1470	1	-4.3009
Atmin	0.05412	0.054644	0.932621	1471	1	-3.9329
mmu-mir-467c	0.05412	0.054644	0.932621	1472	1	-4.9025
Adtrp	0.05412	0.054644	0.932621	1473	1	-5.8007
Sfpq	0.05412	0.054644	0.932621	1474	1	-4.6575
Mlec	0.054184	0.062035	0.932621	1475	1	-8.6983
mmu-mir-291b	0.054184	0.062035	0.932621	1476	1	-4.4364
Morf4l2	0.054184	0.062035	0.932621	1477	1	-7.6119
Prkcg	0.054184	0.062035	0.932621	1478	1	-5.6923
Tie1	0.054184	0.062035	0.932621	1479	1	-3.1826
Atad3a	0.054184	0.062035	0.932621	1480	1	-7.6541
Csrnp3	0.054184	0.062035	0.932621	1481	1	-1.5276
Gm5141	0.054184	0.062035	0.932621	1482	1	-8.5638
Gm11938	0.054184	0.062035	0.932621	1483	1	-7.2526
Tmem88b	0.054184	0.062035	0.932621	1484	1	-6.3029
Mphosph9	0.054353	0.057558	0.932621	1485	1	-7.9143
Fam72a	0.054452	0.068858	0.932621	1486	1	-8.3425
Hnf4g	0.054503	0.068897	0.932621	1487	1	-10.187
Acot12	0.05452	0.077568	0.932621	1488	1	-8.5047
Dpep3	0.054605	0.068999	0.932621	1489	1	-6.165
Txndc9	0.054695	0.062475	0.932621	1490	1	-7.9289
Adamts8	0.054754	0.05794	0.932621	1491	1	-7.7695
Olfr1323	0.054758	0.069126	0.932621	1492	1	-8.0755
Znrf2	0.055013	0.069345	0.932621	1493	1	-9.1119
mmu-mir-155	0.055023	0.062746	0.932621	1494	1	-5.6252
Fam81a	0.055093	0.05825	0.932621	1495	1	-3.9317
Susd5	0.055124	0.058281	0.932621	1496	1	-9.7862
NonTargetingControlGuideForMouse_0790	0.055134	0.055079	0.932621	1497	0	0.51547
C1s	0.055186	0.062911	0.932621	1498	1	-9.1661
Szrd1	0.055268	0.069559	0.932621	1499	1	-7.4546
Rasl10a	0.055283	0.07821	0.932621	1500	1	-8.3523
H1fnt	0.055319	0.069601	0.932621	1501	1	-7.4903
Zfp180	0.05535	0.06306	0.932621	1502	1	-9.2201
Adipoq	0.05537	0.069649	0.932621	1503	1	-8.5168
Clec4f	0.055421	0.069695	0.932621	1504	1	-8.6528
Rybp	0.055472	0.069736	0.932621	1505	1	-6.8396
Arhgap18	0.055494	0.058612	0.932621	1506	1	-7.8743
Mxd3	0.055523	0.06978	0.932621	1507	1	-8.4482
Avpr1a	0.055525	0.058642	0.932621	1508	1	-5.7489
Aars	0.055829	0.070035	0.932621	1509	1	-7.525
Man1c1	0.055829	0.070035	0.932621	1510	1	-6.3216
Ern1	0.055829	0.070035	0.932621	1511	1	-8.8814
Lipe	0.055864	0.058953	0.932621	1512	1	-7.1212
Chst3	0.055922	0.063564	0.932621	1513	1	-5.3648
Krt6a	0.056018	0.059093	0.932621	1514	1	-8.8964
Raet1b	0.056086	0.063715	0.932621	1515	1	-8.6029
mmu-mir-692-2	0.056168	0.063791	0.932621	1516	1	-6.3912
Map2k2	0.056209	0.063827	0.932621	1517	1	-9.3456
Ly6i	0.056236	0.070386	0.932621	1518	1	-8.9787
Gatsl2	0.05629	0.079027	0.932621	1519	1	-8.2512
Wibg	0.05629	0.063904	0.932621	1520	1	-8.5203
Otud5	0.056295	0.059355	0.932621	1521	1	-8.2623
Slc4a7	0.056338	0.070469	0.932621	1522	1	-6.5583
Tmem181a	0.056413	0.064016	0.932621	1523	1	-6.7312
Tmem255a	0.056491	0.070602	0.932621	1524	1	-7.2721
Fbxl15	0.056535	0.064108	0.932621	1525	1	-8.0426
Upk2	0.056695	0.070783	0.932621	1526	1	-8.9405
Olfr1283	0.056699	0.064265	0.932621	1527	1	-8.9415
Shisa6	0.056781	0.064337	0.932621	1528	1	-9.0313
Prss54	0.056862	0.064406	0.932621	1529	1	-6.5402
Tex19.2	0.056903	0.064439	0.932621	1530	1	-4.9522
Il7r	0.057144	0.079695	0.932621	1531	1	-7.7124
Gm4177	0.057157	0.060166	0.932621	1532	1	-8.0578
Ms4a3	0.057205	0.07975	0.932621	1533	1	-6.7083
Pm20d1	0.05725	0.060252	0.932621	1534	1	-8.1774
6330408A02Rik	0.057327	0.079854	0.932621	1535	1	-7.8316
Arhgap39	0.057407	0.071374	0.932621	1536	1	-8.3425
Pde7a	0.057434	0.064875	0.932621	1537	1	-8.743
Ankrd63	0.057679	0.065093	0.932621	1538	1	-7.9145
Ccl26	0.05772	0.065126	0.932621	1539	1	-6.6027
Rfpl4b	0.057742	0.060718	0.932621	1540	1	-7.8437
Rptor	0.057761	0.065163	0.932621	1541	1	-5.3546
Zfp14	0.057916	0.071802	0.932621	1542	1	-7.7475
Atf7	0.057924	0.065306	0.932621	1543	1	-8.6297
Pigv	0.057936	0.080363	0.932621	1544	1	-8.0381
Atp6v1g3	0.057965	0.065345	0.932621	1545	1	-8.5844
Nsg1	0.057967	0.071838	0.932621	1546	1	-8.3229
Cd247	0.058006	0.065384	0.932621	1547	1	-10.354
Olfr1079	0.058069	0.071925	0.932621	1548	1	-9.5116
Cpped1	0.058087	0.06545	0.932621	1549	1	-7.0362
Tmem254a	0.058241	0.080591	0.932621	1550	1	-9.5775
Gm9268	0.058251	0.065591	0.932621	1551	1	-8.9344
Zfp771	0.058425	0.072221	0.932621	1552	1	-7.8123
Rxrg	0.058455	0.065769	0.932621	1553	1	-8.5204
Zfp365	0.058476	0.072256	0.932621	1554	1	-5.1328
Cactin	0.05848	0.061427	0.932621	1555	1	-3.4426
Cacna1g	0.058542	0.061477	0.932621	1556	1	-8.5038
Cat	0.058577	0.065877	0.932621	1557	1	-4.2148
Vmn1r198	0.058577	0.072339	0.932621	1558	1	-8.2623
Spink7	0.058628	0.072388	0.932621	1559	1	-7.6563
Sp100	0.058659	0.065948	0.932621	1560	1	-7.6985
Tenm3	0.058679	0.072426	0.932621	1561	1	-7.9626
Fibcd1	0.058789	0.08104	0.932621	1562	1	-9.4013
Olfr802	0.058832	0.072544	0.932621	1563	1	-8.7219
Scel	0.058911	0.061811	0.932621	1564	1	-2.961
mmu-mir-8100	0.058912	0.058854	0.932621	1565	0	-2.1012
NonTargetingControlGuideForMouse_0791	0.058912	0.058854	0.932621	1566	0	-2.1012
NonTargetingControlGuideForMouse_0531	0.058912	0.058854	0.932621	1567	0	-2.1012
Rpl31	0.058912	0.058854	0.932621	1568	0	-2.1012
NonTargetingControlGuideForMouse_0991	0.058912	0.058854	0.932621	1569	0	-2.1012
Cdh24	0.058944	0.066194	0.932621	1570	1	-6.3712
Krt80	0.059032	0.081226	0.932621	1571	1	-7.8069
Krtap13-1	0.059066	0.066297	0.932621	1572	1	-8.4206
Pxk	0.059095	0.061976	0.932621	1573	1	-7.8743
Fhad1	0.059137	0.072816	0.932621	1574	1	-8.1074
Chrm2	0.059218	0.062092	0.932621	1575	1	-9.26
Tcf12	0.059245	0.081407	0.932621	1576	1	-7.1411
Ndufs4	0.059311	0.06651	0.932621	1577	1	-7.9164
Taar7b	0.05934	0.072996	0.932621	1578	1	-7.7475
Cdk13	0.059391	0.073037	0.932621	1579	1	-8.3952
Gbas	0.059441	0.073081	0.932621	1580	1	-8.6488
Olfr594	0.059492	0.073128	0.932621	1581	1	-7.1549
Krt222	0.059556	0.066713	0.932621	1582	1	-5.8654
Egr4	0.059641	0.081723	0.932621	1583	1	-7.7295
Ugt2a1	0.059702	0.081776	0.932621	1584	1	-9.8702
Gpr98	0.059719	0.066843	0.932621	1585	1	-9.2183
Insl3	0.05976	0.066877	0.932621	1586	1	-7.5368
Gnptg	0.059823	0.081875	0.932621	1587	1	-7.5188
7530416G11Rik	0.059841	0.066951	0.932621	1588	1	-6.9655
Tmem141	0.059848	0.073436	0.932621	1589	1	-8.1581
Lrrc16a	0.059899	0.073475	0.932621	1590	1	-8.6723
Nlrp1b	0.059949	0.073513	0.932621	1591	1	-7.8676
Ccl21a	0.059963	0.067052	0.932621	1592	1	-11.055
Padi2	0.06	0.073567	0.932621	1593	1	-7.7839
Irak3	0.060004	0.067097	0.932621	1594	1	-8.5639
mmu-mir-763	0.060048	0.062874	0.932621	1595	1	-6.702
Nog	0.060086	0.067166	0.932621	1596	1	-8.549
Gabrr3	0.060102	0.073658	0.932621	1597	1	-10.699
Bglap	0.060294	0.063106	0.932621	1598	1	-9.5277
Anks1	0.060371	0.082332	0.932621	1599	1	-9.4636
Ctsz	0.060406	0.073921	0.932621	1600	1	-8.3952
Hist1h2ac	0.060411	0.067465	0.932621	1601	1	-4.1576
Olfr1239	0.060457	0.073953	0.932621	1602	1	-9.0066
Oosp3	0.060492	0.082443	0.932621	1603	1	-8.7313
Pcbd1	0.060508	0.063304	0.932621	1604	1	-8.133
Lrfn4	0.060574	0.067612	0.932621	1605	1	-7.3429
BC030867	0.060656	0.067689	0.932621	1606	1	-8.4816
mmu-mir-450b	0.060697	0.067724	0.932621	1607	1	-7.1545
Adamts14	0.060723	0.063498	0.932621	1608	1	-7.4364
4930451G09Rik	0.060735	0.082648	0.932621	1609	1	-7.5062
Cideb	0.060785	0.063559	0.932621	1610	1	-7.0982
Olfr1499	0.060819	0.06784	0.932621	1611	1	-3.207
Prr5l	0.06099	0.074421	0.932621	1612	1	-8.2231
Lancl1	0.06099	0.074421	0.932621	1613	1	-9.1247
Osgin2	0.061145	0.068125	0.932621	1614	1	-4.0648
mmu-mir-361	0.061184	0.063921	0.932621	1615	1	-8.3998
Mmp27	0.061282	0.08309	0.932621	1616	1	-8.7979
Acot4	0.061307	0.068266	0.932621	1617	1	-4.5212
Vmn1r237	0.061348	0.068304	0.932621	1618	1	-9.38
Prl2c5	0.06137	0.074755	0.932621	1619	1	-8.1719
Hgf	0.061389	0.068339	0.932621	1620	1	-7.5453
Pde10a	0.061552	0.068498	0.932621	1621	1	-4.9725
Arl5c	0.061633	0.068573	0.932621	1622	1	-7.282
Adcyap1	0.061714	0.068641	0.932621	1623	1	-9.1619
Atg13	0.06195	0.083637	0.932621	1624	1	-8.5209
Rnf214	0.062011	0.083681	0.932621	1625	1	-8.1257
Slc13a1	0.06203	0.075319	0.932621	1626	1	-9.6598
Smpd5	0.062503	0.065139	0.932621	1627	1	-4.1255
Wdr27	0.062503	0.065139	0.932621	1628	1	-6.4356
Maged1	0.062503	0.065139	0.932621	1629	1	-6.6399
mmu-mir-1970	0.062503	0.065139	0.932621	1630	1	-8.2777
Fkbp14	0.062503	0.065139	0.932621	1631	1	-6.2402
Otol1	0.062503	0.065139	0.932621	1632	1	0.33495
mmu-mir-3090	0.062503	0.065139	0.932621	1633	1	-6.4881
mmu-mir-1903	0.062503	0.065139	0.932621	1634	1	-2.1012
mmu-mir-6391	0.062503	0.065139	0.932621	1635	1	-7.6746
Gprc6a	0.062527	0.084116	0.932621	1636	1	-7.7011
Prkab2	0.062527	0.084116	0.932621	1637	1	-6.2837
Bcap29	0.062527	0.084116	0.932621	1638	1	-7.0272
Rai14	0.062527	0.084116	0.932621	1639	1	-5.0157
Nemf	0.062527	0.084116	0.932621	1640	1	-8.1808
Esp24	0.062536	0.075718	0.932621	1641	1	-5.7456
NonTargetingControlGuideForMouse_0566	0.062721	0.062657	0.932621	1642	0	0.44326
Ppapdc2	0.062731	0.069566	0.932621	1643	1	-5.624
mmu-mir-666	0.062731	0.069566	0.932621	1644	1	-6.935
Myl6b	0.062731	0.069566	0.932621	1645	1	-8.5898
Rhpn1	0.062731	0.069566	0.932621	1646	1	-8.1528
Nrl	0.062731	0.069566	0.932621	1647	1	-8.1013
Olfr54	0.062731	0.069566	0.932621	1648	1	-8.5699
2410141K09Rik	0.062731	0.069566	0.932621	1649	1	-7.9521
Ccdc40	0.062731	0.069566	0.932621	1650	1	-6.8806
Hltf	0.062739	0.075891	0.932621	1651	1	-6.3797
Camk1d	0.062891	0.076032	0.932621	1652	1	-8.0637
Tas2r113	0.062992	0.07611	0.932621	1653	1	-9.8057
Tmem225	0.063246	0.076329	0.932621	1654	1	-9.1926
NonTargetingControlGuideForMouse_0680	0.06334	0.063294	0.932621	1655	0	0.37984
Tsnax	0.063397	0.076465	0.932621	1656	1	-7.6085
Gm2002	0.063447	0.063411	0.932621	1657	0	0.37476
Efhc2	0.063448	0.076509	0.932621	1658	1	-10.098
Fmo6	0.063527	0.084917	0.932621	1659	1	-8.8338
Wdr47	0.063544	0.070286	0.932621	1660	1	-10.214
Ccr1	0.063651	0.076672	0.932621	1661	1	-6.2609
Olfr212	0.063701	0.076718	0.932621	1662	1	-7.8878
Il27ra	0.063707	0.070435	0.932621	1663	1	-6.9864
mmu-mir-7052	0.063829	0.070532	0.932621	1664	1	-5.1366
Ang6	0.06383	0.085178	0.932621	1665	1	-8.6286
Sbk2	0.063869	0.070571	0.932621	1666	1	-3.9195
Nme1	0.063891	0.085224	0.932621	1667	1	-8.36
Spsb1	0.06391	0.070604	0.932621	1668	1	-8.0184
Lca5	0.063991	0.070676	0.932621	1669	1	-7.1204
Mapk12	0.064005	0.076977	0.932621	1670	1	-7.0272
Sec61a2	0.064012	0.085323	0.932621	1671	1	-5.8161
Synpr	0.064072	0.070748	0.932621	1672	1	-7.5176
Lsm10	0.064113	0.070791	0.932621	1673	1	-8.0426
Ripply3	0.064133	0.085418	0.932621	1674	1	-9.2126
Mrs2	0.064154	0.070828	0.932621	1675	1	-8.9587
Ccnyl1	0.064157	0.077116	0.932621	1676	1	-7.0691
Nt5c	0.064194	0.085468	0.932621	1677	1	-7.6886
Tssk1	0.064207	0.077158	0.932621	1678	1	-8.1747
mmu-mir-221	0.064219	0.066682	0.932621	1679	1	-8.8336
NonTargetingControlGuideForMouse_0611	0.064301	0.064265	0.932621	1680	0	0.26769
Olfr1037	0.064308	0.07724	0.932621	1681	1	-8.7985
Brwd3	0.064315	0.085559	0.932621	1682	1	-8.8114
Cd7	0.064357	0.071008	0.932621	1683	1	-8.7323
Vmn1r59	0.064359	0.077283	0.932621	1684	1	-7.6563
C1qtnf4	0.064397	0.071043	0.932621	1685	1	-8.4987
Tmem235	0.064438	0.07108	0.932621	1686	1	-7.6464
Mkx	0.06446	0.077362	0.932621	1687	1	-9.4864
Igsf1	0.064479	0.07112	0.932621	1688	1	-7.7604
Plac8	0.064511	0.077401	0.932621	1689	1	-9.6272
Sdr16c5	0.064561	0.077443	0.932621	1690	1	-6.1977
Vmn1r122	0.064578	0.064544	0.932621	1691	0	0.24166
Krtap16-1	0.064618	0.085797	0.932621	1692	1	-5.957
Olfr1040	0.064663	0.07753	0.932621	1693	1	-8.4774
NonTargetingControlGuideForMouse_0264	0.064664	0.064635	0.932621	1694	0	0.21801
Gpatch4	0.064764	0.077614	0.932621	1695	1	-9.2906
Akap8l	0.064844	0.071455	0.932621	1696	1	-7.9671
Myl2	0.06486	0.085984	0.932621	1697	1	-8.5093
mmu-mir-466b-5	0.065058	0.065306	0.932621	1698	1	0.93881
Gm8300	0.065058	0.065023	0.932621	1699	0	0.1642
Fgd6	0.065067	0.077877	0.932621	1700	1	-8.7497
NonTargetingControlGuideForMouse_0598	0.065069	0.065033	0.932621	1701	0	0.16769
Mettl8	0.06537	0.078125	0.932621	1702	1	-5.59
Supv3l1	0.065371	0.071956	0.932621	1703	1	-9.6804
Nlrp9c	0.065405	0.086412	0.932621	1704	1	-4.4633
NonTargetingControlGuideForMouse_0988	0.065443	0.065434	0.932621	1705	0	0.12757
Pskh1	0.065587	0.086562	0.932621	1706	1	-8.6015
Eftud2	0.065595	0.065819	0.932621	1707	1	-3.1423
NonTargetingControlGuideForMouse_0951	0.065731	0.065715	0.932621	1708	0	0.094599
Ltv1	0.065775	0.078466	0.932621	1709	1	-7.8878
2023-09-08	0.065829	0.086758	0.932621	1710	1	-7.7014
Gdf9	0.065858	0.072382	0.932621	1711	1	-8.3753
BC003965	0.065926	0.078589	0.932621	1712	1	-8.1045
Gjd3	0.066027	0.078685	0.932621	1713	1	-8.093
NonTargetingControlGuideForMouse_0385	0.06604	0.066039	0.932621	1714	0	0.061877
Necab3	0.066142	0.072637	0.932621	1715	1	-7.9656
Klf13	0.066229	0.07884	0.932621	1716	1	-3.016
Atp13a1	0.06628	0.078887	0.932621	1717	1	-8.7985
Rab38	0.066331	0.078926	0.932621	1718	1	-8.8336
Cwc27	0.066406	0.072873	0.932621	1719	1	-7.1082
NonTargetingControlGuideForMouse_0658	0.066456	0.066459	0.932621	1720	0	0.022134
Casp1	0.066467	0.072931	0.932621	1721	1	-9.2325
Heatr6	0.066482	0.079065	0.932621	1722	1	-8.5297
2610305D13Rik	0.066507	0.072972	0.932621	1723	1	-7.7336
Cxcl10	0.066548	0.073015	0.932621	1724	1	-8.9573
Ccdc88b	0.066615	0.087404	0.932621	1725	1	-6.1486
Vmn2r103	0.066615	0.087404	0.932621	1726	1	-8.8432
Fam219a	0.066629	0.073091	0.932621	1727	1	-7.8463
Msrb2	0.066791	0.073244	0.932621	1728	1	-3.7426
Rdh16	0.066912	0.073357	0.932621	1729	1	-7.8388
Olfr1263	0.067038	0.087739	0.932621	1730	1	-8.2251
Pgm5	0.067196	0.073609	0.932621	1731	1	-8.7768
Gm14920	0.067265	0.079777	0.932621	1732	1	-7.441
Znhit3	0.067265	0.079777	0.932621	1733	1	-8.27
Ccdc85b	0.067265	0.079777	0.932621	1734	1	-6.9137
Lrp5	0.067265	0.079777	0.932621	1735	1	-8.0637
Gm11554	0.067277	0.073676	0.932621	1736	1	-1.6238
Tnfrsf17	0.067318	0.07371	0.932621	1737	1	-3.8385
Trim35	0.06734	0.087995	0.932621	1738	1	-8.0336
Slc36a3	0.067399	0.073784	0.932621	1739	1	-4.8729
Tmem215	0.067439	0.073819	0.932621	1740	1	-8.0955
Magea4	0.067461	0.088096	0.932621	1741	1	-9.2505
Lrrc52	0.067561	0.073923	0.932621	1742	1	-4.1078
Hao2	0.067702	0.088288	0.932621	1743	1	-9.1469
Zfhx3	0.067801	0.067994	0.932621	1744	1	-3.9308
mmu-mir-7664	0.067945	0.067929	0.932621	1745	0	-2.4297
NonTargetingControlGuideForMouse_0887	0.067945	0.067929	0.932621	1746	0	-2.4297
mmu-mir-7063	0.067945	0.067929	0.932621	1747	0	-2.4297
mmu-mir-669c	0.067945	0.067929	0.932621	1748	0	-2.4297
Odf2l	0.067945	0.067929	0.932621	1749	0	-2.4297
Aaed1	0.068047	0.074349	0.932621	1750	1	-6.1062
Plscr3	0.068087	0.074388	0.932621	1751	1	-8.1811
Fam124a	0.068097	0.080494	0.932621	1752	1	-8.6762
Pcdhb2	0.068125	0.088639	0.932621	1753	1	-3.828
Ccl3	0.068248	0.080625	0.932621	1754	1	-8.0488
Thyn1	0.068306	0.088793	0.932621	1755	1	-7.8543
Acss2	0.068427	0.088885	0.932621	1756	1	-8.3569
Opn1sw	0.06845	0.0808	0.932621	1757	1	-6.6557
Glt25d1	0.068472	0.074729	0.932621	1758	1	-4.0909
Amigo1	0.068472	0.074729	0.932621	1759	1	-9.7219
Rnf219	0.068573	0.074818	0.932621	1760	1	-5.7128
Tcerg1l	0.068601	0.080938	0.932621	1761	1	-8.116
Mfrp	0.068608	0.089044	0.932621	1762	1	-8.1843
Eefsec	0.068652	0.080988	0.932621	1763	1	-3.7078
Bcas3	0.068694	0.074935	0.932621	1764	1	-8.3117
Scaf1	0.068752	0.081077	0.932621	1765	1	-7.7327
Tfeb	0.068803	0.081117	0.932621	1766	1	-7.0866
Trex1	0.068849	0.089239	0.932621	1767	1	-5.4834
Eif2d	0.068977	0.075196	0.932621	1768	1	-7.7953
Armc12	0.069004	0.081288	0.932621	1769	1	-5.3395
Reep1	0.069055	0.08133	0.932621	1770	1	-8.4092
Trim11	0.069099	0.075303	0.932621	1771	1	-4.6877
Ggact	0.069105	0.081363	0.932621	1772	1	-9.4575
Smyd1	0.069155	0.081403	0.932621	1773	1	-7.8471
Vcan	0.069206	0.081446	0.932621	1774	1	-8.2152
Vmn1r186	0.069261	0.075448	0.932621	1775	1	-4.8343
Zfp763	0.069301	0.075486	0.932621	1776	1	-8.6607
1110001A16Rik	0.069342	0.075518	0.932621	1777	1	-5.7655
Cmas	0.069392	0.089676	0.932621	1778	1	-7.7524
Lrit2	0.069573	0.089825	0.932621	1779	1	-8.7117
Hddc2	0.069706	0.075855	0.932621	1780	1	-3.5479
Dlat	0.069814	0.090015	0.932621	1781	1	-8.926
Wdr11	0.069911	0.082043	0.932621	1782	1	-8.4138
Vil1	0.069961	0.082081	0.932621	1783	1	-7.8402
1110065P20Rik	0.070116	0.090273	0.932621	1784	1	-8.7055
1700021K19Rik	0.07015	0.076259	0.932621	1785	1	-7.3527
Cyp2c70	0.070296	0.090417	0.932621	1786	1	-8.3397
Klra8	0.070416	0.070362	0.932621	1787	0	-2.5695
NonTargetingControlGuideForMouse_0311	0.070416	0.070362	0.932621	1788	0	-2.5695
NonTargetingControlGuideForMouse_0873	0.070416	0.070362	0.932621	1789	0	-2.5695
NonTargetingControlGuideForMouse_0829	0.070416	0.070362	0.932621	1790	0	-2.5695
Spin2-ps1	0.070416	0.070362	0.932621	1791	0	-2.5695
Nfia	0.070598	0.090666	0.932621	1792	1	-9.1231
Baiap2l2	0.070676	0.07674	0.932621	1793	1	-6.5171
Lrrc73	0.070716	0.076775	0.932621	1794	1	-8.5737
Gm694	0.070756	0.076813	0.932621	1795	1	-8.4539
Fblim1	0.070797	0.076845	0.932621	1796	1	-8.1753
Pcdh20	0.070837	0.076885	0.932621	1797	1	-8.0427
Ubxn10	0.070918	0.082897	0.932621	1798	1	-8.093
Pafah1b3	0.071068	0.083025	0.932621	1799	1	-8.3376
Zc3h4	0.071169	0.083104	0.932621	1800	1	-8.3522
Abhd16b	0.071421	0.083321	0.932621	1801	1	-8.2853
Afap1	0.071471	0.083367	0.932621	1802	1	-9.4664
Slc7a7	0.071521	0.083411	0.932621	1803	1	-8.4774
Scand1	0.071524	0.077495	0.932621	1804	1	-8.434
Tldc2	0.071564	0.077523	0.932621	1805	1	-7.957
S1pr2	0.071645	0.077597	0.932621	1806	1	-8.9111
Oip5	0.071685	0.077632	0.932621	1807	1	-7.8442
Thrsp	0.071802	0.091668	0.932621	1808	1	-8.6036
Lonrf3	0.071887	0.077812	0.932621	1809	1	-8.6154
Egfl6	0.07221	0.078113	0.932621	1810	1	-8.4369
Rap1gds1	0.072225	0.084009	0.932621	1811	1	-5.9893
Nipal3	0.072291	0.078178	0.932621	1812	1	-8.6963
Ube2w	0.072325	0.0841	0.932621	1813	1	-8.4994
Galnt16	0.072476	0.084241	0.932621	1814	1	-7.22
Mettl25	0.072573	0.078427	0.932621	1815	1	-5.3592
Bid	0.072577	0.084315	0.932621	1816	1	-8.7497
Cox19	0.072598	0.072569	0.932621	1817	0	-2.697
Olfr1099	0.072694	0.078542	0.932621	1818	1	-8.8531
Dazap2	0.072734	0.092431	0.932621	1819	1	-7.0977
AI836003	0.072734	0.092431	0.932621	1820	1	-8.9691
Tyro3	0.073057	0.078877	0.932621	1821	1	-5.6338
Ankrd1	0.073079	0.084758	0.932621	1822	1	-8.133
P2ry14	0.073178	0.078996	0.932621	1823	1	-8.5828
1700019O17Rik	0.073179	0.084839	0.932621	1824	1	-7.015
Aak1	0.073305	0.092895	0.932621	1825	1	-8.4717
Aldh4a1	0.07333	0.084991	0.932621	1826	1	-7.6912
Glis3	0.073365	0.092934	0.932621	1827	1	-8.0188
Vmn2r58	0.07342	0.079201	0.932621	1828	1	-7.8208
Gfral	0.073425	0.092984	0.932621	1829	1	-6.7504
Mapkap1	0.07343	0.085083	0.932621	1830	1	-7.3421
Pex10	0.073581	0.079332	0.932621	1831	1	-5.5589
Mog	0.073666	0.093174	0.932621	1832	1	-4.3324
Gnat3	0.073681	0.08531	0.932621	1833	1	-8.0901
Syde2	0.073702	0.079455	0.932621	1834	1	-4.656
Scarb2	0.073731	0.085358	0.932621	1835	1	-7.2411
Lmbrd2	0.073782	0.08539	0.932621	1836	1	-8.2726
mmu-mir-147	0.073904	0.079643	0.932621	1837	1	-8.5389
1700054O13Rik	0.074026	0.093477	0.932621	1838	1	-9.4593
Txndc11	0.074065	0.079775	0.932621	1839	1	-8.3364
Fuca2	0.074186	0.079881	0.932621	1840	1	-7.0565
Olfr1032	0.074283	0.085818	0.932621	1841	1	-8.3474
Nav1	0.074506	0.093879	0.932621	1842	1	-8.693
Cyth2	0.074548	0.080203	0.932621	1843	1	-3.1529
Eif1b	0.074669	0.080324	0.932621	1844	1	-2.9514
Fat4	0.074785	0.086252	0.932621	1845	1	-9.1091
H1fx	0.07479	0.080438	0.932621	1846	1	-9.4561
Rnf187	0.07483	0.08048	0.932621	1847	1	-7.1424
Krt77	0.07487	0.080516	0.932621	1848	1	-8.5575
Ifnl3	0.074951	0.080585	0.932621	1849	1	-8.6001
NonTargetingControlGuideForMouse_0443	0.074951	0.07488	0.932621	1850	0	-0.13252
Krt2	0.074985	0.086425	0.932621	1851	1	-7.7027
Slc46a3	0.075046	0.094343	0.932621	1852	1	-9.2482
Qrfpr	0.075072	0.080699	0.932621	1853	1	-7.537
1700123I01Rik	0.075086	0.086517	0.932621	1854	1	-9.0918
Swsap1	0.075112	0.08074	0.932621	1855	1	-5.1803
Mybl2	0.075166	0.094448	0.932621	1856	1	-8.0666
Cyp7a1	0.075233	0.080853	0.932621	1857	1	-5.6294
Eif2s1	0.075282	0.075202	0.932621	1858	0	-0.1812
Sult2a2	0.075313	0.080924	0.932621	1859	1	-1.8062
Wdr25	0.075336	0.086719	0.932621	1860	1	-7.3566
C030039L03Rik	0.075353	0.080956	0.932621	1861	1	-6.9717
Cspg5	0.075466	0.094671	0.932621	1862	1	-8.9413
Fscn1	0.075737	0.087057	0.932621	1863	1	-8.191
Ptprj	0.075988	0.087289	0.932621	1864	1	-6.165
Olfr462	0.075997	0.081565	0.932621	1865	1	-8.4412
Ggt7	0.076158	0.081698	0.932621	1866	1	-6.0681
Fnip2	0.076188	0.08746	0.932621	1867	1	-9.5968
1810062G17Rik	0.076246	0.09532	0.932621	1868	1	-8.8688
Plod1	0.076279	0.081796	0.932621	1869	1	-8.6925
Vmn1r3	0.076836	0.076935	0.932621	1870	1	-5.7437
Gm13826	0.076836	0.076935	0.932621	1871	1	-1.8061
Zfp212	0.076836	0.076935	0.932621	1872	1	-4.9558
Trmt1	0.076836	0.076935	0.932621	1873	1	-5.0281
Defa26	0.076836	0.076935	0.932621	1874	1	-5.7994
Hist1h4m	0.076836	0.076935	0.932621	1875	1	-5.835
Lce1h	0.076836	0.076935	0.932621	1876	1	-5.3682
Dtymk	0.076836	0.076935	0.932621	1877	1	-5.4624
Gm14440	0.076836	0.076935	0.932621	1878	1	-4.7156
Cers5	0.076836	0.076935	0.932621	1879	1	-5.3317
Mrpl14	0.076836	0.076935	0.932621	1880	1	-1.9865
Pars2	0.076836	0.076935	0.932621	1881	1	-5.4293
Rbbp6	0.076836	0.076935	0.932621	1882	1	-3.8475
Metap1	0.076836	0.076935	0.932621	1883	1	-5.2974
Lhb	0.076836	0.076935	0.932621	1884	1	-5.9004
Fbxl14	0.076836	0.076935	0.932621	1885	1	-5.3141
Mtrf1l	0.076836	0.076935	0.932621	1886	1	-4.4061
Eif2b5	0.076836	0.076935	0.932621	1887	1	-2.163
Exosc7	0.076836	0.076935	0.932621	1888	1	-4.317
Ddx56	0.076836	0.076935	0.932621	1889	1	-4.9471
Tpr	0.076836	0.076935	0.932621	1890	1	-5.8115
Znhit6	0.076836	0.076935	0.932621	1891	1	-5.1832
Gpha2	0.076839	0.088001	0.932621	1892	1	-8.9534
Olfr1162	0.076882	0.082322	0.932621	1893	1	-6.5322
Peg10	0.076962	0.082406	0.932621	1894	1	-4.1278
Stard8	0.077244	0.082664	0.932621	1895	1	-7.2824
Thop1	0.077264	0.096127	0.932621	1896	1	-8.5237
Tnfsf12	0.07732	0.07729	0.932621	1897	0	-2.9225
NonTargetingControlGuideForMouse_0800	0.07732	0.07729	0.932621	1898	0	-2.9225
Daam1	0.077324	0.082739	0.932621	1899	1	-8.01
Rcan1	0.077364	0.082778	0.932621	1900	1	-4.426
Usp49	0.077404	0.082807	0.932621	1901	1	-8.4737
Cypt2	0.077645	0.08302	0.932621	1902	1	-3.1836
Rad17	0.077726	0.083093	0.932621	1903	1	-8.9633
Nav3	0.077789	0.088834	0.932621	1904	1	-7.3125
Nkx2-1	0.077789	0.088834	0.932621	1905	1	-7.3125
Zfp616	0.077789	0.088834	0.932621	1906	1	-8.0278
Ints6	0.077789	0.088834	0.932621	1907	1	-4.9938
Dmxl2	0.077789	0.088834	0.932621	1908	1	-7.6406
Olfr1505	0.077789	0.088834	0.932621	1909	1	-7.2358
Retnla	0.077789	0.088834	0.932621	1910	1	-8.9692
Mcee	0.077789	0.088834	0.932621	1911	1	-4.7581
Eno3	0.077789	0.088834	0.932621	1912	1	-8.3667
Pla2g1b	0.077789	0.088834	0.932621	1913	1	-6.6159
Dst	0.077803	0.096594	0.932621	1914	1	-8.185
Map7d2	0.078042	0.096782	0.932621	1915	1	-8.4439
Ptpra	0.078282	0.096979	0.932621	1916	1	-8.4961
H2-Eb2	0.078328	0.083661	0.932621	1917	1	-9.2803
Sstr5	0.078409	0.083722	0.932621	1918	1	-5.8776
Bfsp2	0.078521	0.097169	0.932621	1919	1	-7.2377
Tmem132b	0.078649	0.08393	0.932621	1920	1	-9.037
Ppp3cb	0.07873	0.083998	0.932621	1921	1	-8.1387
Ctsl	0.07881	0.084075	0.932621	1922	1	-8.2697
Krt27	0.07885	0.084111	0.932621	1923	1	-9.132
Rala	0.078939	0.089788	0.932621	1924	1	-2.1012
Cep135	0.079289	0.090108	0.932621	1925	1	-8.6169
Tg	0.079292	0.084521	0.932621	1926	1	-7.3432
Adpgk	0.079298	0.097791	0.932621	1927	1	-7.7566
Olfr1228	0.079418	0.097878	0.932621	1928	1	-8.3042
Agtrap	0.079638	0.090431	0.932621	1929	1	-7.7475
Rundc1	0.079693	0.084892	0.932621	1930	1	-6.529
Tceal1	0.079733	0.08493	0.932621	1931	1	-8.3989
NonTargetingControlGuideForMouse_0246	0.079764	0.079745	0.932621	1932	0	-0.27213
Fech	0.080071	0.081625	0.932621	1933	1	-9.136
Angptl6	0.080071	0.081625	0.932621	1934	1	-1.0683
Cox5a	0.080071	0.081625	0.932621	1935	1	-7.9338
Mcoln3	0.080071	0.081625	0.932621	1936	1	-5.0361
Apc2	0.080071	0.081625	0.932621	1937	1	-8.2205
Vmn1r26	0.080071	0.081625	0.932621	1938	1	-8.9755
Stk32c	0.080071	0.081625	0.932621	1939	1	-7.22
Toe1	0.080071	0.081625	0.932621	1940	1	-7.4814
Mylk	0.080071	0.081625	0.932621	1941	1	-7.4273
Wnt3	0.080071	0.081625	0.932621	1942	1	-8.5297
Meaf6	0.080071	0.081625	0.932621	1943	1	-4.8566
Skiv2l2	0.080071	0.081625	0.932621	1944	1	-9.6627
Hspa1l	0.080071	0.081625	0.932621	1945	1	-6.5915
Klrg2	0.080071	0.081625	0.932621	1946	1	-7.015
Rpl17	0.080071	0.081625	0.932621	1947	1	-7.1212
Cd93	0.080071	0.081625	0.932621	1948	1	-9.4348
mmu-mir-7078	0.080071	0.081625	0.932621	1949	1	-6.3719
Gemin2	0.080071	0.081625	0.932621	1950	1	-7.8123
mmu-mir-29a	0.080071	0.081625	0.932621	1951	1	-6.8872
mmu-mir-7089	0.080071	0.081625	0.932621	1952	1	-5.9893
Arl5a	0.080071	0.081625	0.932621	1953	1	-7.1212
D14Abb1e	0.080071	0.081625	0.932621	1954	1	-5.8315
Mapk13	0.080071	0.081625	0.932621	1955	1	-1.5579
Pex16	0.080071	0.081625	0.932621	1956	1	-7.015
Dynlrb1	0.080071	0.081625	0.932621	1957	1	-9.3645
Mepce	0.080071	0.081625	0.932621	1958	1	-7.7475
mmu-mir-195a	0.080071	0.081625	0.932621	1959	1	-8.9276
mmu-mir-124-2	0.080071	0.081625	0.932621	1960	1	-8.4231
Idh2	0.080071	0.081625	0.932621	1961	1	-8.191
mmu-mir-672	0.080071	0.081625	0.932621	1962	1	-8.8126
Mmp25	0.080071	0.081625	0.932621	1963	1	-2.1012
Bub1b	0.080071	0.081625	0.932621	1964	1	-8.5211
Commd3	0.080071	0.081625	0.932621	1965	1	-8.3667
Ssxb9	0.080071	0.081625	0.932621	1966	1	-8.1074
mmu-mir-138-2	0.080071	0.081625	0.932621	1967	1	-3.5813
Gareml	0.080071	0.081625	0.932621	1968	1	-5.2796
Mettl16	0.080071	0.081625	0.932621	1969	1	-8.9834
mmu-mir-5623	0.080071	0.081625	0.932621	1970	1	-9.0961
Polr2a	0.080071	0.081625	0.932621	1971	1	-2.5679
D630045J12Rik	0.080071	0.081625	0.932621	1972	1	-3.7156
mmu-mir-1a-1	0.080071	0.081625	0.932621	1973	1	-8.3619
Minpp1	0.080071	0.081625	0.932621	1974	1	-5.6063
mmu-mir-1188	0.080071	0.081625	0.932621	1975	1	-3.9317
Hipk1	0.080071	0.081625	0.932621	1976	1	-8.1828
Gm14499	0.080071	0.081625	0.932621	1977	1	-7.4273
Wnt4	0.080071	0.081625	0.932621	1978	1	-6.4356
mmu-mir-465d	0.080071	0.081625	0.932621	1979	1	-8.7914
Gm5409	0.080071	0.081625	0.932621	1980	1	-6.165
Gvin1	0.080071	0.081625	0.932621	1981	1	-2.1012
Gm6583	0.080071	0.081625	0.932621	1982	1	-4.5871
Armcx5	0.080071	0.081625	0.932621	1983	1	-8.4595
Grpel1	0.080071	0.081625	0.932621	1984	1	-4.449
mmu-mir-6897	0.080071	0.081625	0.932621	1985	1	-7.3518
Scgb1b3	0.080071	0.081625	0.932621	1986	1	-8.1245
Oxnad1	0.080071	0.081625	0.932621	1987	1	-8.2389
Grid2ip	0.080071	0.081625	0.932621	1988	1	-6.7976
Gsx1	0.080071	0.081625	0.932621	1989	1	-6.4895
mmu-mir-6355	0.080071	0.081625	0.932621	1990	1	-10.063
Bpifb9b	0.080071	0.081625	0.932621	1991	1	-4.0695
Prss28	0.080071	0.081625	0.932621	1992	1	-3.2099
Hist1h3b	0.080071	0.081625	0.932621	1993	1	-7.911
Cct7	0.080071	0.081625	0.932621	1994	1	-6.4628
Birc5	0.080071	0.081625	0.932621	1995	1	-7.371
Chchd2	0.080071	0.081625	0.932621	1996	1	-9.3752
Rabggtb	0.080071	0.081625	0.932621	1997	1	-7.9011
mmu-mir-7681	0.080071	0.081625	0.932621	1998	1	-4.6515
Nxf1	0.080071	0.081625	0.932621	1999	1	-8.2853
[truncated: 20,394 more rows]
