# Supplementary material for: The low-density lipoprotein receptor promotes infection of multiple encephalitic alphaviruses
Source: Nat Commun. 2024 Jan 4;15:246. doi: 10.1038/s41467-023-44624-x (PMC10764363; doi:10.1038/s41467-023-44624-x)
Supplement: Supplementary file 6 — Source Data [file 41467_2023_44624_MOESM6_ESM.zip]

Archive with 18 entries (18 files):
- Ma_Source Data_EDF 1.xlsx
- __MACOSX/._Ma_Source Data_EDF 1.xlsx
- Ma_Source Data_EDF 2.xlsx
- __MACOSX/._Ma_Source Data_EDF 2.xlsx
- Ma_Source Data_EDF 3.xlsx
- __MACOSX/._Ma_Source Data_EDF 3.xlsx
- Ma_Source Data_EDF 4.xlsx
- __MACOSX/._Ma_Source Data_EDF 4.xlsx
- Ma_Source Data_EDF 5.xlsx
- __MACOSX/._Ma_Source Data_EDF 5.xlsx
- Ma_Source Data_Fig 1.xlsx
- __MACOSX/._Ma_Source Data_Fig 1.xlsx
- Ma_Source Data_Fig 2.xlsx
- __MACOSX/._Ma_Source Data_Fig 2.xlsx
- Ma_Source Data_Fig 3.xlsx
- __MACOSX/._Ma_Source Data_Fig 3.xlsx
- Ma_Source Data_Fig 4.xlsx
- __MACOSX/._Ma_Source Data_Fig 4.xlsx
