# Supplementary material for: The low-density lipoprotein receptor promotes infection of multiple encephalitic alphaviruses
Source: Nat Commun. 2024 Jan 4;15:246. doi: 10.1038/s41467-023-44624-x (PMC10764363; doi:10.1038/s41467-023-44624-x)
Supplement: Supplementary file 6 — Source Data [file 41467_2023_44624_MOESM6_ESM.zip › Ma_Source Data_EDF 1.xlsx]

## Sheet: Fig S1b
Control	Sema5a_1	Sema5a_2	Olfr970_1	Olfr970_2	Ldlr_1	Ldlr_2	Ldlr_3	Ccp110_1	Ccp110_2	Svs2_1	Svs2_2
100	83.3	92.1333	51.5667	48.3667	44.6333	26.6333	27.2333	59.8	55.2333	73.1	103.967

## Sheet: Fig S1e
Control	△Ldlr + EV	△Ldlr + Ldlr
100	113.372	97.3279
100	82.2232	92.6256
100	127.831	100.586

## Sheet: Fig S1g
	Control			△Ldlr + EV			△Ldlr + FLAG-Ldlr
Peru 1970	116.858	86.5619	96.5803	37.6431	24.829	20.2925	201.132	113.9	90.7535
Argentina 1936	120.177	87.0251	92.7984	21.3498	10.3562	8.07443	240.459	137.595	122.772
Brazil 1975	108.721	80.9352	110.344	24.8711	18.7675	15.2273	214.183	117.71	124.859
Brazil 1985	106.556	85.2976	108.147	71.2597	45.2384	46.7517	168.803	97.3604	113.064
Colombia 1992	109.104	83.1113	107.785	24.8074	16.3569	14.9344	231.143	121.82	118.828

## Sheet: Fig S1h
MAYV		GETV
Control	△Ldlr	Control	△Ldlr
33.2487	23.6433	37.6046	8.42735
30.0838	23.7038	31.5542	9.12557
25.6316	17.1359	34.6166	8.23901
