# Supplementary material for: The low-density lipoprotein receptor promotes infection of multiple encephalitic alphaviruses
Source: Nat Commun. 2024 Jan 4;15:246. doi: 10.1038/s41467-023-44624-x (PMC10764363; doi:10.1038/s41467-023-44624-x)
Supplement: Supplementary file 6 — Source Data [file 41467_2023_44624_MOESM6_ESM.zip › Ma_Source Data_EDF 2.xlsx]

## Sheet: Fig S2a
	ΔLdlr + EV	ΔLdlr + Ldlr
Exp1	1.02079	1.83239
	0.978961	1.85494
Exp2	0.992698	2.98428
	1.00677	2.79904
Exp3	0.998228	2.61121
	1.00199	2.52688
Exp4	0.985846	2.19943
	1.01368	2.32309

## Sheet: Fig S2b
	ΔLdlr + EV	ΔLdlr + Ldlr
Exp1	0.851685	15.9277
	1.17491	8.88625
Exp2	1.1933	6.44319
	0.837457	7.30002
Exp3	0.856799	8.33738
	1.16787	6.60574
Exp4	1.17883	7.17264
	0.84841	16.2065
