# Supplementary material for: The low-density lipoprotein receptor promotes infection of multiple encephalitic alphaviruses
Source: Nat Commun. 2024 Jan 4;15:246. doi: 10.1038/s41467-023-44624-x (PMC10764363; doi:10.1038/s41467-023-44624-x)
Supplement: Supplementary file 6 — Source Data [file 41467_2023_44624_MOESM6_ESM.zip › Ma_Source Data_EDF 3.xlsx]

## Sheet: Fig S3b
THP-1 + Ldlr										THP-1 + EV

## Sheet: Fig S3e
WT	EV	K107A	T108L	S110M	Q111A	D112A	E113N	R115M	H117S	D118V	G119N	K120E	S123P	R124L	Q125L	F126K	V127R	S130M	R132E	L135E	D136R	G137K	A141P	S142Q	P144R	V145P
80.1	1.2	87.9	89.4	86.4	87.9	89.2	89.1	91	89.6	92.1	90	86.6	86.8	86	87.8	97.8	88.8	88.3	83.4	84	94.4	90.7	91.1	85.3	85.5	84.1
81.7	1	86	88.6	86	87.7	88.4	88.8	90.9	88.7	92	90.8	87.6	85.9	84.2	87.3	98	89.5	87.7	83.1	82.6	94.6	90.8	90.9	82.7	83.7	82.7
