# Supplementary material for: The low-density lipoprotein receptor promotes infection of multiple encephalitic alphaviruses
Source: Nat Commun. 2024 Jan 4;15:246. doi: 10.1038/s41467-023-44624-x (PMC10764363; doi:10.1038/s41467-023-44624-x)
Supplement: Supplementary file 6 — Source Data [file 41467_2023_44624_MOESM6_ESM.zip › Ma_Source Data_EDF 4.xlsx]

## Sheet: Fig S4a
	hE16	hE16	hE16	hE16	LDLR-Fc	LDLR-Fc	LDLR-Fc	LDLR-Fc	LBD-Fc	LBD-Fc	LBD-Fc	LBD-Fc
VSV	107.131	92.8693	110.382	89.6175	8.31918	6.62139	12.5683	10.3825	10.017	9.16808	15.847	15.847
SINV-EEEV	105.163	94.837	102.977	97.023	101.902	102.717	96.8877	91.7456	103.261	98.5054	98.6468	96.6171

## Sheet: Fig S4d
	LDLRAD3 D1-COMP	LDLRAD3 D1-COMP	LDLRAD3 D1-COMP	LA3-COMP	LA3-COMP	LA3-COMP	LA3(5)-COMP	LA3(5)-COMP	LA3(5)-COMP
0	100	100	100	100	100	100	100	100	100
0.1	93.9217	79.7936	93.2665	87.0917	81.9291	76.0625	29.9632	34.3543	28.9825
1	65.4829	55.8841	74.5939	40.6688	42.4588	46.4263	6.91058	7.69904	9.6316

## Sheet: Fig S4e
time (s)	LDLR-Fc	LA3-Fc	LA3(3)-Fc	LA3(5)-Fc	LA3-COMP	LA3(5)-COMP
0	0.001752	0.002217	-0.00147	8.89e-05	0.000631	-0.00195
0.2	0.002655	0.002088	-0.00037	0.002084	0.001048	0.001079
0.4	0.003496	0.00202	0.000986	0.004271	0.001428	0.004337
0.6	0.004275	0.002014	0.002589	0.00665	0.00177	0.007826
0.8	0.004993	0.002069	0.004444	0.009222	0.002075	0.011545
1	0.005649	0.002186	0.006549	0.011987	0.002342	0.015495
1.2	0.006243	0.002364	0.008905	0.014943	0.002572	0.019676
1.4	0.006776	0.002603	0.011511	0.018092	0.002765	0.024088
1.6	0.007247	0.002904	0.014369	0.021433	0.00292	0.02873
1.8	0.007657	0.003267	0.017477	0.024967	0.003038	0.033603
2	0.00798	0.003855	0.021386	0.028956	0.003118	0.039194
2.2	0.008148	0.004503	0.025319	0.033017	0.003011	0.044789
2.4	0.008144	0.00521	0.029388	0.037224	0.002917	0.050422
2.6	0.007959	0.005634	0.033398	0.041249	0.002758	0.056018
2.8	0.007761	0.005784	0.037337	0.045123	0.002561	0.06151
3	0.007761	0.005764	0.041261	0.049078	0.002395	0.067075
3.2	0.008011	0.005773	0.045254	0.053286	0.002371	0.072877
3.4	0.008256	0.005606	0.049144	0.057724	0.002363	0.078914
3.6	0.008394	0.005187	0.052873	0.062204	0.002227	0.084909
3.8	0.008455	0.004481	0.05645	0.066647	0.002068	0.090649
4	0.008253	0.003455	0.059774	0.070762	0.001914	0.096061
4.2	0.007829	0.002088	0.062913	0.074602	0.001808	0.101346
4.4	0.007501	0.000619	0.066038	0.078265	0.001893	0.106779
4.6	0.00727	-0.00075	0.069207	0.08196	0.002082	0.112426
4.8	0.007009	-0.00191	0.072437	0.085661	0.002307	0.118246
5	0.007015	-0.00262	0.075928	0.089774	0.002663	0.12434
5.2	0.007256	-0.00276	0.079791	0.09448	0.003129	0.130773
5.4	0.007469	-0.00251	0.083945	0.099636	0.003517	0.137334
5.6	0.00764	-0.00203	0.088308	0.105031	0.003925	0.143849
5.8	0.007786	-0.0015	0.092661	0.110421	0.004285	0.150251
6	0.007818	-0.001	0.096902	0.115542	0.004501	0.156468
6.2	0.007756	-0.00059	0.100951	0.12029	0.004509	0.162504
6.4	0.007678	-0.00015	0.104862	0.124867	0.004421	0.168356
6.6	0.007648	0.000415	0.108787	0.12941	0.004389	0.174192
6.8	0.007556	0.001097	0.112736	0.133918	0.004355	0.179971
7	0.007326	0.001651	0.116587	0.138356	0.004385	0.185599
7.2	0.00709	0.002023	0.120319	0.142677	0.004459	0.190935
7.4	0.006992	0.002179	0.124016	0.146818	0.004584	0.196013
7.6	0.006873	0.002092	0.127618	0.150713	0.004639	0.200962
7.8	0.006964	0.001903	0.131268	0.154659	0.00483	0.206153
8	0.00721	0.001608	0.134941	0.158728	0.004963	0.21161
8.2	0.007518	0.001253	0.13861	0.162972	0.005017	0.21721
8.4	0.007805	0.000887	0.142291	0.16736	0.005108	0.222959
8.6	0.008287	0.000615	0.146033	0.172059	0.005328	0.228856
8.8	0.008749	0.00042	0.149884	0.176888	0.005619	0.234795
9	0.009293	0.000427	0.153964	0.181856	0.006025	0.240723
9.2	0.009673	0.000469	0.158101	0.186621	0.006431	0.246537
9.4	0.009797	0.000492	0.162052	0.191115	0.00655	0.252361
9.6	0.009511	0.000451	0.165739	0.195258	0.006245	0.258141
9.8	0.008934	0.000339	0.169133	0.199241	0.005525	0.263703
10	0.008072	0.000164	0.172287	0.203097	0.004542	0.269022
10.2	0.007199	8.44e-05	0.175378	0.206941	0.003516	0.274325
10.4	0.006358	0.000114	0.178441	0.210777	0.002531	0.279481
10.6	0.005738	0.000176	0.181606	0.214695	0.00177	0.284537
10.8	0.005413	0.000293	0.184971	0.218733	0.001035	0.28964
11	0.005268	0.000322	0.188476	0.22278	0.000288	0.294837
11.2	0.005271	0.000289	0.192184	0.227038	-0.00044	0.300264
11.4	0.005596	0.000134	0.196186	0.231668	-0.00092	0.305973
11.6	0.006118	7.28e-05	0.200507	0.236602	-0.00119	0.311962
11.8	0.00674	-1.12e-06	0.204893	0.241505	-0.00107	0.31807
12	0.00739	-8.15e-05	0.209307	0.246409	-0.00062	0.324342
12.2	0.008095	-0.00015	0.213815	0.251346	0.000196	0.330597
12.4	0.008574	-0.00018	0.218464	0.256166	0.00127	0.336841
12.6	0.008742	-0.00031	0.222953	0.260736	0.002381	0.342915
12.8	0.00851	-0.00056	0.227242	0.265182	0.003363	0.348913
13	0.008042	-0.00076	0.231363	0.269503	0.004101	0.354811
13.2	0.007411	-0.00093	0.235166	0.273728	0.004612	0.360688
13.4	0.006806	-0.00094	0.238692	0.277936	0.005023	0.3665
13.6	0.006252	-0.00083	0.24203	0.282218	0.005348	0.37237
13.8	0.005855	-0.00056	0.245298	0.286519	0.005682	0.378325
14	0.005719	-0.00019	0.248574	0.290938	0.006083	0.384434
14.2	0.005708	0.000138	0.251961	0.295364	0.006261	0.390538
14.4	0.005676	0.000306	0.255333	0.299779	0.005887	0.396524
14.6	0.005629	0.000306	0.258702	0.304205	0.005251	0.402387
14.8	0.005738	0.000286	0.262243	0.308839	0.004571	0.40823
15	0.005851	0.000178	0.265808	0.313525	0.003925	0.414019
15.2	0.005947	3.66e-05	0.269402	0.318188	0.003392	0.419798
15.4	0.006115	-0.00018	0.272953	0.322778	0.003034	0.425683
15.6	0.0064	-0.00039	0.276586	0.327461	0.002741	0.431634
15.8	0.006599	-0.00053	0.280303	0.332147	0.002516	0.437518
16	0.006588	-0.0006	0.284048	0.336757	0.002273	0.443298
16.2	0.006403	-0.00053	0.287697	0.341374	0.00203	0.449065
16.4	0.006069	-0.00033	0.291403	0.345986	0.001775	0.454804
16.6	0.005666	-1.15e-05	0.29524	0.350449	0.001627	0.460572
16.8	0.005362	0.000351	0.299119	0.354843	0.001519	0.466534
17	0.005417	0.000944	0.303223	0.359357	0.001573	0.472744
17.2	0.005836	0.001613	0.307481	0.363966	0.001766	0.479119
17.4	0.006535	0.002334	0.31182	0.368618	0.002084	0.485537
17.6	0.007368	0.00294	0.316061	0.3733	0.002208	0.491934
17.8	0.007999	0.003172	0.320032	0.377812	0.001852	0.497999
18	0.008285	0.002939	0.323698	0.382162	0.001217	0.503655
18.2	0.00819	0.002343	0.327168	0.386344	0.000567	0.508961
18.4	0.007804	0.00155	0.330562	0.390504	8.26e-05	0.514217
18.6	0.007111	0.000673	0.333807	0.394622	-0.00028	0.519489
18.8	0.006316	2.22e-06	0.337132	0.398969	-0.00037	0.524896
19	0.005401	-0.00045	0.3405	0.403416	-0.0004	0.530456
19.2	0.004297	-0.00074	0.343959	0.407904	-0.00051	0.536044
19.4	0.003031	-0.00095	0.347487	0.412357	-0.00067	0.541565
19.6	0.0018	-0.00105	0.351221	0.416935	-0.00071	0.547018
19.8	0.000722	-0.00113	0.355148	0.421593	-0.00055	0.552482
20	-3.72e-05	-0.00127	0.359346	0.426293	-0.00026	0.557893
20.2	-0.00033	-0.00144	0.363675	0.431094	7.58e-05	0.563434
20.4	-0.0001	-0.00159	0.36802	0.435947	0.000326	0.569091
20.6	0.000575	-0.0016	0.372376	0.440803	0.000645	0.574929
20.8	0.001604	-0.0016	0.376615	0.445594	0.000951	0.58086
21	0.002761	-0.00174	0.380576	0.450367	0.001154	0.586783
21.2	0.003956	-0.00203	0.384301	0.455135	0.001227	0.592587
21.4	0.005129	-0.00245	0.388006	0.459923	0.001154	0.598345
21.6	0.006148	-0.0029	0.391745	0.464678	0.001083	0.604013
21.8	0.006906	-0.00331	0.395468	0.469389	0.000966	0.609713
22	0.007393	-0.00339	0.399234	0.474197	0.000923	0.615735
22.2	0.007627	-0.00313	0.402988	0.479037	0.000883	0.622018
22.4	0.007536	-0.00259	0.406571	0.483932	0.000853	0.628377
22.6	0.007203	-0.00202	0.409949	0.488718	0.000665	0.634717
22.8	0.006848	-0.00122	0.413435	0.493518	0.000573	0.641156
23	0.006701	-0.00033	0.417042	0.49825	0.000635	0.64758
23.2	0.006929	0.000716	0.420901	0.50307	0.001047	0.654105
23.4	0.007458	0.001726	0.424962	0.507806	0.001872	0.66067
23.6	0.008186	0.002678	0.429165	0.512494	0.002929	0.667276
23.8	0.008852	0.003319	0.433224	0.516954	0.003924	0.673776
24	0.009358	0.003655	0.437173	0.521137	0.004809	0.680066
24.2	0.009643	0.003725	0.440975	0.525088	0.005497	0.686093
24.4	0.009947	0.003697	0.444713	0.52907	0.005985	0.691911
24.6	0.010305	0.003597	0.448445	0.533109	0.006248	0.697466
24.8	0.010739	0.003529	0.452292	0.537207	0.006237	0.702683
25	0.011239	0.003545	0.456237	0.541449	0.005864	0.707594
25.2	0.011489	0.003458	0.460074	0.545695	0.005146	0.71207
25.4	0.011307	0.003165	0.463673	0.549895	0.003899	0.716231
25.6	0.010661	0.002762	0.466992	0.554053	0.002157	0.720243
25.8	0.009735	0.002214	0.470012	0.558141	0.000126	0.724214
26	0.008573	0.001615	0.47278	0.562196	-0.002	0.728235
26.2	0.007439	0.001059	0.475479	0.566195	-0.00408	0.732508
26.4	0.006565	0.000792	0.478429	0.570247	-0.00578	0.737184
26.6	0.006005	0.000751	0.481608	0.574412	-0.00694	0.742322
26.8	0.005723	0.001009	0.485025	0.578845	-0.00747	0.747924
27	0.005672	0.001398	0.488839	0.583469	-0.0073	0.753991
27.2	0.00579	0.00182	0.493014	0.588298	-0.00665	0.760434
27.4	0.006065	0.002144	0.497301	0.593201	-0.00571	0.767168
27.6	0.006499	0.002395	0.501603	0.598108	-0.00457	0.774012
27.8	0.006991	0.002512	0.505844	0.602947	-0.00341	0.780834
28	0.00744	0.0026	0.509951	0.607725	-0.00232	0.787555
28.2	0.007888	0.002685	0.513892	0.612395	-0.00146	0.794141
28.4	0.008156	0.002635	0.517585	0.616909	-0.00082	0.800374
28.6	0.008266	0.002464	0.521004	0.62138	-0.00046	0.806119
28.8	0.008245	0.002153	0.524293	0.625798	-0.00037	0.811527
29	0.008113	0.001701	0.527426	0.630055	-0.00068	0.816731
29.2	0.007907	0.001286	0.530514	0.634249	-0.00117	0.821867
29.4	0.007678	0.001039	0.533724	0.638432	-0.00183	0.827025
29.6	0.007337	0.000851	0.537117	0.642636	-0.00261	0.8323
29.8	0.006905	0.000689	0.540572	0.646845	-0.00347	0.837615
30	0.006544	0.00062	0.5441	0.651272	-0.00422	0.843003
30.2	0.006056	0.000509	0.547685	0.655817	-0.00494	0.84839
30.4	0.005371	0.000105	0.551218	0.660422	-0.00563	0.853624
30.6	0.004553	-0.00073	0.5548	0.664965	-0.00616	0.858766
30.8	0.003656	-0.00187	0.558374	0.66945	-0.00657	0.86388
31	0.002717	-0.00317	0.561949	0.673846	-0.00678	0.869102
31.2	0.001773	-0.00449	0.565563	0.678191	-0.00677	0.874361
31.4	0.000712	-0.00578	0.569142	0.68242	-0.00671	0.879664
31.6	-0.0003	-0.00691	0.572651	0.686525	-0.00676	0.885033
31.8	-0.00115	-0.00786	0.576173	0.690501	-0.00691	0.890461
32	-0.00193	-0.0088	0.579656	0.694306	-0.00708	0.895702
32.2	-0.00238	-0.00951	0.583174	0.698174	-0.00726	0.900872
32.4	-0.00219	-0.00973	0.587029	0.702368	-0.00721	0.906326
32.6	-0.0015	-0.00937	0.591233	0.706936	-0.00693	0.912141
32.8	-0.00045	-0.00857	0.59563	0.711981	-0.00648	0.918373
33	0.000825	-0.00738	0.600164	0.717471	-0.00601	0.925023
33.2	0.002203	-0.00601	0.604671	0.723229	-0.00538	0.932046
33.4	0.003503	-0.00452	0.609011	0.729087	-0.00467	0.939188
33.6	0.004593	-0.00314	0.613101	0.734861	-0.00391	0.946185
33.8	0.005245	-0.00201	0.617059	0.740406	-0.00314	0.952742
34	0.0056	-0.00118	0.620859	0.745791	-0.00229	0.958963
34.2	0.005522	-0.00064	0.624501	0.750924	-0.00154	0.964921
34.4	0.005096	-0.00033	0.627993	0.755778	-0.00089	0.970721
34.6	0.004571	-4.63e-05	0.631511	0.760602	-0.00034	0.976505
34.8	0.004233	0.000357	0.635054	0.76535	-1.64e-05	0.982277
35	0.003905	0.000649	0.638541	0.769832	-0.00023	0.987859
35.2	0.003685	0.000684	0.641988	0.774049	-0.00103	0.993081
35.4	0.003378	0.000335	0.645337	0.77805	-0.00225	0.997771
35.6	0.002911	-0.00035	0.648436	0.781784	-0.00375	1.00197
35.8	0.002358	-0.0012	0.651454	0.785501	-0.0054	1.00598
36	0.001986	-0.0019	0.654663	0.789404	-0.00682	1.01009
36.2	0.001877	-0.00231	0.658175	0.793655	-0.00783	1.0145
36.4	0.001989	-0.00249	0.661881	0.798136	-0.00851	1.01932
36.6	0.002344	-0.00238	0.66591	0.802878	-0.0087	1.02457
36.8	0.002826	-0.002	0.67016	0.807689	-0.00842	1.03019
37	0.003212	-0.00153	0.674512	0.812487	-0.00787	1.03596
37.2	0.003245	-0.00122	0.678683	0.817077	-0.00716	1.04167
37.4	0.003136	-0.00102	0.682832	0.821683	-0.00636	1.04737
37.6	0.002996	-0.00095	0.686967	0.826353	-0.00567	1.05316
37.8	0.002722	-0.00103	0.69102	0.83106	-0.00508	1.05903
38	0.002425	-0.00127	0.694927	0.835758	-0.00462	1.06489
38.2	0.002395	-0.0015	0.698992	0.840586	-0.00436	1.07097
38.4	0.002464	-0.0017	0.702991	0.845295	-0.00428	1.07713
38.6	0.002411	-0.00201	0.706722	0.849837	-0.00436	1.08318
38.8	0.002203	-0.00253	0.71011	0.854201	-0.00469	1.08889
39	0.00176	-0.00326	0.713016	0.858387	-0.00521	1.09428
39.2	0.00103	-0.0041	0.715371	0.86241	-0.00593	1.09936
39.4	0.000174	-0.00498	0.717553	0.866456	-0.00681	1.10427
39.6	-0.00057	-0.0058	0.719871	0.87059	-0.00768	1.10924
39.8	-0.00102	-0.00635	0.722561	0.875041	-0.00824	1.11452
40	-0.00125	-0.00661	0.725695	0.879718	-0.00853	1.12008
40.2	-0.00116	-0.00661	0.72933	0.884734	-0.00843	1.12585
40.4	-0.00083	-0.00636	0.733245	0.890026	-0.00803	1.13173
40.6	-0.00043	-0.00601	0.73729	0.895541	-0.00752	1.13752
40.8	-9.85e-06	-0.00567	0.741311	0.901115	-0.00697	1.14316
41	0.000598	-0.0054	0.745528	0.906781	-0.00648	1.14875
41.2	0.001267	-0.0053	0.749888	0.912276	-0.0062	1.15424
41.4	0.001988	-0.00526	0.754501	0.917524	-0.00592	1.15973
41.6	0.002806	-0.00526	0.759329	0.922422	-0.00558	1.16528
41.8	0.00361	-0.00548	0.764201	0.926869	-0.00533	1.17088
42	0.004291	-0.00581	0.768791	0.93098	-0.00509	1.17636
42.2	0.004783	-0.00616	0.772933	0.934866	-0.00491	1.18165
42.4	0.005119	-0.00653	0.77659	0.938663	-0.00497	1.18696
42.6	0.005291	-0.00693	0.779534	0.942387	-0.00542	1.19224
42.8	0.005296	-0.00729	0.782107	0.946156	-0.00618	1.19751
43	0.005139	-0.00761	0.784602	0.949995	-0.0072	1.20291
43.2	0.004896	-0.00794	0.787344	0.954029	-0.00826	1.2086
43.4	0.004581	-0.00817	0.790371	0.958325	-0.00913	1.21433
43.6	0.004156	-0.00828	0.793805	0.962874	-0.00975	1.21995
43.8	0.003816	-0.00827	0.797499	0.967765	-0.01005	1.22551
44	0.003638	-0.00805	0.801299	0.972774	-0.01001	1.23101
44.2	0.003675	-0.00751	0.8051	0.977854	-0.00972	1.23647
44.4	0.00386	-0.00689	0.808826	0.982868	-0.00941	1.24192
44.6	0.003946	-0.00649	0.812485	0.9877	-0.00931	1.24732
44.8	0.003898	-0.00619	0.816193	0.992284	-0.00934	1.25262
45	0.003743	-0.00596	0.820026	0.99675	-0.0094	1.25791
45.2	0.003532	-0.00592	0.823838	1.00102	-0.00939	1.26326
45.4	0.003267	-0.00617	0.827554	1.0051	-0.00943	1.26857
45.6	0.003255	-0.00621	0.83138	1.0094	-0.00919	1.27412
45.8	0.003429	-0.006	0.835195	1.01401	-0.00873	1.28001
46	0.003814	-0.00554	0.838961	1.01897	-0.00818	1.28622
46.2	0.004238	-0.00503	0.842545	1.02419	-0.00773	1.29253
46.4	0.004651	-0.00441	0.846167	1.02969	-0.00732	1.29899
46.6	0.004953	-0.00391	0.849733	1.0352	-0.0071	1.30541
46.8	0.005135	-0.00364	0.853327	1.04054	-0.00709	1.31161
47	0.005192	-0.00372	0.856863	1.04567	-0.00716	1.31746
47.2	0.005229	-0.00403	0.86049	1.05065	-0.00727	1.32303
47.4	0.005282	-0.00447	0.864089	1.05535	-0.00742	1.32835
47.6	0.005435	-0.00476	0.867676	1.05973	-0.00752	1.33353
47.8	0.005636	-0.00494	0.8711	1.06397	-0.00763	1.33866
48	0.005696	-0.00514	0.874468	1.06816	-0.00781	1.34371
48.2	0.005441	-0.00534	0.877837	1.07223	-0.00806	1.34862
48.4	0.00501	-0.00542	0.881252	1.07627	-0.00817	1.35361
48.6	0.004412	-0.00551	0.884649	1.08031	-0.00819	1.35871
48.8	0.003868	-0.00553	0.888239	1.08443	-0.00802	1.3641
49	0.003438	-0.00542	0.891951	1.08865	-0.00781	1.36967
49.2	0.003091	-0.00521	0.895657	1.093	-0.0075	1.37539
49.4	0.002724	-0.0051	0.899173	1.09746	-0.0073	1.38095
49.6	0.00229	-0.00516	0.902529	1.10197	-0.00726	1.38623
49.8	0.001637	-0.00538	0.905647	1.10633	-0.00745	1.39113
50	0.00084	-0.00579	0.90875	1.11046	-0.00788	1.39575
50.2	0.00016	-0.00622	0.91201	1.11452	-0.0084	1.40021
50.4	-0.00032	-0.00652	0.915476	1.11865	-0.0088	1.40471
50.6	-0.00058	-0.00669	0.919071	1.12294	-0.00908	1.40935
50.8	-0.00068	-0.00673	0.922753	1.12741	-0.00931	1.41414
51	-0.00064	-0.00655	0.926396	1.13199	-0.00944	1.41915
51.2	-0.00039	-0.00608	0.930045	1.13668	-0.00942	1.42445
51.4	2.63e-05	-0.0055	0.933838	1.14153	-0.00927	1.43002
51.6	0.000554	-0.00476	0.937912	1.14667	-0.009	1.43582
51.8	0.00122	-0.00396	0.9422	1.15209	-0.00866	1.44194
52	0.001984	-0.00303	0.946589	1.15778	-0.00822	1.4484
52.2	0.002704	-0.00217	0.950962	1.16363	-0.00783	1.45499
52.4	0.003293	-0.00144	0.955204	1.16942	-0.0076	1.46158
52.6	0.003517	-0.00116	0.959042	1.17489	-0.00769	1.46783
52.8	0.003235	-0.0014	0.96259	1.17983	-0.00799	1.47358
53	0.002613	-0.00213	0.965997	1.18438	-0.00845	1.47883
53.2	0.001722	-0.00314	0.969402	1.18848	-0.00907	1.48365
53.4	0.000637	-0.00428	0.972826	1.19223	-0.00981	1.48812
53.6	-0.00021	-0.00524	0.976568	1.196	-0.01033	1.49265
53.8	-0.00065	-0.00575	0.980583	1.20003	-0.01058	1.49738
54	-0.00081	-0.0059	0.984559	1.20415	-0.01073	1.50216
54.2	-0.00082	-0.00588	0.98836	1.20829	-0.01089	1.50698
54.4	-0.00072	-0.0058	0.991915	1.21251	-0.01108	1.51179
54.6	-0.00061	-0.00568	0.995202	1.21658	-0.01141	1.51662
54.8	-0.00036	-0.00544	0.99837	1.22064	-0.01182	1.52151
55	8.63e-05	-0.00499	1.00169	1.22505	-0.01219	1.52676
55.2	0.000808	-0.00429	1.00514	1.22995	-0.01232	1.53244
55.4	0.001768	-0.00338	1.0088	1.23532	-0.0122	1.53861
55.6	0.002766	-0.00239	1.01261	1.24084	-0.01187	1.54493
55.8	0.00362	-0.00159	1.01644	1.24637	-0.01143	1.55125
56	0.004198	-0.0011	1.02019	1.25164	-0.01091	1.55737
56.2	0.004413	-0.00101	1.02384	1.25672	-0.01036	1.56327
56.4	0.004255	-0.00108	1.02739	1.26154	-0.00972	1.56902
56.6	0.00389	-0.00122	1.03077	1.2663	-0.00915	1.57467
56.8	0.003315	-0.00133	1.03408	1.27097	-0.00867	1.58015
57	0.002728	-0.00144	1.03733	1.27571	-0.00815	1.58557
57.2	0.002272	-0.0014	1.04073	1.28051	-0.00748	1.59086
57.4	0.001894	-0.00147	1.04415	1.2852	-0.00699	1.59583
57.6	0.001534	-0.00168	1.04744	1.28969	-0.00671	1.60046
57.8	0.001199	-0.00199	1.05063	1.29404	-0.00651	1.60491
58	0.000897	-0.00229	1.05368	1.29815	-0.00646	1.60925
58.2	0.000659	-0.00248	1.05667	1.30201	-0.00671	1.61373
58.4	0.000582	-0.00248	1.05973	1.30593	-0.00716	1.61848
58.6	0.000728	-0.00215	1.06313	1.31017	-0.00752	1.62379
58.8	0.001196	-0.00164	1.06685	1.31469	-0.00772	1.62962
59	0.00184	-0.00108	1.07094	1.31943	-0.00796	1.63579
59.2	0.002453	-0.00067	1.07519	1.32415	-0.00826	1.64195
59.4	0.002972	-0.00044	1.07947	1.32879	-0.00855	1.64813
59.6	0.00339	-0.00051	1.08358	1.33329	-0.00901	1.65417
59.8	0.00356	-0.00067	1.08741	1.33777	-0.00962	1.66016
60	0.003296	-0.00083	1.09097	1.34217	-0.01031	1.66604
60.2	0.002675	-0.00112	1.0943	1.34656	-0.01105	1.6717
60.4	0.001908	-0.00142	1.09758	1.35109	-0.01154	1.67713
60.6	0.001133	-0.00169	1.10086	1.35586	-0.01171	1.6825
60.8	0.000242	-0.00219	1.10415	1.36062	-0.01169	1.68753
61	-0.0007	-0.00311	1.10725	1.36526	-0.01169	1.69209
61.2	-0.00162	-0.00414	1.11033	1.36994	-0.01158	1.69641
61.4	-0.00246	-0.00519	1.11336	1.37462	-0.01139	1.70066
61.6	-0.00326	-0.00636	1.1163	1.37906	-0.01139	1.70481
61.8	-0.00401	-0.00751	1.11919	1.38342	-0.0116	1.70892
62	-0.00456	-0.00843	1.12218	1.38786	-0.01173	1.71322
62.2	-0.00483	-0.00919	1.12516	1.39234	-0.01169	1.71782
62.4	-0.00487	-0.01	1.12807	1.39673	-0.01171	1.72254
62.6	-0.00479	-0.01078	1.13117	1.40115	-0.01172	1.7273
62.8	-0.00459	-0.01156	1.13429	1.40549	-0.01175	1.73217
63	-0.0042	-0.01224	1.13754	1.40979	-0.0119	1.73732
63.2	-0.00373	-0.01284	1.14093	1.41407	-0.01234	1.74262
63.4	-0.00328	-0.01318	1.14458	1.41841	-0.01293	1.74816
63.6	-0.00286	-0.01326	1.14834	1.42281	-0.01358	1.75389
63.8	-0.00215	-0.01292	1.15247	1.42748	-0.01399	1.75984
64	-0.00124	-0.01223	1.15684	1.43235	-0.01402	1.76594
64.2	-0.00031	-0.01128	1.16128	1.43718	-0.01386	1.77225
64.4	0.000481	-0.01037	1.16556	1.44176	-0.01369	1.77836
64.6	0.001288	-0.00949	1.16968	1.44621	-0.0135	1.78428
64.8	0.001994	-0.00859	1.17356	1.45065	-0.01337	1.79019
65	0.002591	-0.00784	1.17716	1.45509	-0.01334	1.79591
65.2	0.003013	-0.00735	1.18053	1.45956	-0.01347	1.80114
65.4	0.003306	-0.00686	1.18382	1.46415	-0.01344	1.80613
65.6	0.003417	-0.00643	1.18698	1.4687	-0.01333	1.81092
65.8	0.003218	-0.00634	1.18987	1.47311	-0.01329	1.81529
66	0.002807	-0.00656	1.19277	1.47749	-0.01328	1.81946
66.2	0.002361	-0.00687	1.19584	1.48204	-0.0131	1.82384
66.4	0.001978	-0.00725	1.19907	1.48688	-0.01303	1.82847
66.6	0.001698	-0.00757	1.20271	1.49207	-0.01296	1.83347
66.8	0.001565	-0.00778	1.20672	1.49753	-0.01287	1.83879
67	0.001579	-0.00771	1.21102	1.50319	-0.0127	1.84441
67.2	0.001772	-0.00729	1.21543	1.50907	-0.01242	1.85019
67.4	0.002156	-0.00658	1.22003	1.51493	-0.01189	1.85613
67.6	0.002455	-0.00582	1.22433	1.52043	-0.01134	1.862
67.8	0.002667	-0.00491	1.22833	1.52539	-0.01092	1.86787
68	0.002863	-0.00395	1.23202	1.52988	-0.01067	1.87357
68.2	0.003068	-0.00304	1.23551	1.53394	-0.01061	1.87916
68.4	0.003231	-0.00223	1.23875	1.53778	-0.01073	1.88467
68.6	0.003438	-0.00164	1.2419	1.5415	-0.01083	1.88974
68.8	0.003461	-0.00132	1.24491	1.54518	-0.01103	1.89434
69	0.003358	-0.00121	1.24779	1.54879	-0.01125	1.89887
69.2	0.003064	-0.00143	1.25039	1.55239	-0.01164	1.90324
69.4	0.002627	-0.00198	1.25284	1.55595	-0.01205	1.90743
69.6	0.002027	-0.0026	1.25539	1.55959	-0.01252	1.91183
69.8	0.001538	-0.00322	1.25832	1.56342	-0.01279	1.91661
70	0.001067	-0.00393	1.26151	1.56761	-0.013	1.92137
70.2	0.000692	-0.00459	1.26504	1.57218	-0.01306	1.92627
70.4	0.00026	-0.00518	1.26875	1.57706	-0.01319	1.93123
70.6	-0.00016	-0.00569	1.27261	1.58239	-0.01328	1.93639
70.8	-0.00064	-0.00621	1.27624	1.58807	-0.01352	1.94154
71	-0.00126	-0.00673	1.2797	1.59369	-0.01399	1.94686
71.2	-0.00199	-0.00729	1.28297	1.59909	-0.01454	1.95234
71.4	-0.00268	-0.00779	1.2862	1.60425	-0.01518	1.95806
71.6	-0.00318	-0.00814	1.28938	1.60923	-0.01592	1.96395
71.8	-0.0035	-0.00832	1.2928	1.61407	-0.01656	1.96996
72	-0.00356	-0.00839	1.29639	1.61884	-0.01684	1.97596
72.2	-0.00348	-0.00835	1.30001	1.62348	-0.01688	1.98164
72.4	-0.00328	-0.00817	1.30367	1.6281	-0.01679	1.98714
72.6	-0.00291	-0.00787	1.30747	1.63267	-0.01652	1.99263
72.8	-0.00239	-0.00748	1.31136	1.63724	-0.01599	1.99806
73	-0.00182	-0.00681	1.3155	1.64181	-0.01527	2.00333
73.2	-0.0012	-0.00585	1.31991	1.64654	-0.01435	2.00873
73.4	-0.00062	-0.00489	1.32442	1.65129	-0.01313	2.01403
73.6	-0.00025	-0.00407	1.32858	1.65606	-0.01187	2.0189
73.8	-8.97e-05	-0.00342	1.33249	1.66074	-0.01084	2.02347
74	-0.00018	-0.00311	1.33605	1.66529	-0.01022	2.02792
74.2	-0.0004	-0.00312	1.33935	1.66974	-0.00993	2.0323
74.4	-0.00071	-0.00338	1.34218	1.67403	-0.01019	2.0366
74.6	-0.00109	-0.00377	1.34496	1.67813	-0.01085	2.04118
74.8	-0.00144	-0.00427	1.34761	1.68214	-0.01164	2.0461
75	-0.0017	-0.00482	1.35013	1.68622	-0.01259	2.05121
75.2	-0.00191	-0.00548	1.35253	1.6904	-0.01367	2.05644
75.4	-0.00193	-0.00607	1.35527	1.69482	-0.01451	2.06189
75.6	-0.00175	-0.00651	1.35813	1.69941	-0.01506	2.06741
75.8	-0.00152	-0.00683	1.36106	1.70412	-0.01559	2.07282
76	-0.00119	-0.00708	1.36431	1.70896	-0.01609	2.07828
76.2	-0.00085	-0.00723	1.36788	1.71386	-0.01651	2.08372
76.4	-0.00062	-0.00723	1.37161	1.71887	-0.01678	2.08914
76.6	-0.00051	-0.00712	1.37548	1.72403	-0.01689	2.09453
76.8	-0.00052	-0.00697	1.37942	1.72936	-0.01667	2.1
77	-0.00079	-0.00683	1.38328	1.73462	-0.01621	2.10531
77.2	-0.00115	-0.0066	1.38711	1.73989	-0.01555	2.11044
77.4	-0.00152	-0.00636	1.391	1.74499	-0.01488	2.1154
77.6	-0.00178	-0.00623	1.3949	1.74996	-0.01428	2.12029
77.8	-0.0018	-0.00613	1.39886	1.75482	-0.01373	2.12521
78	-0.00148	-0.00593	1.40276	1.75974	-0.0131	2.13034
78.2	-0.00097	-0.00557	1.40671	1.76458	-0.01243	2.13575
78.4	-0.00038	-0.00522	1.4104	1.76923	-0.01177	2.14131
78.6	0.000177	-0.00483	1.41394	1.77369	-0.01118	2.14688
78.8	0.000631	-0.00453	1.41721	1.77796	-0.01088	2.15228
79	0.001107	-0.00411	1.42038	1.7821	-0.01076	2.15756
79.2	0.001473	-0.00381	1.42314	1.78592	-0.011	2.16247
79.4	0.001795	-0.00368	1.42584	1.78963	-0.01153	2.16713
79.6	0.001983	-0.00376	1.42856	1.79316	-0.01231	2.17153
79.8	0.001932	-0.00402	1.43126	1.79659	-0.01324	2.17568
80	0.001426	-0.00463	1.43388	1.79994	-0.01428	2.17951
80.2	0.000604	-0.00555	1.4366	1.80348	-0.01532	2.18326
80.4	-0.00057	-0.00679	1.43932	1.80729	-0.01645	2.18681
80.6	-0.00205	-0.00829	1.44209	1.81136	-0.01766	2.19024
80.8	-0.00365	-0.00983	1.44504	1.81571	-0.01873	2.19376
81	-0.00508	-0.01138	1.44821	1.82023	-0.01961	2.19755
81.2	-0.00612	-0.01283	1.45158	1.82493	-0.0202	2.20175
81.4	-0.00676	-0.01398	1.45514	1.82976	-0.02047	2.2064
81.6	-0.00704	-0.01468	1.45877	1.83474	-0.02026	2.21161
81.8	-0.00706	-0.01502	1.46233	1.83974	-0.01983	2.21718
82	-0.00703	-0.01509	1.46575	1.84468	-0.01938	2.22294
82.2	-0.00704	-0.01494	1.46897	1.84956	-0.01908	2.22865
82.4	-0.00701	-0.01457	1.47199	1.85435	-0.01896	2.23434
82.6	-0.00667	-0.01391	1.475	1.85922	-0.01884	2.24002
82.8	-0.00595	-0.01308	1.47826	1.86419	-0.01853	2.24578
83	-0.00488	-0.01204	1.48188	1.86934	-0.01798	2.25152
83.2	-0.00377	-0.01098	1.48561	1.87444	-0.01732	2.25707
83.4	-0.0027	-0.00991	1.4894	1.87953	-0.01645	2.26252
83.6	-0.002	-0.009	1.49308	1.88447	-0.0156	2.26771
83.8	-0.0017	-0.00826	1.49657	1.88932	-0.0149	2.27265
84	-0.00175	-0.00773	1.49985	1.89415	-0.01434	2.27743
84.2	-0.00196	-0.00735	1.5033	1.89901	-0.01378	2.28224
84.4	-0.00234	-0.00717	1.50679	1.90378	-0.01332	2.287
84.6	-0.00253	-0.00714	1.51044	1.90847	-0.01291	2.29171
84.8	-0.00265	-0.00728	1.51412	1.91307	-0.01265	2.29643
85	-0.00273	-0.00776	1.51771	1.91754	-0.01266	2.30112
85.2	-0.00276	-0.00846	1.5211	1.92193	-0.01284	2.30586
85.4	-0.00274	-0.0093	1.52448	1.92633	-0.01319	2.31061
85.6	-0.00288	-0.01026	1.52788	1.93069	-0.01391	2.31542
85.8	-0.0031	-0.0112	1.53139	1.93504	-0.01495	2.32027
86	-0.00322	-0.01191	1.53523	1.93947	-0.016	2.32526
86.2	-0.00317	-0.01245	1.53935	1.94406	-0.01694	2.33031
86.4	-0.00306	-0.0128	1.54354	1.94872	-0.01768	2.33543
86.6	-0.00291	-0.01295	1.54754	1.95337	-0.01829	2.3405
86.8	-0.00269	-0.01286	1.5513	1.95787	-0.01865	2.3456
87	-0.00244	-0.01235	1.55479	1.96228	-0.01865	2.35092
87.2	-0.00223	-0.01145	1.55808	1.96658	-0.01829	2.35641
87.4	-0.00196	-0.01026	1.56126	1.9708	-0.01765	2.36197
87.6	-0.00151	-0.00886	1.56445	1.97504	-0.01659	2.36765
87.8	-0.00089	-0.00732	1.56767	1.97923	-0.01524	2.37335
88	-0.00027	-0.00588	1.57069	1.98321	-0.01396	2.37882
88.2	0.000486	-0.00452	1.57364	1.98707	-0.01288	2.38417
88.4	0.001147	-0.00332	1.57658	1.99095	-0.01205	2.38951
88.6	0.001633	-0.00233	1.57964	1.99484	-0.01147	2.39475
88.8	0.001731	-0.00162	1.58282	1.99882	-0.01124	2.39982
89	0.001534	-0.00108	1.58629	2.00307	-0.01138	2.40487
89.2	0.000974	-0.0008	1.58997	2.00756	-0.01197	2.40988
89.4	0.000276	-0.00068	1.59391	2.01249	-0.01281	2.41494
89.6	-0.00061	-0.00084	1.59785	2.01772	-0.01386	2.41997
89.8	-0.00145	-0.0013	1.60177	2.02338	-0.01495	2.42509
90	-0.00216	-0.00198	1.60568	2.0293	-0.01592	2.43021
90.2	-0.00265	-0.00281	1.60955	2.03525	-0.01667	2.43523
90.4	-0.00304	-0.00383	1.61313	2.04079	-0.0172	2.44003
90.6	-0.00322	-0.00487	1.61658	2.04609	-0.0174	2.44478
90.8	-0.00323	-0.00583	1.61993	2.05113	-0.01725	2.44939
91	-0.00306	-0.00667	1.62305	2.05582	-0.01695	2.45381
91.2	-0.00276	-0.00737	1.62589	2.06009	-0.01653	2.45815
91.4	-0.00213	-0.00781	1.62871	2.06419	-0.01587	2.46258
91.6	-0.00138	-0.00803	1.63148	2.06819	-0.01519	2.46693
91.8	-0.00063	-0.00804	1.63422	2.07216	-0.01462	2.47118
92	-0.00016	-0.00803	1.63685	2.07608	-0.01419	2.47526
92.2	-7.13e-05	-0.00805	1.6394	2.08008	-0.01407	2.47928
92.4	-0.00047	-0.00816	1.64188	2.08415	-0.01449	2.48333
92.6	-0.00114	-0.00829	1.6444	2.0883	-0.01542	2.48769
92.8	-0.00207	-0.00856	1.64698	2.09238	-0.01665	2.49231
93	-0.0031	-0.00885	1.64971	2.09674	-0.01799	2.49736
93.2	-0.00419	-0.00917	1.65254	2.10126	-0.0193	2.50263
93.4	-0.00503	-0.00951	1.65546	2.10596	-0.02036	2.50803
93.6	-0.00565	-0.00989	1.65845	2.11067	-0.02112	2.51336
93.8	-0.00604	-0.01027	1.66135	2.11549	-0.02166	2.51863
94	-0.00621	-0.01071	1.66422	2.12028	-0.02203	2.52387
94.2	-0.00611	-0.01111	1.66723	2.12533	-0.02213	2.5291
94.4	-0.00604	-0.01147	1.67031	2.13035	-0.02215	2.53427
94.6	-0.00593	-0.01173	1.6735	2.13528	-0.02219	2.53938
94.8	-0.00576	-0.01203	1.67685	2.14004	-0.02209	2.54442
95	-0.00549	-0.01227	1.68034	2.14488	-0.02162	2.54923
95.2	-0.00522	-0.01248	1.68378	2.14968	-0.02111	2.55376
95.4	-0.00491	-0.01262	1.68716	2.15448	-0.02059	2.55804
95.6	-0.00474	-0.01281	1.69027	2.15924	-0.02008	2.56214
95.8	-0.00466	-0.01279	1.69341	2.16406	-0.01967	2.56623
96	-0.00473	-0.01258	1.6966	2.16858	-0.01955	2.57031
96.2	-0.00497	-0.01236	1.69982	2.17268	-0.01967	2.57438
96.4	-0.00546	-0.01216	1.70308	2.17648	-0.01989	2.57842
96.6	-0.00597	-0.01184	1.70647	2.18043	-0.02012	2.58258
96.8	-0.00633	-0.01131	1.70975	2.18445	-0.02023	2.58685
97	-0.00633	-0.01055	1.71298	2.18872	-0.02011	2.59127
97.2	-0.00602	-0.00957	1.71632	2.1934	-0.01968	2.59598
97.4	-0.00539	-0.00837	1.71978	2.19855	-0.01898	2.601
97.6	-0.00459	-0.00713	1.72329	2.20385	-0.01818	2.60618
97.8	-0.0038	-0.00612	1.72676	2.20915	-0.01754	2.61129
98	-0.00319	-0.00545	1.73026	2.21421	-0.01722	2.61639
98.2	-0.00263	-0.00503	1.73378	2.21907	-0.0171	2.62136
98.4	-0.00214	-0.00491	1.73718	2.22375	-0.01712	2.62613
98.6	-0.00165	-0.005	1.74053	2.2284	-0.01722	2.63076
98.8	-0.00112	-0.00518	1.74396	2.23306	-0.01728	2.63556
99	-0.0006	-0.00527	1.74733	2.23782	-0.01714	2.6405
99.2	-0.00014	-0.00525	1.75052	2.24258	-0.01695	2.6455
99.4	0.000214	-0.00519	1.75373	2.24717	-0.01684	2.65053
99.6	0.000536	-0.00507	1.75696	2.25151	-0.0168	2.65558
99.8	0.000699	-0.00495	1.76025	2.25581	-0.01687	2.66043
100	0.0005	-0.00494	1.76349	2.26009	-0.01713	2.66514
100.2	-2.55e-05	-0.00508	1.76669	2.26433	-0.01757	2.66972
100.4	-0.00069	-0.00523	1.76984	2.26862	-0.01788	2.6744
100.6	-0.00161	-0.00556	1.77293	2.27284	-0.01814	2.67913
100.8	-0.00278	-0.00606	1.77596	2.27693	-0.01836	2.68388
101	-0.0039	-0.00666	1.77906	2.28089	-0.0185	2.68857
101.2	-0.00497	-0.00742	1.78223	2.28476	-0.01864	2.69313
101.4	-0.00587	-0.00826	1.78564	2.28861	-0.01887	2.69756
101.6	-0.00658	-0.00901	1.78935	2.29251	-0.01898	2.70195
101.8	-0.00705	-0.00969	1.79316	2.2963	-0.01895	2.70631
102	-0.0072	-0.01023	1.79707	2.30017	-0.01874	2.71086
102.2	-0.00673	-0.01039	1.8012	2.30434	-0.01822	2.71585
102.4	-0.00592	-0.01017	1.8053	2.30884	-0.0175	2.72118
102.6	-0.00486	-0.00963	1.80914	2.3135	-0.01684	2.72669
102.8	-0.00361	-0.00873	1.8129	2.31843	-0.01622	2.73246
103	-0.0024	-0.00778	1.81642	2.32337	-0.01572	2.73815
103.2	-0.00145	-0.00693	1.8197	2.32826	-0.01542	2.74378
103.4	-0.001	-0.00647	1.82264	2.33292	-0.01538	2.7491
103.6	-0.00114	-0.00648	1.82531	2.3373	-0.01554	2.75417
103.8	-0.00173	-0.00708	1.82776	2.34152	-0.01592	2.75895
104	-0.00252	-0.008	1.83005	2.34584	-0.01642	2.76366
104.2	-0.00353	-0.00906	1.83222	2.35016	-0.01711	2.76819
104.4	-0.00442	-0.00995	1.83449	2.35471	-0.01783	2.77274
104.6	-0.00501	-0.01051	1.83702	2.35959	-0.01841	2.77725
104.8	-0.00537	-0.01066	1.83976	2.36469	-0.01882	2.78168
105	-0.00553	-0.01051	1.84275	2.36976	-0.01904	2.7859
105.2	-0.00555	-0.01026	1.84577	2.37464	-0.01901	2.78993
105.4	-0.0054	-0.01022	1.8487	2.37923	-0.01889	2.79381
105.6	-0.00496	-0.01015	1.85167	2.3838	-0.0187	2.79777
105.8	-0.00427	-0.01005	1.85467	2.38838	-0.01852	2.80171
106	-0.00362	-0.00998	1.85763	2.39283	-0.0185	2.80564
106.2	-0.0031	-0.01003	1.86062	2.3971	-0.01857	2.80967
106.4	-0.00286	-0.00992	1.86369	2.40127	-0.01862	2.81375
106.6	-0.00306	-0.00997	1.86657	2.40512	-0.01873	2.81771
106.8	-0.00362	-0.01021	1.86938	2.40867	-0.01882	2.82174
107	-0.00429	-0.01055	1.87218	2.41208	-0.01875	2.8259
107.2	-0.00501	-0.01084	1.87513	2.41562	-0.01874	2.83005
107.4	-0.00556	-0.01105	1.87822	2.41945	-0.01885	2.83433
107.6	-0.00584	-0.01092	1.88146	2.42364	-0.01913	2.83889
107.8	-0.00587	-0.01039	1.88486	2.42832	-0.01946	2.84382
108	-0.00575	-0.00959	1.88834	2.43337	-0.01992	2.84905
108.2	-0.00549	-0.00861	1.89186	2.43855	-0.02031	2.85442
108.4	-0.00526	-0.00771	1.89543	2.44369	-0.02063	2.85985
108.6	-0.00508	-0.00711	1.8991	2.44878	-0.0207	2.8652
108.8	-0.00498	-0.00697	1.90254	2.45366	-0.02076	2.87043
109	-0.0049	-0.00721	1.90582	2.45843	-0.02081	2.87557
109.2	-0.0049	-0.00778	1.90895	2.46328	-0.02081	2.8807
109.4	-0.005	-0.00858	1.91195	2.46806	-0.02075	2.88562
109.6	-0.00522	-0.00963	1.91474	2.47264	-0.02071	2.89039
109.8	-0.00557	-0.01074	1.91751	2.4772	-0.02061	2.89496
110	-0.00604	-0.01172	1.92017	2.48171	-0.02041	2.89927
110.2	-0.00644	-0.01261	1.92271	2.48611	-0.02007	2.90339
110.4	-0.0066	-0.01322	1.92523	2.49045	-0.01969	2.90741
110.6	-0.00652	-0.01347	1.9278	2.49483	-0.01941	2.9113
110.8	-0.00626	-0.01337	1.93051	2.49916	-0.01934	2.91496
111	-0.00574	-0.01312	1.9334	2.50353	-0.01945	2.91865
111.2	-0.00517	-0.01277	1.93638	2.50787	-0.01987	2.92238
111.4	-0.00462	-0.01238	1.93946	2.51228	-0.02035	2.92632
111.6	-0.0042	-0.01196	1.9427	2.51666	-0.02076	2.93048
111.8	-0.00386	-0.01154	1.94616	2.52105	-0.02094	2.93485
112	-0.00356	-0.01104	1.9498	2.52552	-0.02091	2.9394
112.2	-0.00328	-0.0105	1.95345	2.52996	-0.02059	2.944
112.4	-0.00331	-0.01011	1.95679	2.53422	-0.02027	2.94846
112.6	-0.00367	-0.00984	1.95996	2.53853	-0.01992	2.95293
112.8	-0.00434	-0.00964	1.96297	2.5429	-0.01957	2.95749
113	-0.00528	-0.00961	1.96583	2.5471	-0.01932	2.96204
113.2	-0.00628	-0.0098	1.96856	2.55124	-0.0192	2.96663
113.4	-0.00704	-0.00998	1.97132	2.55549	-0.01908	2.97131
113.6	-0.00745	-0.01008	1.974	2.55979	-0.01885	2.97601
113.8	-0.00761	-0.0101	1.9766	2.56411	-0.01864	2.98069
114	-0.00758	-0.00993	1.97921	2.56857	-0.01855	2.98532
114.2	-0.00743	-0.00956	1.98202	2.57326	-0.01858	2.99
114.4	-0.00716	-0.00905	1.98509	2.5781	-0.01866	2.99483
114.6	-0.00678	-0.00855	1.98833	2.58305	-0.0189	2.99972
114.8	-0.00634	-0.00801	1.99178	2.58802	-0.01921	3.00465
115	-0.00568	-0.00754	1.99551	2.593	-0.01932	3.00972
115.2	-0.00505	-0.00705	1.99944	2.59786	-0.01926	3.01473
115.4	-0.00453	-0.00668	2.00324	2.6026	-0.01916	3.01948
115.6	-0.00415	-0.00635	2.00685	2.60719	-0.01905	3.02392
115.8	-0.00405	-0.0062	2.01012	2.61163	-0.01887	3.02797
116	-0.0045	-0.00629	2.01308	2.61592	-0.01878	3.03165
116.2	-0.00514	-0.00659	2.0159	2.6201	-0.0187	3.03525
116.4	-0.00577	-0.00694	2.01887	2.6242	-0.01862	3.03892
116.6	-0.00624	-0.00744	2.02208	2.62823	-0.01848	3.04269
116.8	-0.00645	-0.00797	2.0254	2.63224	-0.01849	3.0467
117	-0.00629	-0.00837	2.02878	2.63622	-0.01855	3.05105
117.2	-0.00612	-0.00868	2.03204	2.6403	-0.01871	3.05569
117.4	-0.00604	-0.00886	2.03521	2.6445	-0.01887	3.06059
117.6	-0.00605	-0.00894	2.03825	2.64877	-0.01917	3.06571
117.8	-0.00605	-0.00889	2.04127	2.65326	-0.01936	3.07108
118	-0.00612	-0.00873	2.04414	2.65794	-0.01949	3.07642
118.2	-0.00625	-0.00843	2.047	2.66265	-0.01951	3.08155
118.4	-0.00645	-0.00823	2.04983	2.66723	-0.01962	3.0864
118.6	-0.00674	-0.00822	2.05258	2.67159	-0.01981	3.09104
118.8	-0.00722	-0.00843	2.05514	2.67567	-0.02015	3.0954
119	-0.00781	-0.00893	2.0576	2.67965	-0.02062	3.09956
119.2	-0.00842	-0.00969	2.05998	2.68356	-0.02117	3.10346
119.4	-0.00916	-0.01065	2.0622	2.68748	-0.02165	3.10712
119.6	-0.00982	-0.01165	2.0646	2.69154	-0.02179	3.11065
119.8	-0.01025	-0.01271	2.06725	2.69574	-0.02161	3.11412
120	-0.01044	-0.01363	2.07032	2.70002	-0.02114	3.11765
120.2	-0.01025	-0.01422	2.07373	2.70441	-0.02046	3.12142
120.4	-0.00966	-0.01447	2.07736	2.7088	-0.01982	3.12554
120.6	-0.00885	-0.01451	2.08088	2.7132	-0.01939	3.12996
120.8	-0.00802	-0.01431	2.08429	2.71753	-0.01919	3.1346
121	-0.00712	-0.0138	2.08761	2.72178	-0.01912	3.13946
121.2	-0.00629	-0.01314	2.09069	2.72597	-0.01918	3.14458
121.4	-0.00556	-0.01225	2.09361	2.73046	-0.01914	3.14989
121.6	-0.00502	-0.01114	2.09643	2.73506	-0.01903	3.15525
121.8	-0.00463	-0.00989	2.09917	2.73965	-0.01887	3.16051
122	-0.00441	-0.00879	2.10173	2.74401	-0.0189	3.16563
122.2	-0.00442	-0.0079	2.10426	2.74815	-0.01918	3.1707
122.4	-0.00449	-0.00729	2.10686	2.75205	-0.01969	3.17566
122.6	-0.00464	-0.00706	2.10956	2.75583	-0.02045	3.18032
122.8	-0.00481	-0.00721	2.11228	2.75953	-0.0213	3.1847
123	-0.00495	-0.00767	2.11504	2.76334	-0.02194	3.18881
123.2	-0.00493	-0.0083	2.11793	2.76733	-0.02222	3.19265
123.4	-0.00487	-0.00907	2.12092	2.7714	-0.02233	3.19633
123.6	-0.00458	-0.00955	2.12418	2.77574	-0.0221	3.20013
123.8	-0.00405	-0.00973	2.1278	2.78036	-0.02169	3.20415
124	-0.00343	-0.00982	2.13156	2.78511	-0.02141	3.20834
124.2	-0.00286	-0.00995	2.1353	2.78997	-0.02133	3.21262
124.4	-0.00233	-0.01004	2.13902	2.79483	-0.02131	3.21691
124.6	-0.00191	-0.0102	2.14262	2.79961	-0.02136	3.22122
124.8	-0.00164	-0.01026	2.14613	2.80446	-0.02137	3.22562
125	-0.00164	-0.01015	2.14959	2.80935	-0.02129	3.22995
125.2	-0.00198	-0.00994	2.15289	2.81401	-0.02117	3.23414
125.4	-0.00258	-0.00968	2.156	2.81845	-0.02101	3.23811
125.6	-0.00337	-0.0094	2.15895	2.82268	-0.02081	3.24199
125.8	-0.00424	-0.00915	2.16171	2.82673	-0.02074	3.24566
126	-0.00491	-0.00891	2.16432	2.83083	-0.0206	3.2491
126.2	-0.00533	-0.00882	2.16683	2.835	-0.02052	3.25233
126.4	-0.00551	-0.00891	2.16925	2.83913	-0.02051	3.25556
126.6	-0.00565	-0.00913	2.17154	2.84316	-0.02059	3.25879
126.8	-0.00596	-0.00948	2.17374	2.8471	-0.02082	3.26216
127	-0.00633	-0.00981	2.17604	2.85103	-0.02124	3.26592
127.2	-0.00671	-0.00999	2.17855	2.85509	-0.02173	3.27007
127.4	-0.00729	-0.01019	2.18109	2.85914	-0.02256	3.27438
127.6	-0.00799	-0.01046	2.18355	2.86316	-0.0238	3.27873
127.8	-0.00867	-0.01078	2.18611	2.86716	-0.02514	3.28307
128	-0.00931	-0.0112	2.18879	2.87096	-0.0265	3.28726
128.2	-0.00976	-0.01165	2.19174	2.87471	-0.02772	3.29142
128.4	-0.01015	-0.01197	2.19501	2.87856	-0.02865	3.29559
128.6	-0.01064	-0.0124	2.19841	2.88232	-0.02932	3.29965
128.8	-0.01117	-0.01285	2.20178	2.88605	-0.02987	3.30368
129	-0.01155	-0.01314	2.20511	2.88994	-0.0301	3.30787
129.2	-0.01172	-0.01311	2.20837	2.89407	-0.02999	3.31226
129.4	-0.01153	-0.01277	2.2116	2.89839	-0.02955	3.31673
129.6	-0.01092	-0.01211	2.21499	2.9031	-0.02869	3.32139
129.8	-0.01003	-0.01152	2.2183	2.90793	-0.02761	3.3261
130	-0.00912	-0.01105	2.22135	2.91262	-0.02646	3.33074
130.2	-0.0084	-0.01072	2.22415	2.91708	-0.02524	3.33527
130.4	-0.00784	-0.01056	2.22677	2.9215	-0.02408	3.33978
130.6	-0.00736	-0.0105	2.22925	2.92587	-0.02309	3.3443
130.8	-0.00694	-0.01037	2.23173	2.93023	-0.02226	3.34884
131	-0.00669	-0.01027	2.2343	2.93462	-0.02165	3.35343
131.2	-0.00654	-0.01017	2.23699	2.93905	-0.02129	3.35813
131.4	-0.00635	-0.01009	2.23984	2.94343	-0.02104	3.36288
131.6	-0.00608	-0.01007	2.24292	2.94774	-0.02091	3.36759
131.8	-0.00581	-0.01025	2.24609	2.9521	-0.02091	3.37219
132	-0.00576	-0.01072	2.24914	2.95629	-0.02126	3.37656
132.2	-0.0059	-0.01137	2.25205	2.96027	-0.02195	3.38065
132.4	-0.00626	-0.01189	2.25498	2.9643	-0.02284	3.38481
132.6	-0.00679	-0.01217	2.25783	2.96847	-0.02363	3.38909
132.8	-0.00751	-0.01216	2.26073	2.9727	-0.02422	3.3935
133	-0.00828	-0.01199	2.26377	2.97706	-0.02461	3.39793
133.2	-0.00906	-0.01176	2.26683	2.98162	-0.0248	3.40229
133.4	-0.00981	-0.01172	2.26971	2.98612	-0.02482	3.40632
133.6	-0.0105	-0.01165	2.27244	2.99043	-0.02469	3.4101
133.8	-0.01091	-0.01147	2.27518	2.99468	-0.02435	3.41379
134	-0.01097	-0.01107	2.27797	2.99898	-0.02383	3.41756
134.2	-0.01065	-0.01044	2.2808	3.00327	-0.02315	3.4215
134.4	-0.01012	-0.00966	2.28363	3.00746	-0.02245	3.42559
134.6	-0.00948	-0.00892	2.28652	3.01163	-0.02191	3.42973
134.8	-0.00886	-0.00827	2.28931	3.01567	-0.02165	3.43382
135	-0.00809	-0.00768	2.29205	3.01972	-0.02153	3.43788
135.2	-0.00724	-0.00729	2.29485	3.02383	-0.02154	3.44185
135.4	-0.00632	-0.0071	2.29775	3.02812	-0.02149	3.44574
135.6	-0.00534	-0.00713	2.30062	3.03254	-0.02146	3.44961
135.8	-0.00427	-0.00714	2.30365	3.03731	-0.02114	3.45365
136	-0.00349	-0.00718	2.30672	3.04229	-0.02066	3.45783
136.2	-0.00313	-0.00738	2.30963	3.04733	-0.02018	3.46191
136.4	-0.00313	-0.00768	2.31252	3.0524	-0.01979	3.46594
136.6	-0.00336	-0.00804	2.31549	3.05744	-0.01956	3.46982
136.8	-0.00379	-0.00852	2.31828	3.06221	-0.0196	3.47337
137	-0.00419	-0.00909	2.32094	3.0666	-0.01979	3.47667
137.2	-0.00445	-0.00949	2.3237	3.07063	-0.01983	3.48004
137.4	-0.00453	-0.00973	2.32648	3.07427	-0.0199	3.48348
137.6	-0.00465	-0.00977	2.32913	3.07754	-0.02006	3.48704
137.8	-0.00493	-0.00981	2.33162	3.08049	-0.02044	3.49062
138	-0.00547	-0.00993	2.33387	3.08324	-0.02108	3.49416
138.2	-0.00618	-0.01021	2.33592	3.08605	-0.02205	3.49772
138.4	-0.007	-0.01057	2.33786	3.08917	-0.02304	3.50143
138.6	-0.00772	-0.01108	2.33983	3.09263	-0.02393	3.50533
138.8	-0.00824	-0.01167	2.34196	3.09629	-0.02468	3.50932
139	-0.00854	-0.0122	2.34434	3.1002	-0.02516	3.51356
139.2	-0.00873	-0.01253	2.34682	3.10425	-0.0255	3.51782
139.4	-0.00897	-0.01277	2.34932	3.10828	-0.02585	3.52207
139.6	-0.00944	-0.01294	2.35185	3.11232	-0.02622	3.52625
139.8	-0.01005	-0.013	2.3544	3.11656	-0.02671	3.53048
140	-0.01054	-0.0129	2.35711	3.12109	-0.02729	3.53469
140.2	-0.01083	-0.01279	2.35999	3.12581	-0.02789	3.53885
140.4	-0.01088	-0.01266	2.36302	3.13075	-0.0284	3.54299
140.6	-0.01071	-0.0125	2.3663	3.13576	-0.02868	3.54729
140.8	-0.01043	-0.01221	2.36998	3.14072	-0.02844	3.55174
141	-0.01026	-0.01196	2.37372	3.14546	-0.02803	3.55617
141.2	-0.01018	-0.01182	2.37735	3.15	-0.02755	3.56061
141.4	-0.01022	-0.01191	2.38088	3.15439	-0.02705	3.56503
141.6	-0.01013	-0.01206	2.38423	3.15889	-0.02643	3.56943
141.8	-0.00984	-0.0123	2.38736	3.16357	-0.0258	3.57396
142	-0.00935	-0.0125	2.39052	3.16848	-0.02501	3.57865
142.2	-0.00881	-0.01265	2.39359	3.17341	-0.02417	3.58325
142.4	-0.0082	-0.0125	2.39656	3.17821	-0.02334	3.58772
142.6	-0.00771	-0.01204	2.39939	3.18278	-0.02259	3.59205
142.8	-0.00763	-0.0114	2.40199	3.18693	-0.02217	3.59596
143	-0.00795	-0.01092	2.40431	3.19066	-0.02211	3.59968
143.2	-0.00844	-0.01048	2.4067	3.19422	-0.02211	3.60358
143.4	-0.00892	-0.01016	2.40919	3.19768	-0.02233	3.6077
143.6	-0.0094	-0.01013	2.41177	3.20099	-0.0228	3.61179
143.8	-0.00962	-0.01025	2.41441	3.20449	-0.02322	3.61605
144	-0.00962	-0.01028	2.4171	3.20824	-0.02352	3.62047
144.2	-0.00961	-0.01024	2.41967	3.21195	-0.02385	3.62483
144.4	-0.00974	-0.01024	2.42217	3.21564	-0.02399	3.62893
144.6	-0.00996	-0.01036	2.42459	3.21936	-0.02402	3.63286
144.8	-0.01013	-0.01064	2.42712	3.22305	-0.02397	3.63658
145	-0.01021	-0.01104	2.42982	3.22674	-0.02399	3.64013
145.2	-0.01005	-0.01154	2.43272	3.23071	-0.02416	3.64353
145.4	-0.00962	-0.01208	2.43577	3.235	-0.02456	3.6469
145.6	-0.00915	-0.01247	2.439	3.23962	-0.02523	3.65017
145.8	-0.00886	-0.01272	2.44206	3.24431	-0.0262	3.65331
146	-0.00886	-0.01282	2.44489	3.24884	-0.02732	3.65628
146.2	-0.00918	-0.01295	2.4475	3.25313	-0.02841	3.65914
146.4	-0.00989	-0.01321	2.45004	3.25709	-0.0294	3.66196
146.6	-0.01053	-0.01363	2.45265	3.26083	-0.02994	3.66507
146.8	-0.01091	-0.01397	2.4556	3.26464	-0.03004	3.66865
147	-0.01105	-0.01422	2.45867	3.26862	-0.02997	3.67255
147.2	-0.01105	-0.01427	2.46175	3.27278	-0.02977	3.67671
147.4	-0.01069	-0.01386	2.46481	3.27738	-0.02916	3.68114
147.6	-0.01022	-0.01309	2.46773	3.28225	-0.02838	3.68577
147.8	-0.00977	-0.01223	2.47048	3.28715	-0.02755	3.69036
148	-0.00923	-0.01139	2.47334	3.29217	-0.02641	3.69504
148.2	-0.00844	-0.01053	2.47648	3.29723	-0.02497	3.69978
148.4	-0.00753	-0.0098	2.47975	3.30201	-0.02359	3.70438
148.6	-0.00664	-0.00931	2.4829	3.30651	-0.02259	3.70875
148.8	-0.00586	-0.00905	2.48586	3.31079	-0.02197	3.71274
149	-0.00516	-0.00894	2.48863	3.31475	-0.02178	3.71632
149.2	-0.00469	-0.00895	2.49114	3.31825	-0.02204	3.71958
149.4	-0.00454	-0.00919	2.49324	3.32132	-0.0227	3.72267
149.6	-0.0046	-0.00944	2.49519	3.32417	-0.02333	3.72562
149.8	-0.00474	-0.00975	2.49711	3.32706	-0.02376	3.72871
150	-0.00503	-0.01006	2.49898	3.33005	-0.02397	3.73183
150.2	-0.00544	-0.01041	2.50079	3.33337	-0.02402	3.73503
150.4	-0.00594	-0.0106	2.50272	3.33715	-0.02404	3.73828
150.6	-0.00668	-0.01077	2.50471	3.34117	-0.02412	3.74153
150.8	-0.00767	-0.01091	2.50679	3.34526	-0.02434	3.74479
151	-0.00874	-0.01101	2.50901	3.34946	-0.02461	3.74828
151.2	-0.00986	-0.01122	2.51134	3.35371	-0.02501	3.752
151.4	-0.01108	-0.0117	2.51363	3.35778	-0.02549	3.75583
151.6	-0.01223	-0.01238	2.51599	3.36175	-0.02599	3.75982
151.8	-0.01334	-0.01307	2.51833	3.36555	-0.02643	3.76381
152	-0.01435	-0.01371	2.52054	3.36936	-0.02679	3.76781
152.2	-0.01505	-0.01415	2.52271	3.37333	-0.02704	3.77184
152.4	-0.01533	-0.01424	2.52506	3.37752	-0.02714	3.77594
152.6	-0.01523	-0.01415	2.52753	3.38182	-0.02727	3.78001
152.8	-0.01476	-0.01393	2.53005	3.38615	-0.02746	3.78416
153	-0.01407	-0.01378	2.53265	3.39041	-0.02781	3.78819
153.2	-0.01337	-0.01378	2.53544	3.39455	-0.02801	3.7921
153.4	-0.01281	-0.0141	2.53829	3.39864	-0.02813	3.79583
153.6	-0.01248	-0.01461	2.54116	3.40281	-0.02817	3.79934
153.8	-0.01214	-0.01516	2.54433	3.4073	-0.02807	3.80294
154	-0.01172	-0.01547	2.54784	3.41193	-0.02778	3.80669
154.2	-0.01125	-0.0156	2.55147	3.4165	-0.02755	3.81048
154.4	-0.01076	-0.01554	2.55515	3.42087	-0.02748	3.81439
154.6	-0.01014	-0.01529	2.5588	3.42489	-0.02745	3.81851
154.8	-0.00964	-0.01503	2.56208	3.42837	-0.02749	3.82248
155	-0.00951	-0.01494	2.56492	3.43129	-0.02773	3.8262
155.2	-0.00966	-0.01479	2.56761	3.43407	-0.02802	3.8298
155.4	-0.00981	-0.01432	2.5702	3.43706	-0.02819	3.83341
155.6	-0.00977	-0.01352	2.57279	3.4405	-0.02826	3.83712
155.8	-0.00953	-0.01253	2.57536	3.4443	-0.0283	3.84087
156	-0.00925	-0.01148	2.57783	3.44845	-0.02839	3.84449
156.2	-0.00901	-0.01061	2.58011	3.45279	-0.0285	3.84791
156.4	-0.00888	-0.01	2.58224	3.45722	-0.02857	3.85101
156.6	-0.00894	-0.00974	2.58433	3.46161	-0.02862	3.85385
156.8	-0.00916	-0.00958	2.58661	3.46614	-0.02854	3.85676
157	-0.00931	-0.00939	2.5892	3.47096	-0.02834	3.85998
157.2	-0.00951	-0.00916	2.59187	3.47593	-0.02819	3.86347
157.4	-0.00978	-0.00899	2.59454	3.48078	-0.02818	3.86725
157.6	-0.01016	-0.00884	2.59709	3.48535	-0.02822	3.87103
157.8	-0.01058	-0.0089	2.59943	3.48962	-0.02836	3.87468
158	-0.011	-0.00917	2.60155	3.49356	-0.02843	3.8783
158.2	-0.01122	-0.0096	2.60355	3.49713	-0.02847	3.88196
158.4	-0.01128	-0.01014	2.60561	3.50047	-0.0284	3.88566
158.6	-0.01129	-0.01069	2.60787	3.50374	-0.02833	3.88947
158.8	-0.0112	-0.01112	2.61042	3.50715	-0.0282	3.8934
159	-0.01108	-0.01144	2.61313	3.51056	-0.02815	3.89736
159.2	-0.01106	-0.01175	2.61602	3.51402	-0.02815	3.90118
159.4	-0.01121	-0.01206	2.61886	3.51741	-0.02827	3.90475
159.6	-0.01151	-0.01242	2.62158	3.52081	-0.02854	3.90817
159.8	-0.01195	-0.01277	2.62408	3.52417	-0.0288	3.91163
160	-0.01237	-0.01303	2.62645	3.52769	-0.02893	3.91515
160.2	-0.01273	-0.01303	2.62887	3.53146	-0.02898	3.91897
160.4	-0.013	-0.0128	2.63147	3.53547	-0.02899	3.92321
160.6	-0.01333	-0.01256	2.63411	3.53939	-0.02906	3.92764
160.8	-0.01383	-0.01254	2.6366	3.54312	-0.0293	3.93183
161	-0.01437	-0.01274	2.63919	3.54671	-0.02964	3.93579
161.2	-0.01477	-0.01315	2.64183	3.55032	-0.02984	3.93954
161.4	-0.01495	-0.01381	2.64435	3.55411	-0.02984	3.9431
161.6	-0.01479	-0.01457	2.64682	3.55822	-0.02961	3.94658
161.8	-0.01432	-0.01534	2.6495	3.56252	-0.02932	3.95004
162	-0.01364	-0.01602	2.65224	3.56695	-0.02887	3.95343
162.2	-0.01302	-0.01654	2.65502	3.57127	-0.02847	3.95675
162.4	-0.01243	-0.01691	2.65797	3.57556	-0.02811	3.96002
162.6	-0.01205	-0.01717	2.66106	3.57975	-0.02791	3.96317
162.8	-0.01177	-0.01726	2.66417	3.58402	-0.02777	3.96623
163	-0.01174	-0.0172	2.66706	3.58814	-0.02792	3.96927
163.2	-0.01185	-0.0171	2.66958	3.59219	-0.02829	3.97242
163.4	-0.01216	-0.01687	2.67168	3.59602	-0.02875	3.97566
163.6	-0.01224	-0.01639	2.67363	3.59996	-0.02902	3.97914
163.8	-0.01222	-0.01566	2.67564	3.604	-0.02919	3.98294
164	-0.01199	-0.01485	2.67789	3.60817	-0.02915	3.98704
164.2	-0.01158	-0.01404	2.68044	3.61239	-0.02893	3.99116
164.4	-0.01092	-0.01334	2.6833	3.61675	-0.02859	3.99524
164.6	-0.01043	-0.01298	2.68628	3.62093	-0.02835	3.99917
164.8	-0.01011	-0.01301	2.689	3.62478	-0.02818	4.00296
165	-0.01006	-0.01337	2.6914	3.62835	-0.02814	4.00643
165.2	-0.01025	-0.01394	2.69355	3.63168	-0.02823	4.00967
165.4	-0.01068	-0.01458	2.69559	3.63481	-0.0283	4.01273
165.6	-0.01111	-0.01508	2.69758	3.6379	-0.02831	4.01567
165.8	-0.01146	-0.0154	2.69973	3.64108	-0.02827	4.01859
166	-0.01167	-0.01559	2.70199	3.64456	-0.02822	4.02154
166.2	-0.01173	-0.01556	2.70446	3.64847	-0.02807	4.02451
166.4	-0.01167	-0.01521	2.70699	3.6528	-0.02787	4.02756
166.6	-0.01172	-0.01468	2.70937	3.65733	-0.02775	4.03074
166.8	-0.01175	-0.01401	2.71165	3.66199	-0.02755	4.03399
167	-0.0116	-0.0132	2.71404	3.66669	-0.02721	4.03744
167.2	-0.01123	-0.01234	2.71647	3.6714	-0.02678	4.04116
167.4	-0.01079	-0.01161	2.71907	3.67603	-0.02641	4.04512
167.6	-0.01031	-0.01107	2.72195	3.68058	-0.026	4.04919
167.8	-0.00999	-0.01083	2.72499	3.68491	-0.02565	4.05328
168	-0.01003	-0.01091	2.72809	3.68892	-0.02537	4.05726
168.2	-0.0105	-0.01143	2.73112	3.69245	-0.02517	4.06095
168.4	-0.01106	-0.01225	2.73403	3.69566	-0.025	4.06441
168.6	-0.01151	-0.01313	2.73688	3.69874	-0.02484	4.06771
168.8	-0.01168	-0.01393	2.73968	3.70185	-0.02471	4.07098
169	-0.01161	-0.01455	2.74246	3.70498	-0.02466	4.07421
169.2	-0.01128	-0.01489	2.74514	3.70819	-0.02491	4.0774
169.4	-0.01097	-0.01509	2.74748	3.71141	-0.02548	4.08044
169.6	-0.01078	-0.01528	2.74938	3.71472	-0.0264	4.08334
169.8	-0.01074	-0.01543	2.75113	3.71818	-0.02748	4.08611
170	-0.01074	-0.01541	2.75266	3.72193	-0.02851	4.08889
170.2	-0.01068	-0.01518	2.75419	3.72595	-0.02925	4.09196
170.4	-0.01044	-0.01469	2.75613	3.73022	-0.02964	4.09537
170.6	-0.01014	-0.01389	2.75851	3.73466	-0.02972	4.09912
170.8	-0.01003	-0.01292	2.76113	3.73902	-0.02963	4.10307
171	-0.01017	-0.01209	2.764	3.74323	-0.0296	4.1071
171.2	-0.01072	-0.01159	2.76691	3.74715	-0.02972	4.1109
171.4	-0.01159	-0.01134	2.76976	3.75081	-0.02983	4.11446
171.6	-0.0126	-0.01121	2.77257	3.75432	-0.02976	4.11781
171.8	-0.01338	-0.0112	2.77532	3.75785	-0.02948	4.12102
172	-0.01385	-0.01119	2.77801	3.76142	-0.02914	4.12414
172.2	-0.01383	-0.0111	2.78068	3.76513	-0.02875	4.12733
172.4	-0.01349	-0.01106	2.78329	3.769	-0.02846	4.13066
172.6	-0.01297	-0.01109	2.78574	3.7729	-0.02847	4.13407
172.8	-0.0125	-0.01124	2.78784	3.77679	-0.02888	4.13748
173	-0.01221	-0.01157	2.7896	3.78069	-0.02944	4.14088
173.2	-0.01212	-0.01209	2.79123	3.78465	-0.02995	4.14424
173.4	-0.01213	-0.01256	2.79278	3.78875	-0.03025	4.1475
173.6	-0.01194	-0.01284	2.7945	3.79309	-0.03018	4.15081
173.8	-0.0116	-0.01297	2.79658	3.79745	-0.02978	4.15433
174	-0.0112	-0.0129	2.79894	3.8017	-0.0293	4.15791
174.2	-0.01089	-0.01265	2.80148	3.80587	-0.02876	4.16149
174.4	-0.01073	-0.01251	2.80405	3.80977	-0.02841	4.16493
174.6	-0.01088	-0.01274	2.80644	3.81326	-0.0285	4.16805
174.8	-0.01119	-0.01314	2.80861	3.81638	-0.02889	4.17072
175	-0.01149	-0.01341	2.81074	3.81935	-0.02918	4.17323
175.2	-0.01179	-0.01354	2.8127	3.82203	-0.0294	4.17556
175.4	-0.01196	-0.01353	2.81452	3.82455	-0.02957	4.17787
175.6	-0.01198	-0.01351	2.81627	3.82701	-0.02972	4.18024
175.8	-0.01188	-0.01353	2.818	3.82981	-0.02968	4.18288
176	-0.01182	-0.0137	2.81972	3.83287	-0.02967	4.1858
176.2	-0.01179	-0.01393	2.8214	3.83619	-0.02978	4.18895
176.4	-0.01189	-0.01407	2.82318	3.83978	-0.0298	4.19246
176.6	-0.01217	-0.01402	2.82517	3.84368	-0.02944	4.19637
176.8	-0.01259	-0.01385	2.82736	3.84764	-0.029	4.20039
177	-0.01298	-0.01366	2.82966	3.85161	-0.0286	4.20439
177.2	-0.01324	-0.01364	2.83218	3.8554	-0.0284	4.20853
177.4	-0.01342	-0.01383	2.83478	3.85896	-0.02845	4.21273
177.6	-0.01335	-0.01396	2.83759	3.86245	-0.02871	4.21701
177.8	-0.01299	-0.01391	2.84071	3.86606	-0.02883	4.22142
178	-0.01252	-0.01376	2.84404	3.86972	-0.02896	4.22579
178.2	-0.01183	-0.01335	2.84771	3.87368	-0.02885	4.2302
178.4	-0.01091	-0.01259	2.85168	3.87793	-0.02852	4.23451
178.6	-0.00998	-0.01176	2.85563	3.88219	-0.02803	4.23846
178.8	-0.00931	-0.01105	2.85914	3.88624	-0.02774	4.24191
179	-0.00881	-0.01052	2.86222	3.8902	-0.02758	4.24494
179.2	-0.00854	-0.01029	2.86478	3.89414	-0.02751	4.24746
179.4	-0.00852	-0.01036	2.86693	3.89813	-0.02747	4.24961
179.6	-0.00877	-0.01064	2.8686	3.90204	-0.02765	4.25161
179.8	-0.00917	-0.01099	2.87007	3.90594	-0.0278	4.25359
180	-0.00957	-0.01125	2.87156	3.90994	-0.02767	4.25585
180.2	-0.01002	-0.01143	2.87301	3.9139	-0.02754	4.25836
180.4	-0.01063	-0.01161	2.87439	3.91757	-0.02762	4.261
180.6	-0.01128	-0.01192	2.87573	3.92102	-0.02797	4.26366
180.8	-0.01183	-0.01231	2.87718	3.92429	-0.0286	4.26647
181	-0.01235	-0.01268	2.87876	3.92741	-0.02943	4.26937
181.2	-0.01278	-0.01293	2.88064	3.93044	-0.03021	4.2725
181.4	-0.01303	-0.01303	2.88278	3.93357	-0.03088	4.27583
181.6	-0.01323	-0.0129	2.88528	3.93701	-0.03149	4.27943
181.8	-0.01336	-0.01255	2.88815	3.94073	-0.03199	4.28328
182	-0.01347	-0.01213	2.89114	3.94462	-0.03251	4.28709
182.2	-0.01365	-0.01188	2.89401	3.94847	-0.03316	4.29049
182.4	-0.01393	-0.01177	2.89665	3.95227	-0.03398	4.29352
182.6	-0.01421	-0.01178	2.89913	3.95583	-0.0347	4.29631
182.8	-0.01445	-0.01192	2.90136	3.95928	-0.03526	4.29895
183	-0.01458	-0.01219	2.90327	3.96259	-0.03568	4.30157
183.2	-0.01475	-0.01244	2.90478	3.96581	-0.03596	4.30435
183.4	-0.01491	-0.01274	2.90617	3.96897	-0.0359	4.30723
183.6	-0.01497	-0.013	2.9075	3.97214	-0.0356	4.3102
183.8	-0.01505	-0.01323	2.90875	3.97519	-0.03538	4.31316
184	-0.01524	-0.01346	2.90998	3.9781	-0.03522	4.31604
184.2	-0.0153	-0.01365	2.91148	3.98106	-0.03508	4.31878
184.4	-0.0153	-0.01386	2.91331	3.98404	-0.03497	4.32154
184.6	-0.01538	-0.01405	2.91545	3.98709	-0.0348	4.32444
184.8	-0.01551	-0.0143	2.91782	3.99026	-0.03439	4.32749
185	-0.01557	-0.01439	2.92056	3.99377	-0.03379	4.33081
185.2	-0.01564	-0.01433	2.92368	3.99764	-0.03306	4.33448
185.4	-0.01567	-0.01407	2.92702	4.00179	-0.03227	4.33833
185.6	-0.0156	-0.0138	2.93053	4.00612	-0.0315	4.34199
185.8	-0.01538	-0.0134	2.93422	4.01054	-0.03077	4.3455
186	-0.01509	-0.01285	2.93795	4.01492	-0.03007	4.34901
186.2	-0.0148	-0.01221	2.94163	4.0191	-0.02931	4.35257
186.4	-0.01459	-0.01158	2.94499	4.02318	-0.02865	4.35614
186.6	-0.01448	-0.01093	2.94789	4.02726	-0.02813	4.35979
186.8	-0.01468	-0.01052	2.95035	4.03121	-0.02784	4.36333
187	-0.01503	-0.01053	2.95247	4.03491	-0.02781	4.36661
187.2	-0.01541	-0.01089	2.95419	4.0383	-0.02815	4.36958
187.4	-0.01561	-0.01135	2.95586	4.04157	-0.02862	4.37247
187.6	-0.01555	-0.01193	2.95762	4.04468	-0.0291	4.37533
187.8	-0.01519	-0.01251	2.95944	4.04762	-0.02949	4.37826
188	-0.01485	-0.01314	2.96122	4.05029	-0.02977	4.38122
188.2	-0.01447	-0.01362	2.96307	4.05293	-0.02989	4.3843
188.4	-0.01425	-0.01412	2.96476	4.05534	-0.03	4.3873
188.6	-0.01418	-0.01448	2.96651	4.05779	-0.03019	4.39031
188.8	-0.01425	-0.01481	2.96829	4.0604	-0.03053	4.39327
189	-0.01433	-0.01501	2.97016	4.06334	-0.03105	4.39604
189.2	-0.01443	-0.01519	2.9721	4.06652	-0.03155	4.39849
189.4	-0.01439	-0.01509	2.97433	4.07001	-0.03179	4.40094
189.6	-0.01446	-0.01482	2.97652	4.07356	-0.03181	4.40332
189.8	-0.01472	-0.01442	2.97869	4.07705	-0.0317	4.40574
190	-0.01512	-0.01394	2.98074	4.08074	-0.0315	4.40843
190.2	-0.01558	-0.01347	2.98272	4.08472	-0.0314	4.41143
190.4	-0.01608	-0.01315	2.98467	4.08882	-0.03151	4.41451
190.6	-0.01639	-0.01296	2.9866	4.09301	-0.03174	4.41764
190.8	-0.01646	-0.01277	2.98844	4.09737	-0.03203	4.42073
191	-0.01621	-0.01251	2.99051	4.10182	-0.03216	4.4239
191.2	-0.01576	-0.0124	2.99259	4.10601	-0.03219	4.42699
191.4	-0.01529	-0.01251	2.99451	4.10994	-0.03221	4.42997
191.6	-0.01477	-0.01273	2.99651	4.11382	-0.0321	4.43292
191.8	-0.01413	-0.01302	2.99876	4.1177	-0.03204	4.4359
192	-0.01365	-0.01345	3.00106	4.12135	-0.03223	4.43877
192.2	-0.01329	-0.01379	3.00361	4.12502	-0.03258	4.44181
192.4	-0.01306	-0.01411	3.00637	4.12874	-0.03295	4.44504
192.6	-0.01288	-0.01438	3.00919	4.13232	-0.03339	4.44832
192.8	-0.01279	-0.01467	3.01198	4.13555	-0.03358	4.45151
193	-0.01261	-0.01499	3.01472	4.13847	-0.03353	4.4547
193.2	-0.01251	-0.01535	3.01724	4.14117	-0.03327	4.45792
193.4	-0.01249	-0.0157	3.01969	4.14378	-0.03284	4.4612
193.6	-0.01267	-0.01616	3.02186	4.14647	-0.03245	4.46443
193.8	-0.01295	-0.01666	3.02379	4.14925	-0.03231	4.46768
194	-0.01336	-0.01692	3.02554	4.15211	-0.03232	4.47082
194.2	-0.01378	-0.01702	3.02707	4.15509	-0.0325	4.47365
194.4	-0.01422	-0.01682	3.02832	4.15823	-0.03285	4.47622
194.6	-0.01457	-0.01636	3.02966	4.16163	-0.0331	4.47886
194.8	-0.01491	-0.01585	3.03105	4.16528	-0.03324	4.48144
195	-0.01519	-0.0155	3.03246	4.16929	-0.0333	4.48404
195.2	-0.01532	-0.01515	3.03413	4.17356	-0.03316	4.48683
195.4	-0.01535	-0.01492	3.03607	4.17785	-0.03306	4.48965
195.6	-0.01546	-0.01473	3.03806	4.18189	-0.03302	4.49246
195.8	-0.0156	-0.01435	3.04017	4.18585	-0.03287	4.49545
196	-0.01567	-0.01383	3.04253	4.18967	-0.03262	4.49856
196.2	-0.01567	-0.01334	3.04496	4.19324	-0.03244	4.50155
196.4	-0.01562	-0.01307	3.04739	4.19653	-0.03233	4.50444
196.6	-0.01558	-0.01312	3.04982	4.19968	-0.03241	4.50722
196.8	-0.01558	-0.01337	3.0523	4.20274	-0.03254	4.50989
197	-0.01575	-0.01393	3.05456	4.20568	-0.03277	4.51228
197.2	-0.01627	-0.01481	3.05646	4.20845	-0.03315	4.51447
197.4	-0.01694	-0.01574	3.05814	4.21108	-0.03353	4.51664
197.6	-0.01753	-0.0164	3.0598	4.21373	-0.03381	4.51887
197.8	-0.01799	-0.01693	3.06138	4.21652	-0.03419	4.52117
198	-0.0184	-0.0172	3.06301	4.21943	-0.03464	4.52374
198.2	-0.01864	-0.01713	3.06493	4.2226	-0.03505	4.52657
198.4	-0.01883	-0.01692	3.06702	4.22601	-0.03547	4.52959
198.6	-0.01905	-0.01673	3.06909	4.22955	-0.03585	4.53276
198.8	-0.01921	-0.0165	3.07125	4.23312	-0.03607	4.53603
199	-0.0192	-0.01616	3.07344	4.23677	-0.03609	4.53933
199.2	-0.01906	-0.0157	3.07554	4.2405	-0.03589	4.54265
199.4	-0.01871	-0.01506	3.07784	4.24444	-0.03546	4.54607
199.6	-0.01816	-0.01443	3.08036	4.2485	-0.035	4.54946
199.8	-0.01757	-0.01392	3.08296	4.25252	-0.03466	4.55285
200	-0.01708	-0.01354	3.08555	4.25647	-0.03449	4.55631
200.2	-0.01665	-0.01331	3.08827	4.26034	-0.03441	4.55982
200.4	-0.01605	-0.01315	3.09106	4.26416	-0.03413	4.56335
200.6	-0.01542	-0.01314	3.09378	4.26797	-0.03373	4.56684
200.8	-0.0148	-0.01319	3.09646	4.27166	-0.03317	4.57017
201	-0.014	-0.0133	3.09915	4.27515	-0.03253	4.57326
201.2	-0.01304	-0.01333	3.10181	4.27851	-0.03188	4.57618
201.4	-0.01226	-0.01335	3.1043	4.28164	-0.03141	4.57885
201.6	-0.01162	-0.01322	3.10673	4.2845	-0.03102	4.58132
201.8	-0.01097	-0.01291	3.1091	4.28733	-0.0307	4.58372
202	-0.01058	-0.01267	3.11121	4.29017	-0.03054	4.58599
202.2	-0.01054	-0.0126	3.11295	4.29288	-0.03056	4.58802
202.4	-0.01079	-0.0127	3.11435	4.29538	-0.03083	4.58979
202.6	-0.01121	-0.01282	3.11545	4.29792	-0.03115	4.59157
202.8	-0.01174	-0.01307	3.1164	4.30059	-0.03146	4.59339
203	-0.01231	-0.0133	3.11748	4.30339	-0.03159	4.59547
203.2	-0.01285	-0.01355	3.11864	4.30633	-0.03156	4.59791
203.4	-0.0134	-0.01369	3.11999	4.30958	-0.0313	4.60098
203.6	-0.01395	-0.0138	3.12143	4.31301	-0.03096	4.60433
203.8	-0.01451	-0.01379	3.12302	4.3165	-0.03057	4.60786
204	-0.01495	-0.01359	3.1248	4.32021	-0.03011	4.61154
204.2	-0.01532	-0.01321	3.12693	4.32413	-0.02969	4.61531
204.4	-0.0155	-0.01278	3.12923	4.32818	-0.02926	4.61892
204.6	-0.01548	-0.01236	3.13167	4.33225	-0.02879	4.62246
204.8	-0.01533	-0.01195	3.13417	4.33643	-0.02829	4.62591
205	-0.01522	-0.0117	3.13665	4.34047	-0.02792	4.62912
205.2	-0.01503	-0.01166	3.13906	4.34432	-0.02773	4.63209
205.4	-0.01484	-0.01181	3.14124	4.34792	-0.02795	4.63478
205.6	-0.01487	-0.01226	3.14319	4.35107	-0.02875	4.63703
205.8	-0.01519	-0.013	3.14493	4.3537	-0.03008	4.63899
206	-0.01559	-0.01399	3.14656	4.35605	-0.03177	4.64084
206.2	-0.01593	-0.01488	3.14818	4.35838	-0.03336	4.64278
206.4	-0.0162	-0.01568	3.14995	4.36072	-0.03468	4.64481
206.6	-0.0165	-0.01633	3.15176	4.36305	-0.03569	4.64702
206.8	-0.01675	-0.01693	3.15359	4.3654	-0.03632	4.64945
207	-0.01713	-0.01741	3.15544	4.3677	-0.03659	4.65201
207.2	-0.0176	-0.01784	3.15726	4.36991	-0.03671	4.65455
207.4	-0.01816	-0.01808	3.15906	4.37231	-0.0367	4.65712
207.6	-0.01855	-0.01807	3.16115	4.37509	-0.03648	4.65984
207.8	-0.01878	-0.01786	3.16358	4.37825	-0.03608	4.66262
208	-0.01877	-0.01743	3.1661	4.38182	-0.03533	4.66545
208.2	-0.01863	-0.01689	3.16866	4.38564	-0.03433	4.66831
208.4	-0.01841	-0.01636	3.17114	4.38948	-0.03322	4.67108
208.6	-0.01831	-0.01594	3.17328	4.39323	-0.0322	4.67372
208.8	-0.01818	-0.01559	3.17499	4.39689	-0.03133	4.67628
209	-0.01809	-0.01535	3.17643	4.40029	-0.03085	4.67872
209.2	-0.01817	-0.01536	3.17761	4.4034	-0.03081	4.68099
209.4	-0.01832	-0.01558	3.17868	4.40634	-0.0312	4.68321
209.6	-0.01831	-0.01585	3.1799	4.40928	-0.03174	4.68543
209.8	-0.01822	-0.0159	3.18134	4.41223	-0.03241	4.68771
210	-0.01811	-0.01575	3.183	4.41522	-0.03314	4.69001
210.2	-0.0179	-0.01545	3.18494	4.41841	-0.03376	4.69251
210.4	-0.01761	-0.01514	3.18723	4.42167	-0.0342	4.69516
210.6	-0.01734	-0.01483	3.18972	4.42485	-0.03464	4.69789
210.8	-0.0171	-0.01473	3.19234	4.42794	-0.03515	4.70061
211	-0.01683	-0.01484	3.19502	4.43106	-0.03577	4.70338
211.2	-0.01657	-0.01489	3.19777	4.43417	-0.03649	4.70624
211.4	-0.01628	-0.01475	3.20043	4.43741	-0.0372	4.7092
211.6	-0.01609	-0.01465	3.20283	4.44074	-0.03783	4.71216
211.8	-0.0161	-0.01473	3.20492	4.44405	-0.03844	4.715
212	-0.01621	-0.0149	3.20664	4.44726	-0.03892	4.71777
212.2	-0.01632	-0.01527	3.20795	4.45045	-0.03929	4.72051
212.4	-0.01647	-0.01586	3.20899	4.45341	-0.03963	4.72318
212.6	-0.01663	-0.01645	3.20989	4.4563	-0.03984	4.72588
212.8	-0.01674	-0.01696	3.21068	4.4592	-0.03982	4.7285
213	-0.01685	-0.01739	3.21153	4.46212	-0.03959	4.73101
213.2	-0.01691	-0.01752	3.21268	4.465	-0.03899	4.73342
213.4	-0.01688	-0.0173	3.2141	4.46796	-0.03819	4.73585
213.6	-0.01673	-0.01679	3.21582	4.4709	-0.03716	4.73819
213.8	-0.01647	-0.01606	3.2179	4.47397	-0.03583	4.74054
214	-0.01611	-0.01516	3.22039	4.47706	-0.03437	4.74293
214.2	-0.01583	-0.01439	3.22306	4.48002	-0.03297	4.74521
214.4	-0.01574	-0.01394	3.2258	4.48287	-0.03173	4.7473
214.6	-0.01567	-0.0135	3.22859	4.48595	-0.03067	4.74944
214.8	-0.01551	-0.01288	3.23137	4.48935	-0.0299	4.75177
215	-0.01527	-0.01222	3.23392	4.49293	-0.02946	4.75411
215.2	-0.01505	-0.01167	3.23623	4.49657	-0.02943	4.75647
215.4	-0.01474	-0.0111	3.23828	4.50038	-0.02957	4.75892
215.6	-0.01434	-0.01067	3.24019	4.50417	-0.02983	4.76156
215.8	-0.01405	-0.01048	3.24202	4.50777	-0.03033	4.76431
216	-0.01395	-0.01045	3.24391	4.51121	-0.03112	4.7672
216.2	-0.01407	-0.01047	3.24561	4.51457	-0.03194	4.77011
216.4	-0.0144	-0.01062	3.24714	4.51757	-0.03287	4.77276
216.6	-0.01501	-0.01096	3.24836	4.51999	-0.03396	4.775
216.8	-0.01555	-0.01137	3.24952	4.52202	-0.03506	4.77703
217	-0.01595	-0.01182	3.25061	4.52386	-0.03608	4.77904
217.2	-0.01607	-0.01223	3.25196	4.52582	-0.03693	4.78116
217.4	-0.01579	-0.01245	3.25385	4.5283	-0.03734	4.78371
217.6	-0.01514	-0.01247	3.25638	4.53132	-0.03735	4.78676
217.8	-0.01459	-0.01259	3.25915	4.53451	-0.03713	4.78986
218	-0.01422	-0.0127	3.26205	4.53795	-0.03663	4.79298
218.2	-0.01398	-0.01262	3.26492	4.54165	-0.03586	4.79619
218.4	-0.01389	-0.01247	3.26759	4.54537	-0.03514	4.7995
218.6	-0.01403	-0.01224	3.26979	4.54906	-0.03459	4.80263
218.8	-0.01425	-0.01201	3.27164	4.55289	-0.03418	4.8058
219	-0.0145	-0.01177	3.27333	4.55687	-0.03377	4.80895
219.2	-0.01476	-0.01176	3.2751	4.56072	-0.0336	4.81204
219.4	-0.0152	-0.01186	3.27691	4.56429	-0.03358	4.81482
219.6	-0.01574	-0.01212	3.27894	4.56765	-0.03357	4.8173
219.8	-0.01643	-0.01246	3.28094	4.57061	-0.03347	4.81934
220	-0.01714	-0.01299	3.28278	4.57318	-0.03359	4.82084
220.2	-0.01778	-0.01372	3.28441	4.5755	-0.03402	4.82202
220.4	-0.01819	-0.01463	3.28603	4.57781	-0.03463	4.8232
220.6	-0.01844	-0.0156	3.2877	4.58024	-0.03536	4.82461
220.8	-0.01833	-0.01635	3.28974	4.58308	-0.03596	4.82653
221	-0.01789	-0.01675	3.29212	4.5862	-0.03627	4.82899
221.2	-0.01732	-0.01675	3.29464	4.58935	-0.03625	4.83173
221.4	-0.01679	-0.01641	3.29708	4.59255	-0.03595	4.83447
221.6	-0.01635	-0.01583	3.29916	4.59575	-0.03536	4.83724
221.8	-0.0161	-0.01515	3.30083	4.59872	-0.03481	4.8399
222	-0.01605	-0.01451	3.30198	4.60138	-0.03462	4.84247
222.2	-0.01613	-0.01388	3.30265	4.60398	-0.03469	4.84506
222.4	-0.01633	-0.01351	3.30294	4.60653	-0.03502	4.84783
222.6	-0.0165	-0.01334	3.30334	4.60914	-0.03544	4.85068
222.8	-0.0165	-0.01332	3.30392	4.6118	-0.03587	4.85355
223	-0.01657	-0.01333	3.30481	4.61452	-0.03599	4.85643
223.2	-0.01662	-0.01334	3.30621	4.61745	-0.03578	4.85925
223.4	-0.0166	-0.01316	3.30809	4.62053	-0.03537	4.8619
223.6	-0.01653	-0.01303	3.31022	4.62366	-0.035	4.86433
223.8	-0.01645	-0.01304	3.31265	4.62682	-0.03464	4.86664
224	-0.01615	-0.01316	3.31535	4.63014	-0.03418	4.86893
224.2	-0.01575	-0.01349	3.31806	4.63352	-0.0337	4.87119
224.4	-0.01534	-0.01398	3.32066	4.63683	-0.03327	4.87342
224.6	-0.01492	-0.01444	3.32311	4.63998	-0.03297	4.87554
224.8	-0.01462	-0.01473	3.32524	4.64309	-0.03285	4.87751
225	-0.01454	-0.01502	3.32698	4.64624	-0.03296	4.87928
225.2	-0.01471	-0.01526	3.32844	4.64921	-0.03322	4.88088
225.4	-0.01503	-0.01557	3.32965	4.65206	-0.0337	4.88242
225.6	-0.0155	-0.016	3.33045	4.65493	-0.03435	4.88406
225.8	-0.01601	-0.01653	3.33107	4.65795	-0.0349	4.88606
226	-0.01648	-0.01699	3.33176	4.66107	-0.03542	4.88846
226.2	-0.01679	-0.01724	3.33275	4.66433	-0.03581	4.89122
226.4	-0.01694	-0.01717	3.33413	4.66754	-0.03607	4.89427
226.6	-0.01698	-0.01667	3.33602	4.67088	-0.03606	4.89759
226.8	-0.01694	-0.01584	3.33831	4.67417	-0.03586	4.90095
227	-0.01674	-0.01479	3.34078	4.67739	-0.03547	4.90417
227.2	-0.0164	-0.01385	3.3432	4.68055	-0.03489	4.90723
227.4	-0.01596	-0.01315	3.34534	4.68382	-0.03416	4.91018
227.6	-0.01553	-0.01287	3.34709	4.68698	-0.03351	4.91289
227.8	-0.01523	-0.01309	3.34846	4.68985	-0.03318	4.91527
228	-0.01519	-0.01365	3.34968	4.69237	-0.03315	4.91737
228.2	-0.01543	-0.0143	3.35077	4.69461	-0.0335	4.91921
228.4	-0.01594	-0.01496	3.35186	4.69672	-0.03417	4.92077
228.6	-0.01645	-0.01567	3.3531	4.69878	-0.0349	4.92215
228.8	-0.0169	-0.01628	3.3545	4.70096	-0.03547	4.92348
229	-0.01726	-0.01698	3.35587	4.70331	-0.03592	4.92483
229.2	-0.01751	-0.01768	3.35732	4.70582	-0.03622	4.92619
229.4	-0.01761	-0.01814	3.35914	4.7084	-0.03625	4.9276
229.6	-0.01764	-0.01808	3.36131	4.711	-0.03619	4.9291
229.8	-0.01753	-0.01769	3.36373	4.71367	-0.03622	4.93071
230	-0.01734	-0.01704	3.36624	4.71627	-0.03647	4.93241
230.2	-0.01716	-0.01618	3.36861	4.71887	-0.03688	4.93429
230.4	-0.01721	-0.01545	3.37063	4.72119	-0.03745	4.93628
230.6	-0.01746	-0.01494	3.37233	4.72337	-0.03812	4.93846
230.8	-0.01794	-0.01471	3.3738	4.72553	-0.0387	4.94078
231	-0.01869	-0.01481	3.375	4.72773	-0.0392	4.94314
231.2	-0.01965	-0.01531	3.37613	4.72989	-0.03965	4.94545
231.4	-0.02061	-0.01604	3.37733	4.73218	-0.03995	4.94784
231.6	-0.0216	-0.01693	3.37849	4.73462	-0.04014	4.95028
231.8	-0.02261	-0.01793	3.37955	4.73698	-0.0404	4.9527
232	-0.02356	-0.01884	3.38073	4.73935	-0.04067	4.95516
232.2	-0.0243	-0.0196	3.38207	4.7419	-0.04075	4.95777
232.4	-0.02491	-0.02022	3.38344	4.74471	-0.04069	4.96047
232.6	-0.02529	-0.02066	3.38504	4.74785	-0.04055	4.96324
232.8	-0.02542	-0.02075	3.38687	4.75133	-0.04032	4.96596
233	-0.02515	-0.02045	3.38901	4.75515	-0.03995	4.96868
233.2	-0.02456	-0.0198	3.39122	4.75909	-0.03962	4.97132
233.4	-0.02359	-0.01892	3.39359	4.76309	-0.03937	4.97396
233.6	-0.02231	-0.01791	3.39591	4.76692	-0.03906	4.97661
233.8	-0.02089	-0.01681	3.39824	4.77059	-0.0387	4.9793
234	-0.01947	-0.01581	3.40054	4.77402	-0.03834	4.98196
234.2	-0.01815	-0.01502	3.40285	4.7773	-0.03815	4.98443
234.4	-0.017	-0.01443	3.4051	4.7806	-0.03807	4.98656
234.6	-0.01617	-0.01418	3.40726	4.78388	-0.03828	4.98829
234.8	-0.0155	-0.0142	3.40935	4.78712	-0.03863	4.98988
235	-0.01499	-0.01434	3.4113	4.79034	-0.0389	4.99141
235.2	-0.01467	-0.01459	3.41317	4.79347	-0.039	4.99295
235.4	-0.01469	-0.01495	3.41504	4.79631	-0.03894	4.99458
235.6	-0.01495	-0.01523	3.417	4.79901	-0.03866	4.99648
235.8	-0.01542	-0.0154	3.41901	4.80169	-0.03815	4.99863
236	-0.01606	-0.01552	3.42088	4.80439	-0.03766	5.00108
236.2	-0.01685	-0.0155	3.42269	4.80714	-0.03727	5.00384
236.4	-0.0177	-0.01539	3.4243	4.80978	-0.03702	5.00678
236.6	-0.01846	-0.01519	3.42588	4.81228	-0.0367	5.00986
236.8	-0.01924	-0.01507	3.42733	4.81458	-0.03639	5.01282
237	-0.01993	-0.01498	3.42882	4.81678	-0.03611	5.01559
237.2	-0.02048	-0.01491	3.43013	4.81892	-0.03597	5.01815
237.4	-0.02083	-0.01479	3.43135	4.82119	-0.03603	5.02051
237.6	-0.02102	-0.01459	3.43233	4.82364	-0.03627	5.02259
237.8	-0.0212	-0.01441	3.43317	4.82613	-0.03677	5.02441
238	-0.02148	-0.01437	3.43383	4.8285	-0.03738	5.02599
238.2	-0.02175	-0.01445	3.4346	4.83091	-0.03785	5.02739
238.4	-0.0219	-0.01456	3.43547	4.83329	-0.03797	5.02867
238.6	-0.02196	-0.01479	3.43647	4.83563	-0.03783	5.02982
238.8	-0.02197	-0.01502	3.43771	4.8381	-0.0375	5.03104
239	-0.02195	-0.01518	3.43924	4.84079	-0.03715	5.03234
239.2	-0.02187	-0.01527	3.44097	4.84356	-0.0369	5.03389
239.4	-0.02178	-0.01525	3.44278	4.84633	-0.03681	5.0358
239.6	-0.02168	-0.01518	3.44457	4.84914	-0.03698	5.0381
239.8	-0.02147	-0.01521	3.44643	4.85191	-0.03726	5.04066
240	-0.02109	-0.01528	3.44841	4.85471	-0.03743	5.04345
240.2	-0.02057	-0.01538	3.45053	4.85757	-0.03735	5.04636
240.4	-0.02	-0.01558	3.45277	4.86051	-0.03723	5.04913
240.6	-0.01947	-0.0158	3.45521	4.8634	-0.03714	5.05179
240.8	-0.01895	-0.0159	3.45768	4.86631	-0.03711	5.05446
241	-0.01836	-0.01593	3.46015	4.8693	-0.03691	5.05722
241.2	-0.01799	-0.0161	3.46227	4.87209	-0.03674	5.05978
241.4	-0.01797	-0.01647	3.46404	4.87457	-0.03666	5.0622
241.6	-0.01809	-0.017	3.46551	4.87686	-0.03653	5.0645
241.8	-0.01824	-0.01759	3.46697	4.87921	-0.0362	5.06666
242	-0.01852	-0.01821	3.46826	4.88136	-0.03602	5.06843
242.2	-0.01881	-0.0187	3.46965	4.88354	-0.03595	5.07003
242.4	-0.01893	-0.01894	3.47126	4.88602	-0.03592	5.0717
242.6	-0.01897	-0.01899	3.47294	4.88865	-0.03609	5.07338
242.8	-0.01892	-0.01896	3.47447	4.89118	-0.03642	5.07518
243	-0.0187	-0.01875	3.47587	4.89392	-0.03666	5.07725
243.2	-0.01835	-0.0184	3.47714	4.89697	-0.03678	5.07953
243.4	-0.01796	-0.01798	3.47831	4.90016	-0.03665	5.08188
243.6	-0.0176	-0.01744	3.47941	4.90349	-0.03622	5.0843
243.8	-0.01738	-0.0168	3.4805	4.90677	-0.03562	5.08673
244	-0.01739	-0.01608	3.48178	4.9097	-0.03519	5.08921
244.2	-0.01745	-0.01527	3.48341	4.9124	-0.03486	5.09184
244.4	-0.01744	-0.0144	3.48538	4.9151	-0.03469	5.09448
244.6	-0.01738	-0.01378	3.48754	4.91779	-0.03468	5.09707
244.8	-0.01743	-0.01346	3.48962	4.92044	-0.03508	5.09938
245	-0.01742	-0.01336	3.49161	4.92327	-0.03566	5.1016
245.2	-0.01739	-0.01365	3.4935	4.92606	-0.03633	5.10374
245.4	-0.01747	-0.01429	3.49527	4.92882	-0.03697	5.10582
245.6	-0.01754	-0.01504	3.49694	4.93142	-0.03765	5.10775
245.8	-0.01745	-0.01577	3.4987	4.93403	-0.03816	5.10966
246	-0.0172	-0.01664	3.50047	4.93654	-0.03859	5.11138
246.2	-0.0169	-0.01737	3.50205	4.93899	-0.03896	5.11292
246.4	-0.01653	-0.01796	3.50339	4.94135	-0.03919	5.11435
246.6	-0.01629	-0.01835	3.5045	4.94392	-0.03915	5.11584
246.8	-0.01638	-0.01867	3.50534	4.94645	-0.03912	5.11727
247	-0.01687	-0.01876	3.50593	4.94888	-0.03906	5.11859
247.2	-0.01776	-0.01882	3.50632	4.95107	-0.03906	5.11972
247.4	-0.01889	-0.01892	3.50666	4.95291	-0.03919	5.12082
247.6	-0.01998	-0.01908	3.50723	4.95435	-0.0395	5.12194
247.8	-0.02067	-0.01919	3.50819	4.95584	-0.03964	5.12316
248	-0.02106	-0.01934	3.50948	4.9575	-0.03973	5.1245
248.2	-0.02112	-0.01954	3.51094	4.9594	-0.03979	5.12605
248.4	-0.02098	-0.01966	3.51253	4.96161	-0.03988	5.12777
248.6	-0.02078	-0.01974	3.51399	4.96399	-0.03994	5.12968
248.8	-0.02076	-0.0199	3.51546	4.96645	-0.03997	5.13176
249	-0.02077	-0.02002	3.51693	4.96908	-0.03992	5.13409
249.2	-0.02067	-0.02004	3.51856	4.97178	-0.03988	5.1366
249.4	-0.02042	-0.01993	3.52032	4.97445	-0.03994	5.13914
249.6	-0.02004	-0.01964	3.52234	4.97714	-0.04002	5.14164
249.8	-0.01946	-0.0189	3.52453	4.98001	-0.04007	5.14422
250	-0.01883	-0.0179	3.52682	4.98299	-0.04011	5.14675
250.2	-0.01838	-0.01677	3.52918	4.98629	-0.0402	5.14921
250.4	-0.01813	-0.01565	3.53147	4.98972	-0.04041	5.15146
250.6	-0.01794	-0.01456	3.53368	4.9933	-0.04066	5.15375
250.8	-0.01791	-0.01391	3.53572	4.99674	-0.04104	5.15594
251	-0.01793	-0.01368	3.53761	4.99993	-0.04147	5.15812
251.2	-0.01785	-0.01376	3.53959	5.00288	-0.04169	5.16033
251.4	-0.01773	-0.01404	3.54166	5.00575	-0.04149	5.16281
251.6	-0.0178	-0.01448	3.54367	5.00849	-0.0411	5.16525
251.8	-0.01807	-0.015	3.54534	5.01109	-0.04065	5.16759
252	-0.01866	-0.01555	3.54678	5.01352	-0.04022	5.16977
252.2	-0.0196	-0.01609	3.54788	5.01567	-0.03988	5.17178
252.4	-0.02074	-0.01664	3.54889	5.01772	-0.03969	5.17354
252.6	-0.02191	-0.01721	3.54975	5.01962	-0.03965	5.17523
252.8	-0.02297	-0.01769	3.55064	5.02143	-0.03966	5.17685
253	-0.02375	-0.01795	3.55148	5.0231	-0.03973	5.17843
253.2	-0.02409	-0.01795	3.55237	5.02496	-0.03973	5.18004
253.4	-0.02411	-0.01768	3.5532	5.02689	-0.03968	5.18162
253.6	-0.02392	-0.01727	3.55405	5.02887	-0.03968	5.18313
253.8	-0.02354	-0.01678	3.55492	5.03094	-0.03969	5.18466
254	-0.02298	-0.01623	3.55585	5.0332	-0.0397	5.18626
254.2	-0.02241	-0.01578	3.55676	5.03541	-0.03979	5.188
254.4	-0.02188	-0.01553	3.55771	5.03754	-0.03993	5.18978
254.6	-0.02137	-0.01535	3.5588	5.03972	-0.03993	5.1916
254.8	-0.02086	-0.01519	3.56022	5.04205	-0.03969	5.19358
255	-0.02057	-0.01524	3.56171	5.04439	-0.03936	5.19561
255.2	-0.02055	-0.01543	3.56309	5.0466	-0.03919	5.19744
255.4	-0.02077	-0.01574	3.56413	5.04857	-0.03927	5.19911
255.6	-0.02109	-0.01614	3.56501	5.05036	-0.03963	5.20069
255.8	-0.02145	-0.01657	3.56584	5.05206	-0.04025	5.20217
256	-0.02168	-0.01691	3.56695	5.05396	-0.04091	5.20371
256.2	-0.02167	-0.01729	3.56843	5.05619	-0.04129	5.20545
256.4	-0.02139	-0.01772	3.57034	5.05895	-0.04141	5.20745
256.6	-0.02097	-0.01818	3.57247	5.0621	-0.0415	5.20964
256.8	-0.02052	-0.01871	3.57478	5.06554	-0.04154	5.21194
257	-0.02015	-0.01933	3.57722	5.069	-0.04145	5.21424
257.2	-0.0199	-0.01983	3.57968	5.07234	-0.04135	5.21658
257.4	-0.01973	-0.02004	3.58224	5.07554	-0.0411	5.21899
257.6	-0.01952	-0.02004	3.5849	5.0787	-0.04071	5.22145
257.8	-0.0194	-0.02	3.58742	5.08168	-0.04031	5.22389
258	-0.01929	-0.01976	3.58987	5.08458	-0.03987	5.22642
258.2	-0.01916	-0.01926	3.59234	5.08754	-0.03936	5.22905
258.4	-0.01917	-0.01876	3.59453	5.0903	-0.03901	5.23158
258.6	-0.0195	-0.01839	3.59628	5.09265	-0.03879	5.23376
258.8	-0.02003	-0.01804	3.5976	5.09457	-0.03885	5.23562
259	-0.02073	-0.0178	3.59836	5.09617	-0.03926	5.2371
259.2	-0.02156	-0.01772	3.5988	5.09759	-0.03997	5.23837
259.4	-0.02238	-0.0175	3.59926	5.09909	-0.04064	5.23945
259.6	-0.0231	-0.01721	3.59995	5.10083	-0.04113	5.2405
259.8	-0.02362	-0.01689	3.6008	5.10286	-0.04131	5.24153
260	-0.02392	-0.01652	3.60187	5.10513	-0.04117	5.24268
260.2	-0.02415	-0.01622	3.60308	5.10731	-0.04091	5.24372
260.4	-0.02427	-0.01612	3.60443	5.10935	-0.04055	5.24478
260.6	-0.02424	-0.01605	3.60579	5.1113	-0.04028	5.246
260.8	-0.02421	-0.01587	3.60715	5.11327	-0.04009	5.24747
261	-0.02421	-0.01564	3.60857	5.11524	-0.03999	5.24899
261.2	-0.0241	-0.01532	3.61002	5.1175	-0.03995	5.25062
261.4	-0.02402	-0.01501	3.61144	5.11995	-0.04007	5.25239
261.6	-0.02392	-0.01463	3.61299	5.12257	-0.0402	5.25424
261.8	-0.02375	-0.01437	3.61465	5.12523	-0.04042	5.25607
262	-0.0236	-0.01434	3.61631	5.12793	-0.04074	5.25795
262.2	-0.02361	-0.01452	3.61791	5.13058	-0.04114	5.25996
262.4	-0.02372	-0.01496	3.61937	5.13323	-0.04166	5.26213
262.6	-0.02396	-0.01572	3.62063	5.13583	-0.04222	5.26442
262.8	-0.02436	-0.01659	3.62165	5.13836	-0.04275	5.2667
263	-0.02489	-0.01737	3.62248	5.14075	-0.04318	5.26877
263.2	-0.02542	-0.0182	3.62318	5.14292	-0.04355	5.2706
263.4	-0.0258	-0.01885	3.62387	5.14494	-0.04383	5.27231
263.6	-0.02592	-0.01926	3.62479	5.14688	-0.04398	5.27401
263.8	-0.02587	-0.01954	3.62601	5.14886	-0.04408	5.2757
264	-0.02562	-0.01981	3.6273	5.15096	-0.04436	5.27752
264.2	-0.02534	-0.01999	3.62852	5.15319	-0.04486	5.27937
264.4	-0.02513	-0.02008	3.6297	5.1555	-0.04538	5.28123
264.6	-0.02499	-0.02003	3.63086	5.15791	-0.04584	5.28304
264.8	-0.02469	-0.01971	3.63226	5.16049	-0.04606	5.285
265	-0.02419	-0.01911	3.63413	5.16319	-0.04598	5.28702
265.2	-0.02341	-0.01813	3.63651	5.1661	-0.04541	5.28916
265.4	-0.02249	-0.01694	3.63925	5.16917	-0.04449	5.29146
265.6	-0.02151	-0.01573	3.64212	5.17251	-0.04332	5.294
265.8	-0.02066	-0.01462	3.64486	5.17584	-0.04205	5.29672
266	-0.01993	-0.01365	3.64732	5.17904	-0.04066	5.29952
266.2	-0.01941	-0.013	3.64932	5.18203	-0.03935	5.30213
266.4	-0.01913	-0.01248	3.65088	5.18483	-0.03819	5.3044
266.6	-0.01915	-0.01208	3.65222	5.18737	-0.03731	5.30631
266.8	-0.01945	-0.01182	3.65339	5.18971	-0.03672	5.30796
267	-0.02001	-0.01178	3.65449	5.192	-0.03649	5.30942
267.2	-0.02062	-0.01186	3.65565	5.19426	-0.03648	5.31081
267.4	-0.02115	-0.01228	3.65676	5.19641	-0.03675	5.31201
267.6	-0.02168	-0.01307	3.6575	5.19829	-0.03745	5.31288
267.8	-0.0222	-0.01406	3.65795	5.19985	-0.03841	5.31335
268	-0.02265	-0.01506	3.65818	5.20118	-0.0394	5.31391
268.2	-0.02315	-0.01599	3.65833	5.20235	-0.04038	5.31457
268.4	-0.02374	-0.01685	3.6586	5.20344	-0.04136	5.31537
268.6	-0.0244	-0.01753	3.659	5.20448	-0.04227	5.3163
268.8	-0.02494	-0.01812	3.65953	5.20558	-0.04307	5.3174
269	-0.0254	-0.01872	3.66033	5.2067	-0.04385	5.31843
269.2	-0.0256	-0.01919	3.66141	5.20792	-0.04448	5.31964
269.4	-0.02553	-0.01938	3.66272	5.20921	-0.04478	5.32112
269.6	-0.02522	-0.01933	3.66426	5.21077	-0.0447	5.32299
269.8	-0.02481	-0.01911	3.66598	5.21282	-0.04439	5.32519
270	-0.0243	-0.01861	3.66778	5.21537	-0.0439	5.32784
270.2	-0.02385	-0.01809	3.66961	5.21829	-0.04351	5.33076
270.4	-0.02336	-0.01758	3.67146	5.22153	-0.04329	5.33397
270.6	-0.0227	-0.01721	3.67329	5.22498	-0.04315	5.33713
270.8	-0.02183	-0.0168	3.67501	5.22854	-0.0428	5.34025
271	-0.02094	-0.01659	3.67648	5.23206	-0.04236	5.34292
271.2	-0.02012	-0.01636	3.67774	5.23564	-0.04175	5.34515
271.4	-0.01944	-0.01619	3.67879	5.23927	-0.04098	5.34689
271.6	-0.01905	-0.01599	3.67985	5.24289	-0.04015	5.34856
271.8	-0.01917	-0.01593	3.681	5.24627	-0.03959	5.34995
272	-0.01962	-0.01583	3.68233	5.24949	-0.03927	5.35127
272.2	-0.02014	-0.01571	3.68366	5.25238	-0.03912	5.35248
272.4	-0.02058	-0.01553	3.68512	5.255	-0.03896	5.35366
272.6	-0.02088	-0.01531	3.68677	5.2574	-0.03868	5.35478
272.8	-0.021	-0.01507	3.68852	5.25969	-0.03821	5.35603
273	-0.02105	-0.01488	3.69026	5.26178	-0.03761	5.35741
273.2	-0.02113	-0.01481	3.69209	5.26391	-0.03707	5.35909
273.4	-0.02132	-0.01489	3.69374	5.26602	-0.03689	5.36095
273.6	-0.02138	-0.01499	3.69513	5.26799	-0.03717	5.36307
273.8	-0.02121	-0.01509	3.69638	5.26973	-0.03787	5.36543
274	-0.02078	-0.01513	3.69763	5.27135	-0.03873	5.36806
274.2	-0.02031	-0.01517	3.69874	5.27281	-0.03949	5.37065
274.4	-0.01987	-0.01522	3.6997	5.27421	-0.04007	5.3733
274.6	-0.01969	-0.01556	3.70043	5.2756	-0.0405	5.3756
274.8	-0.01962	-0.01597	3.70103	5.27707	-0.04073	5.37751
275	-0.01975	-0.01659	3.70147	5.27854	-0.04102	5.37899
275.2	-0.01993	-0.01721	3.70206	5.28005	-0.04134	5.38024
275.4	-0.0201	-0.01764	3.70287	5.28164	-0.04164	5.38123
275.6	-0.02015	-0.01773	3.70379	5.2834	-0.0418	5.38222
275.8	-0.02018	-0.01764	3.70462	5.28534	-0.04179	5.38313
276	-0.02005	-0.01738	3.70549	5.28771	-0.04141	5.38401
276.2	-0.01981	-0.01714	3.70648	5.29038	-0.04082	5.38487
276.4	-0.01947	-0.01693	3.70773	5.29326	-0.04015	5.38578
276.6	-0.01908	-0.01673	3.70947	5.29635	-0.03948	5.38678
276.8	-0.01871	-0.01652	3.71169	5.29962	-0.03899	5.38795
277	-0.0183	-0.01627	3.71426	5.30286	-0.03875	5.38935
277.2	-0.01772	-0.0158	3.71703	5.30602	-0.0386	5.39118
277.4	-0.01724	-0.01536	3.71975	5.30901	-0.03851	5.39337
277.6	-0.01709	-0.01505	3.72223	5.31178	-0.03854	5.39575
277.8	-0.01733	-0.01494	3.72447	5.31424	-0.0387	5.39827
278	-0.01783	-0.0151	3.72637	5.31636	-0.039	5.40081
278.2	-0.01872	-0.01568	3.72768	5.31808	-0.03954	5.40294
278.4	-0.01981	-0.01652	3.72849	5.31943	-0.04039	5.40468
278.6	-0.02103	-0.01756	3.72884	5.32043	-0.04149	5.40604
278.8	-0.02221	-0.01865	3.7289	5.32118	-0.04249	5.40713
279	-0.02337	-0.01954	3.72876	5.32176	-0.04343	5.40799
279.2	-0.02447	-0.02026	3.72854	5.32234	-0.04424	5.4088
279.4	-0.0254	-0.02072	3.72838	5.32311	-0.0448	5.40951
279.6	-0.02593	-0.02088	3.72847	5.32423	-0.04501	5.41035
279.8	-0.02608	-0.02076	3.72898	5.32558	-0.04509	5.41138
280	-0.0259	-0.02035	3.73	5.32716	-0.04498	5.41266
280.2	-0.02546	-0.01967	3.73163	5.32901	-0.04479	5.41417
280.4	-0.02485	-0.01894	3.73364	5.33095	-0.04463	5.41589
280.6	-0.0242	-0.01834	3.73587	5.33285	-0.04456	5.41771
280.8	-0.0236	-0.01794	3.73802	5.33469	-0.04464	5.41956
281	-0.02326	-0.01801	3.73985	5.33649	-0.04504	5.42134
281.2	-0.02322	-0.01847	3.74138	5.33822	-0.04579	5.42305
281.4	-0.02332	-0.01916	3.74296	5.33996	-0.0466	5.42472
281.6	-0.02348	-0.0199	3.74451	5.34174	-0.04733	5.42622
281.8	-0.02368	-0.02055	3.74583	5.34367	-0.04789	5.42753
282	-0.02378	-0.02087	3.74701	5.34588	-0.04804	5.4288
282.2	-0.02361	-0.02097	3.74806	5.34829	-0.04778	5.43016
282.4	-0.02325	-0.02082	3.74885	5.3509	-0.04723	5.43183
282.6	-0.02272	-0.02039	3.74938	5.35386	-0.04663	5.4337
282.8	-0.02205	-0.01962	3.74998	5.35724	-0.0458	5.43578
283	-0.0213	-0.01866	3.75072	5.36088	-0.0449	5.43807
283.2	-0.02062	-0.01753	3.7517	5.36468	-0.04391	5.4404
283.4	-0.02003	-0.01633	3.75306	5.3685	-0.04297	5.44252
283.6	-0.01967	-0.01525	3.75473	5.37214	-0.04212	5.44453
283.8	-0.01954	-0.01455	3.75649	5.37541	-0.04163	5.44642
284	-0.0197	-0.01434	3.75824	5.37818	-0.04147	5.44808
284.2	-0.02021	-0.01469	3.75984	5.38046	-0.04176	5.44946
284.4	-0.02108	-0.01554	3.76105	5.38227	-0.04251	5.45065
284.6	-0.02214	-0.01672	3.76197	5.38374	-0.04351	5.4518
284.8	-0.02331	-0.01789	3.76298	5.38495	-0.0446	5.45302
285	-0.02443	-0.01886	3.76423	5.38612	-0.04552	5.45425
285.2	-0.02537	-0.01939	3.7655	5.38727	-0.04614	5.45553
285.4	-0.02602	-0.01952	3.76672	5.38847	-0.04621	5.45703
285.6	-0.02649	-0.01937	3.768	5.38975	-0.0458	5.45876
285.8	-0.02678	-0.01913	3.76911	5.39105	-0.04511	5.4606
286	-0.02702	-0.01886	3.76985	5.39236	-0.0444	5.46242
286.2	-0.02728	-0.01874	3.77026	5.39374	-0.04376	5.46404
286.4	-0.02764	-0.01874	3.77066	5.39529	-0.04331	5.46531
286.6	-0.02794	-0.01888	3.77114	5.39698	-0.04313	5.46626
286.8	-0.02818	-0.01917	3.77183	5.39892	-0.0432	5.46685
287	-0.02817	-0.01952	3.77292	5.4012	-0.04343	5.4674
287.2	-0.02797	-0.01987	3.77441	5.40365	-0.04375	5.46813
287.4	-0.02757	-0.02004	3.77618	5.40606	-0.04401	5.46907
287.6	-0.02713	-0.02001	3.7781	5.40843	-0.04419	5.47009
287.8	-0.02665	-0.01989	3.77994	5.4107	-0.04438	5.4712
288	-0.0262	-0.01979	3.78155	5.41271	-0.04481	5.47233
288.2	-0.0255	-0.0195	3.78325	5.41479	-0.04517	5.47368
288.4	-0.02477	-0.01919	3.78492	5.41697	-0.04561	5.47513
288.6	-0.02403	-0.01896	3.78647	5.41915	-0.04607	5.47659
288.8	-0.02341	-0.01882	3.7879	5.42126	-0.04648	5.47819
289	-0.02302	-0.01861	3.78934	5.42341	-0.04647	5.48004
289.2	-0.023	-0.01851	3.79064	5.42541	-0.04631	5.48188
289.4	-0.0232	-0.01847	3.7917	5.42723	-0.04606	5.48365
289.6	-0.02373	-0.01873	3.79236	5.42877	-0.0459	5.48534
289.8	-0.02458	-0.01909	3.7928	5.43008	-0.04579	5.48695
290	-0.02556	-0.01957	3.79325	5.43135	-0.04581	5.48847
290.2	-0.02635	-0.01998	3.79396	5.43278	-0.04576	5.49018
290.4	-0.02697	-0.02044	3.79494	5.4345	-0.0457	5.4922
290.6	-0.02728	-0.02061	3.79638	5.43648	-0.04545	5.49465
290.8	-0.02738	-0.02056	3.79808	5.4386	-0.04502	5.49729
291	-0.02722	-0.02029	3.79974	5.44067	-0.04443	5.49989
291.2	-0.027	-0.02012	3.80107	5.44265	-0.04383	5.50211
291.4	-0.02665	-0.02001	3.8021	5.44444	-0.04324	5.50402
291.6	-0.02601	-0.01988	3.80303	5.44626	-0.04271	5.50581
291.8	-0.02516	-0.01986	3.80389	5.44816	-0.04221	5.50746
292	-0.02429	-0.02003	3.80456	5.45006	-0.04198	5.5089
292.2	-0.0235	-0.02031	3.80519	5.45204	-0.04204	5.51028
292.4	-0.02277	-0.02049	3.80593	5.45431	-0.04224	5.51162
292.6	-0.0222	-0.02051	3.8065	5.45691	-0.04236	5.51271
292.8	-0.02167	-0.02036	3.80698	5.45975	-0.04243	5.51369
293	-0.02126	-0.02017	3.80753	5.46265	-0.04247	5.51477
293.2	-0.02102	-0.01984	3.80821	5.46546	-0.04243	5.51598
293.4	-0.02085	-0.01932	3.8092	5.46807	-0.0423	5.51734
293.6	-0.02071	-0.01888	3.81053	5.47044	-0.04215	5.5189
293.8	-0.02058	-0.01859	3.812	5.4726	-0.04203	5.52055
294	-0.0205	-0.01844	3.81355	5.47473	-0.04183	5.52226
294.2	-0.02049	-0.01835	3.81512	5.47672	-0.04155	5.52392
294.4	-0.02052	-0.01843	3.81651	5.4787	-0.04117	5.52539
294.6	-0.02063	-0.01872	3.81777	5.48062	-0.04083	5.52645
294.8	-0.02085	-0.01911	3.81907	5.48242	-0.04055	5.52722
295	-0.02108	-0.01944	3.82052	5.48403	-0.0404	5.52799
295.2	-0.02114	-0.01963	3.82217	5.48563	-0.04037	5.52899
295.4	-0.02127	-0.01986	3.82367	5.48711	-0.04063	5.53001
295.6	-0.02143	-0.01984	3.82503	5.48862	-0.04096	5.53119
295.8	-0.02172	-0.0196	3.82612	5.49032	-0.04135	5.53254
296	-0.02203	-0.0191	3.82699	5.49225	-0.04166	5.53384
296.2	-0.02238	-0.01862	3.82757	5.49428	-0.04183	5.535
296.4	-0.02264	-0.01805	3.82818	5.49629	-0.04195	5.53632
296.6	-0.0228	-0.01758	3.82894	5.49807	-0.04215	5.53792
296.8	-0.02274	-0.01709	3.83003	5.49968	-0.04238	5.53979
297	-0.0226	-0.01682	3.83127	5.50108	-0.04268	5.5417
297.2	-0.02259	-0.01682	3.83241	5.50233	-0.04307	5.54349
297.4	-0.0228	-0.01721	3.83347	5.50357	-0.0434	5.54492
297.6	-0.02315	-0.0177	3.83456	5.50499	-0.04364	5.54612
297.8	-0.02346	-0.0182	3.83575	5.50674	-0.04373	5.54706
298	-0.02359	-0.01855	3.83712	5.50897	-0.04366	5.54793
298.2	-0.02369	-0.01898	3.83866	5.51137	-0.04374	5.54869
298.4	-0.02375	-0.01943	3.8403	5.51379	-0.04395	5.54962
298.6	-0.02385	-0.01999	3.84193	5.5161	-0.0443	5.55065
298.8	-0.02408	-0.02058	3.84333	5.51818	-0.04467	5.55188
299	-0.0245	-0.02113	3.84435	5.52	-0.045	5.55325
299.2	-0.02505	-0.02129	3.84513	5.52177	-0.04504	5.55478
299.4	-0.02564	-0.02105	3.84578	5.52352	-0.0449	5.55648
299.6	-0.02607	-0.02044	3.84654	5.52525	-0.04449	5.55833
299.8	-0.02632	-0.01962	3.84766	5.52698	-0.04386	5.56036
300	-0.02655	-0.01875	3.8491	5.5287	-0.04318	5.56251
300.2	-0.02664	-0.01798	3.85093	5.53046	-0.04242	5.56478
300.4	-0.02666	-0.01736	3.85297	5.53226	-0.0417	5.56685
300.6	-0.02677	-0.01691	3.85491	5.53413	-0.04107	5.56856
300.8	-0.02703	-0.01675	3.85652	5.53605	-0.04058	5.56975
301	-0.02718	-0.01677	3.85802	5.53812	-0.0402	5.57066
301.2	-0.0269	-0.01658	3.85948	5.54051	-0.03988	5.57151
301.4	-0.02622	-0.01608	3.86108	5.54333	-0.03939	5.5725
301.6	-0.0255	-0.01561	3.86257	5.54625	-0.03895	5.57365
301.8	-0.02496	-0.01552	3.86377	5.54894	-0.03885	5.57483
302	-0.0246	-0.01573	3.86474	5.55133	-0.03898	5.576
302.2	-0.02461	-0.01635	3.86537	5.55319	-0.03944	5.5771
302.4	-0.02488	-0.01717	3.86551	5.55462	-0.04018	5.57828
302.6	-0.02513	-0.01798	3.86549	5.55598	-0.04107	5.57954
302.8	-0.02527	-0.01839	3.86552	5.55757	-0.04182	5.58094
303	-0.0253	-0.01855	3.86559	5.5592	-0.04251	5.58254
303.2	-0.02527	-0.01857	3.86579	5.56096	-0.04304	5.58422
303.4	-0.02522	-0.0187	3.8662	5.56277	-0.04351	5.58577
303.6	-0.0252	-0.01901	3.86668	5.56451	-0.0438	5.58696
303.8	-0.02511	-0.01949	3.86725	5.56604	-0.04405	5.58789
304	-0.02503	-0.02002	3.86786	5.56747	-0.04431	5.58852
304.2	-0.02501	-0.0206	3.86844	5.56878	-0.04459	5.58895
304.4	-0.02511	-0.02125	3.86901	5.56993	-0.04487	5.58934
304.6	-0.02514	-0.02159	3.86974	5.57113	-0.04506	5.59004
304.8	-0.02509	-0.02151	3.87079	5.57254	-0.04496	5.5911
305	-0.0252	-0.02115	3.8722	5.57408	-0.04456	5.59247
305.2	-0.02551	-0.02078	3.87387	5.57564	-0.04413	5.59408
305.4	-0.02595	-0.02033	3.87572	5.57721	-0.04379	5.59577
305.6	-0.02642	-0.01993	3.87766	5.57887	-0.04351	5.59757
305.8	-0.02696	-0.01967	3.87953	5.58062	-0.04335	5.59946
306	-0.02749	-0.01946	3.88127	5.58266	-0.04334	5.60137
306.2	-0.02787	-0.0192	3.88299	5.58504	-0.04333	5.60325
306.4	-0.02818	-0.01894	3.88448	5.58768	-0.0433	5.60501
306.6	-0.02848	-0.01887	3.88581	5.59036	-0.04341	5.60653
306.8	-0.02877	-0.019	3.88692	5.593	-0.04366	5.60762
307	-0.02884	-0.01916	3.88796	5.59546	-0.04386	5.60839
307.2	-0.02861	-0.01914	3.88891	5.59777	-0.04381	5.60896
307.4	-0.0282	-0.01893	3.89001	5.59984	-0.04359	5.60967
307.6	-0.02772	-0.01848	3.8912	5.60183	-0.04324	5.6106
307.8	-0.02725	-0.01788	3.89248	5.60367	-0.04283	5.61188
308	-0.02683	-0.01726	3.89364	5.6054	-0.04248	5.61346
308.2	-0.02663	-0.01672	3.89464	5.60698	-0.04229	5.61527
308.4	-0.02644	-0.01623	3.89571	5.60853	-0.04215	5.61718
308.6	-0.02628	-0.01593	3.89692	5.60983	-0.0422	5.61892
308.8	-0.02607	-0.0159	3.89809	5.61091	-0.0424	5.62044
309	-0.02597	-0.01623	3.89902	5.61179	-0.04285	5.6217
309.2	-0.0258	-0.01695	3.89979	5.61268	-0.04345	5.62287
309.4	-0.02574	-0.018	3.9003	5.61363	-0.04425	5.62393
309.6	-0.02585	-0.01929	3.90041	5.61472	-0.0452	5.62495
309.8	-0.02606	-0.02059	3.90037	5.61587	-0.04624	5.62585
310	-0.02617	-0.02181	3.90042	5.61717	-0.04721	5.62654
310.2	-0.02626	-0.02287	3.9007	5.61856	-0.0481	5.62714
310.4	-0.02625	-0.02358	3.90116	5.62017	-0.04866	5.62776
310.6	-0.02596	-0.02369	3.90209	5.622	-0.04868	5.62864
310.8	-0.02556	-0.02331	3.90342	5.62408	-0.04829	5.62979
311	-0.02534	-0.02263	3.90504	5.62622	-0.04778	5.63123
311.2	-0.02522	-0.02166	3.90667	5.62845	-0.0472	5.63284
311.4	-0.02517	-0.02059	3.90823	5.63063	-0.04674	5.63449
311.6	-0.02527	-0.01962	3.90952	5.63278	-0.0464	5.63592
311.8	-0.02551	-0.01876	3.9107	5.63485	-0.04613	5.63723
312	-0.02561	-0.01789	3.91194	5.63684	-0.04575	5.63846
312.2	-0.02584	-0.0174	3.9131	5.63847	-0.04545	5.63934
312.4	-0.02612	-0.01727	3.91414	5.63987	-0.04517	5.64005
312.6	-0.02657	-0.01755	3.91492	5.64095	-0.04516	5.64074
312.8	-0.02694	-0.01799	3.91553	5.64187	-0.04519	5.64153
313	-0.02737	-0.01853	3.91583	5.64279	-0.04525	5.64242
313.2	-0.02772	-0.0189	3.916	5.64387	-0.04527	5.64345
313.4	-0.02802	-0.01911	3.91627	5.64492	-0.04533	5.64449
313.6	-0.02815	-0.01915	3.91669	5.64609	-0.04536	5.64564
313.8	-0.02839	-0.01913	3.9171	5.6475	-0.04559	5.64693
314	-0.02865	-0.01903	3.91772	5.64912	-0.04596	5.64838
314.2	-0.0289	-0.01888	3.91856	5.65081	-0.04645	5.65004
314.4	-0.0293	-0.01873	3.91948	5.65247	-0.04704	5.65182
314.6	-0.02968	-0.01857	3.92043	5.65405	-0.04754	5.65365
314.8	-0.02989	-0.01839	3.92143	5.65544	-0.04793	5.65555
315	-0.02996	-0.01828	3.92244	5.65678	-0.04825	5.65752
315.2	-0.0299	-0.01835	3.92354	5.6583	-0.04852	5.65953
315.4	-0.02964	-0.01851	3.92478	5.66023	-0.04868	5.66171
315.6	-0.02933	-0.01884	3.92614	5.66239	-0.04882	5.66387
315.8	-0.02909	-0.0195	3.92743	5.66472	-0.04898	5.66572
316	-0.02874	-0.02041	3.92856	5.6671	-0.04915	5.66732
316.2	-0.02839	-0.02132	3.9296	5.66939	-0.04925	5.66871
316.4	-0.0281	-0.02212	3.93059	5.6715	-0.04924	5.66981
316.6	-0.02796	-0.02287	3.93163	5.6737	-0.04919	5.67078
316.8	-0.02792	-0.02346	3.93278	5.67597	-0.04923	5.67171
317	-0.02806	-0.02387	3.934	5.67822	-0.0493	5.67261
317.2	-0.02831	-0.02406	3.93511	5.68048	-0.04939	5.67357
317.4	-0.02855	-0.02407	3.93625	5.68292	-0.0495	5.67463
317.6	-0.02856	-0.02383	3.93742	5.68532	-0.04949	5.67587
317.8	-0.02843	-0.0234	3.93855	5.68758	-0.04923	5.67726
318	-0.02816	-0.02286	3.93969	5.68969	-0.04864	5.67879
318.2	-0.0277	-0.02225	3.94096	5.69172	-0.04783	5.68046
318.4	-0.02718	-0.02172	3.94224	5.69343	-0.04699	5.68219
318.6	-0.02661	-0.02116	3.94362	5.69506	-0.04612	5.68397
318.8	-0.02586	-0.02047	3.94519	5.69688	-0.04517	5.68581
319	-0.02497	-0.01959	3.94697	5.69892	-0.04411	5.68767
319.2	-0.02406	-0.01868	3.94869	5.70091	-0.0431	5.68928
319.4	-0.02309	-0.01779	3.9503	5.70295	-0.04201	5.69064
319.6	-0.02223	-0.01707	3.95172	5.70484	-0.0411	5.69174
319.8	-0.02166	-0.01654	3.95308	5.70644	-0.04044	5.69262
320	-0.02136	-0.01625	3.95434	5.70781	-0.04014	5.69343
320.2	-0.02118	-0.01604	3.95572	5.70931	-0.03998	5.69445
320.4	-0.02118	-0.01577	3.95702	5.71089	-0.03999	5.69574
320.6	-0.02145	-0.01562	3.95818	5.71249	-0.0401	5.69709
320.8	-0.02189	-0.0156	3.95908	5.71405	-0.04031	5.69846
321	-0.02238	-0.01576	3.95981	5.7156	-0.04073	5.6997
321.2	-0.02318	-0.01611	3.96023	5.71684	-0.0415	5.70073
321.4	-0.02448	-0.01694	3.96046	5.71768	-0.04276	5.70131
321.6	-0.0261	-0.01802	3.96062	5.71829	-0.04433	5.7017
321.8	-0.02782	-0.01915	3.96092	5.71885	-0.04598	5.70207
322	-0.02952	-0.02021	3.96127	5.71934	-0.04742	5.70256
322.2	-0.03102	-0.02113	3.96177	5.72005	-0.0485	5.7032
322.4	-0.03206	-0.02171	3.9624	5.72115	-0.04899	5.70411
322.6	-0.03259	-0.02195	3.9631	5.72247	-0.04898	5.70516
322.8	-0.03272	-0.02196	3.96365	5.72394	-0.04865	5.70613
323	-0.03254	-0.02178	3.96422	5.72566	-0.04812	5.70712
323.2	-0.03205	-0.02142	3.96484	5.72758	-0.04745	5.70826
323.4	-0.03127	-0.02084	3.96562	5.72965	-0.04673	5.70959
323.6	-0.03018	-0.01993	3.96657	5.73203	-0.04586	5.71117
323.8	-0.02892	-0.01878	3.96773	5.73455	-0.04488	5.71303
324	-0.0277	-0.01767	3.96887	5.73705	-0.04387	5.7149
324.2	-0.0267	-0.0169	3.9699	5.73928	-0.04299	5.71642
324.4	-0.02584	-0.01633	3.97096	5.74124	-0.04224	5.71771
324.6	-0.02529	-0.01612	3.97191	5.74276	-0.04194	5.71866
324.8	-0.02524	-0.01642	3.9728	5.74385	-0.04214	5.71938
325	-0.0256	-0.0172	3.97363	5.74457	-0.04286	5.71988
325.2	-0.02612	-0.01803	3.97458	5.74528	-0.0438	5.72056
325.4	-0.02663	-0.01897	3.9755	5.74616	-0.04478	5.72146
325.6	-0.02696	-0.0199	3.97646	5.74743	-0.04545	5.72267
325.8	-0.0269	-0.0207	3.9774	5.74921	-0.04579	5.72405
326	-0.02646	-0.02113	3.97848	5.75147	-0.04576	5.72559
326.2	-0.02569	-0.02126	3.97962	5.75397	-0.04554	5.72708
326.4	-0.02489	-0.0212	3.98083	5.75658	-0.04524	5.72851
326.6	-0.0242	-0.02094	3.98213	5.75923	-0.04501	5.72999
326.8	-0.02365	-0.02049	3.98347	5.76184	-0.04482	5.73151
327	-0.02332	-0.02003	3.98456	5.76419	-0.04471	5.733
327.2	-0.02333	-0.01974	3.98526	5.76609	-0.04468	5.73431
327.4	-0.02352	-0.01957	3.9857	5.76746	-0.04476	5.73539
327.6	-0.02379	-0.01961	3.98595	5.76839	-0.04496	5.73616
327.8	-0.02418	-0.01981	3.98611	5.7689	-0.04536	5.73672
328	-0.0246	-0.02001	3.98663	5.76924	-0.04586	5.73735
328.2	-0.02501	-0.02014	3.9875	5.76966	-0.04638	5.73816
328.4	-0.02547	-0.0203	3.98855	5.77027	-0.04681	5.73913
328.6	-0.02591	-0.02032	3.98975	5.77113	-0.04714	5.74024
328.8	-0.02625	-0.02025	3.99105	5.77238	-0.04719	5.74146
329	-0.02633	-0.02013	3.99219	5.77405	-0.04698	5.74267
329.2	-0.02609	-0.01995	3.99332	5.77607	-0.04636	5.74387
329.4	-0.02561	-0.01963	3.99456	5.7785	-0.04556	5.74513
329.6	-0.02512	-0.01938	3.99588	5.78102	-0.04482	5.74635
329.8	-0.02463	-0.01923	3.99722	5.78352	-0.04425	5.74761
330	-0.0243	-0.0192	3.99866	5.78583	-0.0439	5.74895
330.2	-0.02421	-0.01929	4.00003	5.78794	-0.04383	5.75036
330.4	-0.02436	-0.01967	4.00116	5.78957	-0.04399	5.75165
330.6	-0.02458	-0.02023	4.002	5.79076	-0.04421	5.75286
330.8	-0.02487	-0.02083	4.00265	5.79155	-0.04459	5.75399
331	-0.02516	-0.02137	4.00327	5.79218	-0.04515	5.75511
331.2	-0.02548	-0.02179	4.00401	5.79269	-0.04591	5.75628
331.4	-0.02578	-0.02196	4.00497	5.7933	-0.04679	5.75752
331.6	-0.02602	-0.02174	4.0064	5.79428	-0.04752	5.75897
331.8	-0.0262	-0.02121	4.00795	5.79573	-0.04786	5.76054
332	-0.02648	-0.02058	4.00932	5.79746	-0.04789	5.76202
332.2	-0.02672	-0.0199	4.01049	5.79949	-0.04762	5.76333
332.4	-0.02691	-0.0193	4.01149	5.80172	-0.047	5.76455
332.6	-0.02699	-0.01897	4.01218	5.80394	-0.04622	5.76552
332.8	-0.02718	-0.01897	4.01266	5.80586	-0.04549	5.76611
333	-0.02749	-0.01912	4.01315	5.80762	-0.04479	5.76657
333.2	-0.02797	-0.01947	4.0137	5.80908	-0.04417	5.76694
333.4	-0.02858	-0.01977	4.01438	5.81042	-0.04365	5.76735
333.6	-0.02934	-0.01995	4.0152	5.8116	-0.04328	5.7678
333.8	-0.02998	-0.0201	4.01623	5.81292	-0.04293	5.76848
334	-0.03041	-0.02021	4.01736	5.81424	-0.04261	5.76927
334.2	-0.03045	-0.02008	4.01862	5.81568	-0.04224	5.77038
334.4	-0.03024	-0.01987	4.01996	5.81713	-0.04187	5.77171
334.6	-0.02997	-0.01964	4.02135	5.81871	-0.0416	5.77316
334.8	-0.02965	-0.01925	4.02281	5.82031	-0.04146	5.77471
335	-0.02927	-0.01874	4.02436	5.82206	-0.04144	5.77641
335.2	-0.02887	-0.01819	4.02597	5.82398	-0.04146	5.77826
335.4	-0.02852	-0.01774	4.0273	5.82599	-0.0415	5.78005
335.6	-0.02816	-0.01746	4.02832	5.82788	-0.04169	5.78178
335.8	-0.02773	-0.0173	4.029	5.82967	-0.04194	5.78344
336	-0.0272	-0.01731	4.02944	5.83125	-0.04223	5.78496
336.2	-0.0268	-0.01768	4.02934	5.83234	-0.04287	5.78586
336.4	-0.02662	-0.01828	4.02882	5.8329	-0.04397	5.78623
336.6	-0.0266	-0.01894	4.02821	5.83333	-0.04519	5.78647
336.8	-0.02671	-0.01969	4.02776	5.8338	-0.04644	5.78667
337	-0.027	-0.02049	4.0274	5.83433	-0.04772	5.78686
337.2	-0.02724	-0.02122	4.0273	5.8352	-0.04889	5.7873
337.4	-0.0272	-0.02189	4.02759	5.83652	-0.04972	5.78807
337.6	-0.02704	-0.0224	4.02806	5.83794	-0.05034	5.78896
337.8	-0.02689	-0.02275	4.02865	5.83934	-0.05077	5.78991
338	-0.02672	-0.02289	4.02969	5.84096	-0.05089	5.79089
338.2	-0.02659	-0.02282	4.03116	5.84287	-0.05077	5.79202
338.4	-0.02657	-0.02251	4.03305	5.84504	-0.05043	5.7934
338.6	-0.02662	-0.02217	4.03523	5.84741	-0.04993	5.79505
338.8	-0.02669	-0.02182	4.03759	5.84995	-0.0493	5.79686
339	-0.02683	-0.02144	4.03963	5.85244	-0.04864	5.79876
339.2	-0.02715	-0.02116	4.04127	5.85461	-0.0481	5.80054
339.4	-0.02762	-0.02096	4.04252	5.85642	-0.04775	5.80211
339.6	-0.02812	-0.02093	4.04338	5.8579	-0.04764	5.80327
339.8	-0.0287	-0.02107	4.04376	5.85911	-0.04785	5.80406
340	-0.02926	-0.02134	4.04391	5.86017	-0.04828	5.80461
340.2	-0.02961	-0.02157	4.0441	5.86135	-0.04861	5.80527
340.4	-0.02973	-0.02179	4.04443	5.86265	-0.0487	5.80602
340.6	-0.02966	-0.02196	4.04477	5.86423	-0.04855	5.8069
340.8	-0.02942	-0.02206	4.04513	5.8661	-0.04811	5.80788
341	-0.02925	-0.02223	4.04532	5.86789	-0.04759	5.80869
341.2	-0.02919	-0.02236	4.04544	5.86955	-0.04707	5.80923
341.4	-0.02928	-0.02236	4.04549	5.87128	-0.04659	5.80957
341.6	-0.02935	-0.02208	4.04586	5.87322	-0.046	5.81001
341.8	-0.02942	-0.0216	4.04649	5.87517	-0.04552	5.81066
342	-0.02943	-0.02092	4.0475	5.87729	-0.04498	5.81161
342.2	-0.02945	-0.02024	4.04879	5.87946	-0.04442	5.81278
342.4	-0.02951	-0.01964	4.05026	5.88157	-0.04382	5.81408
342.6	-0.02975	-0.01921	4.05166	5.88343	-0.04333	5.81543
342.8	-0.03023	-0.01892	4.05303	5.885	-0.04296	5.81666
343	-0.03065	-0.01866	4.05455	5.88645	-0.04265	5.81803
343.2	-0.03089	-0.01841	4.05617	5.88779	-0.04243	5.81956
343.4	-0.03099	-0.01825	4.0579	5.88913	-0.04241	5.8213
343.6	-0.03095	-0.01823	4.05965	5.89031	-0.04261	5.82302
343.8	-0.03067	-0.01833	4.06142	5.89147	-0.0428	5.82481
344	-0.03028	-0.01862	4.06301	5.89257	-0.04302	5.82639
344.2	-0.02979	-0.01912	4.06415	5.89373	-0.04328	5.82765
344.4	-0.02924	-0.0197	4.06493	5.89476	-0.04356	5.82853
344.6	-0.02856	-0.02013	4.06552	5.89588	-0.04384	5.8293
344.8	-0.02782	-0.02025	4.06611	5.8971	-0.04411	5.83014
345	-0.02738	-0.02022	4.06652	5.89838	-0.04457	5.83106
345.2	-0.02726	-0.02008	4.06696	5.8996	-0.04526	5.83212
345.4	-0.02729	-0.01985	4.0674	5.90083	-0.04622	5.83314
345.6	-0.02752	-0.01962	4.0678	5.90217	-0.04722	5.83397
345.8	-0.02787	-0.01944	4.06817	5.90365	-0.04806	5.83467
346	-0.0281	-0.01931	4.06863	5.9052	-0.04864	5.83538
346.2	-0.0282	-0.01907	4.06919	5.90676	-0.04885	5.83618
346.4	-0.02827	-0.01873	4.06981	5.90837	-0.04865	5.8372
346.6	-0.02819	-0.01842	4.07063	5.91001	-0.04812	5.83855
346.8	-0.02803	-0.01833	4.07156	5.91161	-0.04758	5.84
347	-0.02782	-0.01835	4.07245	5.91324	-0.04702	5.84151
347.2	-0.02763	-0.01855	4.07312	5.91486	-0.04654	5.84291
347.4	-0.02742	-0.01889	4.07358	5.91641	-0.04612	5.84419
347.6	-0.0271	-0.01929	4.07388	5.91782	-0.04577	5.84536
347.8	-0.02665	-0.01952	4.07401	5.91912	-0.04544	5.84653
348	-0.02607	-0.01947	4.07433	5.92044	-0.04516	5.84772
348.2	-0.02544	-0.01906	4.07508	5.92196	-0.04493	5.8491
348.4	-0.02498	-0.01847	4.07619	5.92345	-0.04481	5.85046
348.6	-0.02503	-0.01803	4.07729	5.92481	-0.04498	5.85151
348.8	-0.02535	-0.01782	4.07833	5.92606	-0.04542	5.85218
349	-0.02577	-0.01786	4.07917	5.92714	-0.04607	5.85247
349.2	-0.02638	-0.01829	4.07966	5.92791	-0.04679	5.85229
349.4	-0.02701	-0.01899	4.07981	5.92851	-0.04758	5.85176
349.6	-0.02755	-0.01971	4.08	5.92908	-0.0484	5.8511
349.8	-0.02827	-0.02038	4.08017	5.92956	-0.04911	5.85048
350	-0.02926	-0.02108	4.08038	5.93009	-0.0497	5.84997
350.2	-0.03024	-0.02166	4.08072	5.9308	-0.05012	5.84967
350.4	-0.03111	-0.02201	4.08134	5.93195	-0.05025	5.84981
350.6	-0.03183	-0.0221	4.08195	5.93353	-0.05004	5.85049
350.8	-0.03237	-0.02207	4.08259	5.93536	-0.04967	5.85151
351	-0.03284	-0.02196	4.08322	5.93708	-0.04934	5.85279
351.2	-0.03309	-0.02166	4.08408	5.93875	-0.04901	5.85446
351.4	-0.03321	-0.02119	4.08501	5.94033	-0.0488	5.85637
351.6	-0.03308	-0.02059	4.0862	5.94187	-0.04874	5.85833
351.8	-0.03268	-0.01984	4.08769	5.94344	-0.04875	5.86044
352	-0.03201	-0.01899	4.08932	5.94507	-0.04851	5.86262
352.2	-0.03122	-0.01833	4.09084	5.94662	-0.04829	5.86467
352.4	-0.03029	-0.01787	4.09217	5.94801	-0.04808	5.86659
352.6	-0.02951	-0.0177	4.09317	5.94904	-0.04799	5.86835
352.8	-0.029	-0.01776	4.09379	5.9499	-0.048	5.86971
353	-0.02869	-0.01798	4.09418	5.95078	-0.04831	5.87075
353.2	-0.02865	-0.01835	4.09453	5.95184	-0.04882	5.87169
353.4	-0.02901	-0.01895	4.09479	5.95294	-0.04946	5.87248
353.6	-0.02958	-0.01968	4.0952	5.95426	-0.05008	5.87307
353.8	-0.03024	-0.02037	4.09573	5.95582	-0.05056	5.87364
354	-0.03109	-0.02111	4.09629	5.95759	-0.0509	5.87417
354.2	-0.0321	-0.02187	4.09657	5.95933	-0.05117	5.87444
354.4	-0.03308	-0.02258	4.09679	5.96096	-0.05148	5.87453
354.6	-0.03407	-0.0232	4.09698	5.96242	-0.05183	5.87478
354.8	-0.03475	-0.02372	4.09732	5.96363	-0.05225	5.87525
355	-0.03509	-0.02407	4.09797	5.96464	-0.05263	5.87587
355.2	-0.03499	-0.02421	4.0991	5.96552	-0.05292	5.87669
355.4	-0.03466	-0.02413	4.10046	5.9664	-0.05302	5.87769
355.6	-0.034	-0.02382	4.10176	5.96736	-0.05282	5.8786
355.8	-0.03327	-0.02353	4.10287	5.96838	-0.05246	5.87929
356	-0.03266	-0.02321	4.10355	5.96937	-0.05206	5.87993
356.2	-0.03225	-0.02272	4.10394	5.9705	-0.05152	5.88062
356.4	-0.03187	-0.02214	4.10431	5.97201	-0.05076	5.88156
356.6	-0.03158	-0.02161	4.10477	5.97382	-0.05002	5.88281
356.8	-0.0315	-0.0212	4.10538	5.97588	-0.04942	5.88424
357	-0.03147	-0.0208	4.1063	5.97807	-0.04893	5.8857
357.2	-0.0315	-0.02062	4.10733	5.98013	-0.04867	5.88697
357.4	-0.03153	-0.02048	4.10843	5.98205	-0.04857	5.88818
357.6	-0.03155	-0.02041	4.10959	5.98383	-0.04865	5.88922
357.8	-0.03132	-0.02024	4.11086	5.98556	-0.04877	5.8904
358	-0.03079	-0.01999	4.11241	5.98726	-0.04893	5.89196
358.2	-0.03088	-0.01989	4.11234	5.98721	-0.04872	5.89187
358.4	-0.03031	-0.0195	4.11399	5.98878	-0.0487	5.89344
358.6	-0.02962	-0.01906	4.11581	5.99029	-0.04872	5.89511
358.8	-0.0288	-0.01857	4.1178	5.99173	-0.04877	5.89688
359	-0.02785	-0.01803	4.11996	5.9931	-0.04886	5.89875
359.2	-0.02678	-0.01745	4.12229	5.99439	-0.04898	5.90072
359.4	-0.02558	-0.01682	4.12479	5.99562	-0.04914	5.90279
359.6	-0.02425	-0.01615	4.12746	5.99677	-0.04934	5.90496
359.8	-0.0228	-0.01543	4.13031	5.99786	-0.04957	5.90724
360	-0.0228	-0.01543	4.13031	5.99786	-0.04957	5.90724
360.2	-0.02246	-0.01577	4.13081	5.99748	-0.04881	5.90684
360.4	-0.0222	-0.01612	4.13119	5.99712	-0.04815	5.90644
360.6	-0.02203	-0.01649	4.13147	5.99677	-0.0476	5.90606
360.8	-0.02195	-0.01686	4.13164	5.99644	-0.04715	5.90569
361	-0.02196	-0.01725	4.13169	5.99612	-0.0468	5.90533
361.2	-0.02205	-0.01766	4.13163	5.99581	-0.04655	5.90497
361.4	-0.02223	-0.01807	4.13147	5.99552	-0.0464	5.90462
361.6	-0.02251	-0.0185	4.13119	5.99525	-0.04636	5.90429
361.8	-0.02287	-0.01893	4.1308	5.99499	-0.04641	5.90396
362	-0.02384	-0.01931	4.13001	5.99452	-0.04678	5.90351
362.2	-0.02484	-0.0199	4.12908	5.99413	-0.0473	5.9029
362.4	-0.0258	-0.02062	4.12812	5.99376	-0.04787	5.9022
362.6	-0.02663	-0.0212	4.12735	5.9935	-0.04856	5.90162
362.8	-0.02719	-0.02158	4.12673	5.99339	-0.04916	5.9013
363	-0.02736	-0.02178	4.12629	5.99353	-0.04952	5.90149
363.2	-0.02731	-0.02183	4.12586	5.99374	-0.04964	5.90206
363.4	-0.02704	-0.02168	4.1254	5.99403	-0.04957	5.90295
363.6	-0.02663	-0.02134	4.12495	5.99433	-0.04932	5.90394
363.8	-0.02604	-0.02079	4.1246	5.99467	-0.04905	5.90487
364	-0.0254	-0.0202	4.12425	5.99495	-0.04882	5.90542
364.2	-0.02477	-0.01961	4.12405	5.99514	-0.04871	5.90564
364.4	-0.02414	-0.01897	4.12397	5.99528	-0.04866	5.90573
364.6	-0.02357	-0.01834	4.12391	5.99545	-0.04863	5.90575
364.8	-0.02321	-0.01779	4.1237	5.99554	-0.04865	5.90566
365	-0.02312	-0.01749	4.12336	5.99555	-0.04868	5.90537
365.2	-0.02332	-0.01755	4.12266	5.99552	-0.04871	5.90487
365.4	-0.02374	-0.01806	4.12161	5.99533	-0.04886	5.90404
365.6	-0.02423	-0.01894	4.12035	5.99491	-0.04916	5.90294
365.8	-0.02469	-0.01999	4.11915	5.99457	-0.04938	5.90179
366	-0.02511	-0.0209	4.11792	5.99445	-0.04951	5.90074
366.2	-0.02537	-0.02154	4.11693	5.99456	-0.04951	5.90005
366.4	-0.02559	-0.02206	4.11604	5.9947	-0.04944	5.89963
366.6	-0.02588	-0.02256	4.11515	5.99464	-0.04951	5.89939
366.8	-0.02626	-0.02314	4.11408	5.99414	-0.04981	5.8992
367	-0.02647	-0.02368	4.11311	5.99341	-0.05021	5.89923
367.2	-0.02656	-0.02409	4.11221	5.99249	-0.05064	5.8994
367.4	-0.0266	-0.02439	4.11135	5.99148	-0.05122	5.89963
367.6	-0.02655	-0.02448	4.11053	5.99056	-0.05178	5.90002
367.8	-0.02635	-0.02426	4.10993	5.9899	-0.05232	5.90065
368	-0.02617	-0.02384	4.10939	5.98936	-0.05283	5.90144
368.2	-0.02606	-0.02337	4.10878	5.98898	-0.05323	5.90211
368.4	-0.02595	-0.0228	4.10819	5.98878	-0.05339	5.90264
368.6	-0.02584	-0.02225	4.10769	5.98889	-0.05332	5.90296
368.8	-0.0259	-0.02185	4.10701	5.98915	-0.05324	5.90294
369	-0.02611	-0.02171	4.10599	5.98942	-0.05317	5.90246
369.2	-0.02647	-0.0218	4.10487	5.98968	-0.0532	5.90176
369.4	-0.02696	-0.02194	4.1038	5.99012	-0.05314	5.90097
369.6	-0.02762	-0.02209	4.10265	5.99073	-0.05307	5.89997
369.8	-0.02832	-0.02217	4.10165	5.99141	-0.05294	5.89899
370	-0.02897	-0.02209	4.10084	5.99204	-0.05289	5.89811
370.2	-0.0296	-0.02195	4.09999	5.99243	-0.05302	5.8972
370.4	-0.03017	-0.02186	4.09898	5.99252	-0.05336	5.89632
370.6	-0.03053	-0.02183	4.09804	5.99249	-0.05379	5.89563
370.8	-0.03076	-0.02188	4.09708	5.9924	-0.05416	5.89519
371	-0.03097	-0.02212	4.0962	5.9924	-0.05446	5.89495
371.2	-0.03099	-0.02234	4.09542	5.99256	-0.05458	5.89499
371.4	-0.03079	-0.02249	4.09486	5.99292	-0.05451	5.89523
371.6	-0.03056	-0.02275	4.09429	5.99319	-0.05437	5.89555
371.8	-0.03031	-0.0231	4.09372	5.99345	-0.05418	5.89581
372	-0.02997	-0.02354	4.09314	5.99357	-0.05398	5.89597
372.2	-0.02951	-0.0241	4.09257	5.99365	-0.05392	5.89607
372.4	-0.02909	-0.0248	4.09191	5.9935	-0.05417	5.89598
372.6	-0.02872	-0.02559	4.09124	5.9932	-0.05455	5.89576
372.8	-0.02835	-0.02628	4.09075	5.99277	-0.05493	5.89549
373	-0.02806	-0.02669	4.09034	5.99234	-0.05515	5.89533
373.2	-0.02805	-0.02684	4.0898	5.99181	-0.05536	5.89512
373.4	-0.02825	-0.02678	4.08914	5.99126	-0.05557	5.89489
373.6	-0.02841	-0.02633	4.0884	5.99066	-0.05591	5.89465
373.8	-0.02869	-0.0258	4.08742	5.99003	-0.05651	5.89427
374	-0.02896	-0.02529	4.08641	5.98935	-0.05728	5.89385
374.2	-0.02898	-0.0248	4.08573	5.98879	-0.05788	5.89363
374.4	-0.02881	-0.02432	4.08538	5.98838	-0.05814	5.89379
374.6	-0.02843	-0.02389	4.08531	5.98825	-0.05809	5.89436
374.8	-0.0279	-0.02353	4.08532	5.98821	-0.05794	5.89513
375	-0.02736	-0.02329	4.08543	5.98838	-0.05772	5.89593
375.2	-0.02706	-0.02322	4.08546	5.98865	-0.0576	5.89661
375.4	-0.02683	-0.02322	4.08547	5.98907	-0.05745	5.89715
375.6	-0.02666	-0.02331	4.08556	5.98941	-0.05717	5.89751
375.8	-0.02637	-0.0232	4.08594	5.98989	-0.05665	5.8979
376	-0.02602	-0.02295	4.08651	5.99022	-0.05606	5.89811
376.2	-0.02569	-0.02275	4.08713	5.99036	-0.05543	5.89815
376.4	-0.02544	-0.02268	4.08773	5.99027	-0.05483	5.89804
376.6	-0.02547	-0.0228	4.08813	5.99001	-0.05439	5.89771
376.8	-0.02592	-0.02338	4.08803	5.9895	-0.05421	5.89691
377	-0.02674	-0.02429	4.08739	5.98897	-0.05431	5.89574
377.2	-0.02773	-0.02518	4.08641	5.98857	-0.05456	5.89456
377.4	-0.02903	-0.02617	4.08499	5.9882	-0.05503	5.89332
377.6	-0.03052	-0.02719	4.08341	5.9878	-0.05563	5.89212
377.8	-0.03194	-0.02801	4.08204	5.98747	-0.05625	5.89108
378	-0.03306	-0.02855	4.08104	5.98735	-0.05678	5.89045
378.2	-0.03379	-0.02888	4.08043	5.98748	-0.05725	5.88999
378.4	-0.03421	-0.02894	4.08017	5.98788	-0.05757	5.88961
378.6	-0.03433	-0.02854	4.08026	5.98866	-0.0576	5.88946
378.8	-0.0342	-0.0278	4.08054	5.98966	-0.05736	5.8895
379	-0.03395	-0.02691	4.08088	5.99057	-0.05694	5.88954
379.2	-0.03343	-0.02588	4.08133	5.99122	-0.05634	5.88966
379.4	-0.0325	-0.02473	4.08192	5.99162	-0.05579	5.88987
379.6	-0.03128	-0.02387	4.08254	5.99162	-0.05539	5.88999
379.8	-0.02996	-0.02337	4.08314	5.9913	-0.05503	5.89011
380	-0.02851	-0.02313	4.08379	5.99088	-0.05449	5.8903
380.2	-0.02733	-0.0232	4.0842	5.99041	-0.05386	5.89031
380.4	-0.02649	-0.02344	4.08434	5.99012	-0.05303	5.89029
380.6	-0.02613	-0.02357	4.08412	5.99022	-0.05213	5.89023
380.8	-0.02625	-0.02361	4.08352	5.99067	-0.0512	5.89023
381	-0.02689	-0.02364	4.08252	5.99116	-0.05053	5.89015
381.2	-0.02765	-0.02364	4.0815	5.99169	-0.05008	5.89022
381.4	-0.02831	-0.0235	4.08063	5.99223	-0.04982	5.89042
381.6	-0.02863	-0.02324	4.07998	5.99288	-0.04948	5.89088
381.8	-0.02858	-0.02273	4.07967	5.99375	-0.0491	5.89161
382	-0.02837	-0.02204	4.07945	5.99482	-0.04864	5.89264
382.2	-0.0282	-0.02133	4.07919	5.99594	-0.04824	5.89367
382.4	-0.02812	-0.02089	4.07884	5.99694	-0.04801	5.89459
382.6	-0.02804	-0.02072	4.07842	5.99764	-0.04809	5.89526
382.8	-0.02775	-0.02089	4.07793	5.99798	-0.04841	5.89572
383	-0.02719	-0.0214	4.07744	5.99799	-0.04905	5.89583
383.2	-0.02642	-0.02214	4.07707	5.99767	-0.04971	5.89574
383.4	-0.02565	-0.02301	4.07671	5.99696	-0.05044	5.89535
383.6	-0.02516	-0.02401	4.0762	5.99591	-0.05116	5.89472
383.8	-0.02519	-0.02512	4.07531	5.9945	-0.05204	5.89361
384	-0.02549	-0.02591	4.07439	5.99325	-0.05277	5.89234
384.2	-0.02608	-0.02648	4.07335	5.99226	-0.05357	5.89096
384.4	-0.02687	-0.02673	4.07223	5.9915	-0.05437	5.88968
384.6	-0.02768	-0.02672	4.07118	5.99095	-0.05527	5.88855
384.8	-0.02826	-0.02638	4.07044	5.99076	-0.056	5.88791
385	-0.02887	-0.02588	4.06981	5.99074	-0.05664	5.88758
385.2	-0.02956	-0.02526	4.06922	5.9908	-0.05713	5.88749
385.4	-0.03028	-0.0245	4.06882	5.99112	-0.05741	5.88768
385.6	-0.03111	-0.02382	4.06841	5.99145	-0.05763	5.88785
385.8	-0.03199	-0.0233	4.06799	5.99178	-0.0578	5.88787
386	-0.03277	-0.02308	4.06761	5.99194	-0.05793	5.88774
386.2	-0.03323	-0.02306	4.06729	5.99205	-0.0579	5.88743
386.4	-0.03347	-0.0234	4.06685	5.99202	-0.05775	5.88689
386.6	-0.03341	-0.0239	4.06636	5.99187	-0.05749	5.88625
386.8	-0.03321	-0.02458	4.06584	5.9914	-0.05721	5.88553
387	-0.03297	-0.02544	4.06508	5.99055	-0.05697	5.88476
387.2	-0.03277	-0.02646	4.06407	5.98941	-0.05676	5.88416
387.4	-0.03251	-0.02738	4.06293	5.98819	-0.05657	5.8837
387.6	-0.03208	-0.02799	4.06207	5.98732	-0.05614	5.88355
387.8	-0.03161	-0.0284	4.06133	5.98674	-0.05567	5.88365
388	-0.0311	-0.02852	4.06084	5.98667	-0.05514	5.88393
388.2	-0.03054	-0.02855	4.06045	5.98699	-0.05477	5.88426
388.4	-0.03006	-0.0285	4.06014	5.9876	-0.05456	5.88458
388.6	-0.02985	-0.02863	4.05963	5.9881	-0.05471	5.8847
388.8	-0.02988	-0.02887	4.05909	5.98858	-0.05507	5.88459
389	-0.02994	-0.0291	4.05863	5.98913	-0.05566	5.88448
389.2	-0.03008	-0.0292	4.05826	5.98952	-0.05643	5.88433
389.4	-0.03027	-0.02932	4.0579	5.98972	-0.05726	5.88415
389.6	-0.0305	-0.02948	4.05765	5.98972	-0.05808	5.884
389.8	-0.03066	-0.02961	4.05747	5.98961	-0.05878	5.88392
390	-0.03106	-0.02986	4.0572	5.98912	-0.05947	5.88366
390.2	-0.03145	-0.0301	4.05696	5.98842	-0.06014	5.88332
390.4	-0.03179	-0.03023	4.05684	5.98756	-0.06078	5.88302
390.6	-0.0319	-0.03007	4.05682	5.9868	-0.06109	5.88299
390.8	-0.03193	-0.02957	4.05692	5.98624	-0.06112	5.88317
391	-0.0317	-0.02878	4.05718	5.98591	-0.06078	5.88345
391.2	-0.0314	-0.02785	4.05753	5.98582	-0.06009	5.88377
391.4	-0.03116	-0.02693	4.05783	5.98588	-0.05926	5.88398
391.6	-0.03098	-0.02614	4.05805	5.98607	-0.05848	5.88401
391.8	-0.03079	-0.02564	4.05802	5.98627	-0.05792	5.88383
392	-0.03062	-0.02528	4.05787	5.98654	-0.05757	5.88359
392.2	-0.03055	-0.02512	4.05759	5.98684	-0.05735	5.88326
392.4	-0.03044	-0.02507	4.05732	5.98725	-0.05707	5.88293
392.6	-0.03034	-0.0251	4.05701	5.9877	-0.05692	5.88258
392.8	-0.03031	-0.02522	4.05671	5.988	-0.05681	5.88221
393	-0.03023	-0.02549	4.05642	5.98817	-0.05666	5.88192
393.2	-0.03006	-0.02586	4.05625	5.98822	-0.05643	5.88189
393.4	-0.02979	-0.0262	4.0562	5.98815	-0.05626	5.8821
393.6	-0.0296	-0.0265	4.0561	5.98792	-0.0562	5.88239
393.8	-0.02937	-0.0267	4.056	5.98778	-0.05631	5.88276
394	-0.0293	-0.02681	4.05583	5.9877	-0.05662	5.88313
394.2	-0.02925	-0.02679	4.05556	5.98778	-0.0571	5.88341
394.4	-0.02929	-0.02669	4.05513	5.98787	-0.05775	5.88351
394.6	-0.02932	-0.02671	4.05463	5.9878	-0.05851	5.88344
394.8	-0.02943	-0.02677	4.05399	5.98759	-0.05929	5.88333
395	-0.02951	-0.02679	4.05325	5.98725	-0.06007	5.88318
395.2	-0.02954	-0.02672	4.05249	5.98688	-0.06073	5.8831
395.4	-0.02954	-0.02664	4.05174	5.98661	-0.06122	5.883
395.6	-0.02961	-0.0265	4.05088	5.98663	-0.06141	5.88281
395.8	-0.02975	-0.02644	4.04998	5.9868	-0.06136	5.88231
396	-0.02991	-0.02649	4.0491	5.98707	-0.061	5.88155
396.2	-0.03009	-0.02656	4.04836	5.98737	-0.06042	5.88054
396.4	-0.03017	-0.02657	4.0477	5.98758	-0.05959	5.87951
396.6	-0.03003	-0.0264	4.04727	5.98776	-0.05846	5.87878
396.8	-0.02976	-0.02602	4.04706	5.98794	-0.05712	5.87852
397	-0.02948	-0.0253	4.04703	5.9882	-0.05575	5.87875
397.2	-0.0294	-0.02456	4.04693	5.98838	-0.05457	5.87912
397.4	-0.02947	-0.02391	4.04676	5.98863	-0.0537	5.87954
397.6	-0.02946	-0.02328	4.04654	5.98895	-0.05319	5.87987
397.8	-0.0292	-0.02254	4.04639	5.98937	-0.053	5.88019
398	-0.02872	-0.02174	4.04632	5.98986	-0.05301	5.88055
398.2	-0.02803	-0.0209	4.04634	5.99028	-0.05319	5.88096
398.4	-0.02721	-0.01989	4.04646	5.99066	-0.05336	5.88147
398.6	-0.02646	-0.01884	4.04671	5.99089	-0.05349	5.8821
398.8	-0.02587	-0.01791	4.04702	5.99111	-0.05344	5.88274
399	-0.02541	-0.01728	4.04734	5.99123	-0.05327	5.88326
399.2	-0.02507	-0.01702	4.04752	5.99139	-0.05299	5.88367
399.4	-0.02492	-0.01714	4.04769	5.99143	-0.05279	5.88387
399.6	-0.02493	-0.01761	4.04779	5.99129	-0.05265	5.88377
[truncated: 401 more rows]

## Sheet: Fig S4f
time (s)	LDLR-Fc	LA3-Fc	LA3(3)-Fc	LA3(5)-Fc	LA3(5)-COMP	LDLRAD3-Fc
0	-0.00082	9.71e-06	0.000517	-0.00025	-0.00154	0.000237
0.1	-0.00136	0.003475	-0.0015	0.007015	0.053873	0.001271
0.2	-0.00435	0.001305	-0.00411	0.011285	0.105656	-0.00029
0.3	-0.00899	-0.00384	-0.00653	0.014169	0.15932	-0.00339
0.4	-0.01427	-0.00896	-0.00809	0.017654	0.225665	-0.00681
0.5	-0.0202	-0.01097	-0.00691	0.023296	0.299491	-0.00963
0.6	-0.0247	-0.00992	-0.00427	0.030032	0.378398	-0.01143
0.7	-0.02585	-0.00575	0.000233	0.039809	0.452985	-0.01106
0.8	-0.02375	-0.00083	0.005637	0.051595	0.511773	-0.00855
0.9	-0.02089	0.002365	0.009247	0.063468	0.559985	-0.00613
1	-0.01821	0.001682	0.010046	0.073667	0.5992	-0.00448
1.1	-0.01658	-0.00127	0.009286	0.082838	0.631892	-0.00456
1.2	-0.01583	-0.00505	0.008247	0.089521	0.659821	-0.0064
1.3	-0.01519	-0.00725	0.006818	0.095637	0.682752	-0.00934
1.4	-0.0138	-0.00637	0.006854	0.103238	0.7039	-0.01135
1.5	-0.01254	-0.00301	0.007166	0.111874	0.724163	-0.01212
1.6	-0.01192	0.00013	0.007069	0.119979	0.741957	-0.01064
1.7	-0.01144	0.003137	0.007646	0.12766	0.758445	-0.00612
1.8	-0.00955	0.006936	0.010958	0.134505	0.776709	1.6e-05
1.9	-0.00594	0.010059	0.015787	0.139972	0.794662	0.00671
2	-0.00079	0.013087	0.023238	0.144436	0.81303	0.01223
2.1	0.004649	0.015371	0.031403	0.147973	0.830893	0.015224
2.2	0.007513	0.015686	0.036437	0.149966	0.845244	0.014439
2.3	0.007242	0.014622	0.037538	0.149924	0.854214	0.011152
2.4	0.004623	0.014847	0.037452	0.149273	0.861085	0.007038
2.5	0.002142	0.015565	0.037169	0.149443	0.865792	0.00581
2.6	4.41e-05	0.018308	0.037846	0.151388	0.87018	0.007656
2.7	-5.57e-05	0.022936	0.039718	0.154668	0.87586	0.012176
2.8	0.000972	0.027535	0.04032	0.159831	0.882311	0.017889
2.9	0.002505	0.030257	0.038418	0.166218	0.889	0.021704
3	0.003021	0.030084	0.034976	0.172618	0.896533	0.020704
3.1	0.002458	0.026247	0.03071	0.178406	0.904025	0.016512
3.2	0.000438	0.020047	0.027145	0.183259	0.911481	0.011061
3.3	-0.00148	0.01387	0.02634	0.186171	0.919424	0.006327
3.4	-0.00136	0.009271	0.028103	0.188379	0.926058	0.005322
3.5	0.000316	0.007923	0.030926	0.190209	0.931209	0.008328
3.6	0.003782	0.00905	0.034894	0.191557	0.935151	0.012582
3.7	0.007325	0.012371	0.038768	0.193363	0.937832	0.016364
3.8	0.010177	0.017321	0.041922	0.196462	0.941154	0.019978
3.9	0.010603	0.022325	0.04283	0.199922	0.945396	0.020697
4	0.010404	0.025581	0.041745	0.203387	0.948703	0.019668
4.1	0.009592	0.027044	0.037898	0.206079	0.950091	0.01793
4.2	0.009807	0.025862	0.033578	0.206924	0.950425	0.015778
4.3	0.009387	0.021019	0.029044	0.205582	0.948672	0.011483
4.4	0.007263	0.01423	0.02511	0.202392	0.948191	0.007823
4.5	0.00229	0.007192	0.021187	0.198746	0.95066	0.004232
4.6	-0.00328	0.002439	0.018165	0.196519	0.955164	0.003006
4.7	-0.00742	0.001428	0.015515	0.197075	0.959712	0.004648
4.8	-0.00837	0.004713	0.014783	0.1991	0.963467	0.009384
4.9	-0.00539	0.008917	0.016535	0.201575	0.964192	0.0143
5	-0.00034	0.01349	0.021319	0.203083	0.96304	0.018474
5.1	0.004854	0.016768	0.028682	0.203046	0.962588	0.019574
5.2	0.008245	0.018063	0.036608	0.201519	0.963008	0.018091
5.3	0.009948	0.01621	0.042047	0.200724	0.963446	0.01509
5.4	0.009579	0.013918	0.044104	0.200618	0.963293	0.012302
5.5	0.009763	0.011928	0.043251	0.203213	0.962236	0.010509
5.6	0.010684	0.012017	0.040764	0.20849	0.961136	0.010186
5.7	0.012882	0.015062	0.039461	0.214783	0.962679	0.010907
5.8	0.015373	0.020794	0.040112	0.219324	0.96758	0.011784
5.9	0.016992	0.026158	0.042427	0.222322	0.974208	0.012511
6	0.016444	0.030099	0.044387	0.221189	0.980441	0.012041
6.1	0.014511	0.031196	0.045069	0.217507	0.983853	0.010575
6.2	0.012553	0.029559	0.044065	0.214662	0.984397	0.009205
6.3	0.012469	0.026228	0.042604	0.213769	0.983524	0.009815
6.4	0.015646	0.023434	0.040597	0.214584	0.982597	0.011381
6.5	0.020003	0.020836	0.039027	0.21769	0.981576	0.014054
6.6	0.023896	0.01861	0.03765	0.220893	0.981834	0.01677
6.7	0.025798	0.016747	0.036593	0.22245	0.982647	0.018586
6.8	0.025621	0.016911	0.036485	0.223694	0.984139	0.019385
6.9	0.024091	0.017997	0.037661	0.223316	0.986168	0.019892
7	0.02332	0.020743	0.040165	0.221724	0.988681	0.019356
7.1	0.024183	0.024735	0.043594	0.220621	0.99164	0.018701
7.2	0.026228	0.028936	0.047203	0.220831	0.995417	0.017875
7.3	0.028897	0.03145	0.050051	0.222229	0.998562	0.016113
7.4	0.030607	0.031981	0.051135	0.225104	0.999871	0.014042
7.5	0.030543	0.029692	0.04964	0.228609	0.999806	0.012794
7.6	0.028533	0.025455	0.046661	0.231534	0.997876	0.012135
7.7	0.025039	0.020241	0.042816	0.23398	0.99426	0.012217
7.8	0.020302	0.015137	0.038531	0.235448	0.99122	0.012318
7.9	0.016543	0.010663	0.035661	0.236698	0.990262	0.012025
8	0.014085	0.007693	0.034928	0.23757	0.991089	0.01136
8.1	0.0139	0.00655	0.035757	0.239228	0.994186	0.011326
8.2	0.01602	0.007162	0.037677	0.240579	0.997862	0.011091
8.3	0.020609	0.009133	0.040489	0.241251	0.999701	0.011252
8.4	0.027003	0.012756	0.043182	0.241748	1.00107	0.013455
8.5	0.035171	0.016761	0.044963	0.241897	1.0018	0.017752
8.6	0.042399	0.020097	0.045656	0.24131	1.0011	0.022783
8.7	0.048207	0.022093	0.045042	0.240832	1.00059	0.027821
8.8	0.050036	0.021502	0.043295	0.240788	1.00028	0.03074
8.9	0.04797	0.019181	0.041357	0.240718	0.999082	0.030111
9	0.043047	0.016932	0.040871	0.24301	0.999198	0.027946
9.1	0.038692	0.016124	0.041325	0.246573	1.00127	0.02473
9.2	0.034528	0.016528	0.042186	0.251111	1.00366	0.02228
9.3	0.032988	0.018842	0.043469	0.255517	1.00761	0.022638
9.4	0.033582	0.021741	0.045793	0.259772	1.01258	0.025938
9.5	0.035644	0.023561	0.048925	0.26198	1.01659	0.030178
9.6	0.037367	0.022639	0.053747	0.262576	1.01957	0.034593
9.7	0.039387	0.019572	0.058957	0.2608	1.02212	0.036397
9.8	0.038876	0.015401	0.062249	0.257937	1.02176	0.035331
9.9	0.036153	0.011339	0.061861	0.253819	1.01901	0.031651
10	0.032922	0.009282	0.058917	0.250063	1.0165	0.026457
10.1	0.030333	0.008323	0.054267	0.246687	1.01414	0.020695
10.2	0.028327	0.007471	0.050645	0.243462	1.013	0.016652
10.3	0.028899	0.00595	0.049803	0.240179	1.01534	0.014178
10.4	0.030735	0.004159	0.050693	0.237383	1.0184	0.012947
10.5	0.033288	0.002459	0.050713	0.23491	1.01994	0.012363
10.6	0.037233	0.003955	0.050069	0.235091	1.02155	0.013782
10.7	0.042808	0.008594	0.049231	0.238773	1.02186	0.017287
10.8	0.047906	0.015205	0.04863	0.244436	1.02109	0.022717
10.9	0.052025	0.021315	0.049304	0.250316	1.02175	0.028701
11	0.051616	0.024014	0.050025	0.253908	1.02216	0.031913
11.1	0.045157	0.021981	0.048786	0.253039	1.02066	0.030209
11.2	0.035402	0.018022	0.046044	0.248867	1.01985	0.024964
11.3	0.026789	0.014409	0.043536	0.244174	1.01875	0.018282
11.4	0.020935	0.012571	0.042505	0.241079	1.01743	0.012766
11.5	0.019119	0.012417	0.043454	0.240562	1.01647	0.010358
11.6	0.020919	0.012925	0.045257	0.242137	1.0157	0.009916
11.7	0.024056	0.011878	0.045411	0.243907	1.01351	0.009718
11.8	0.027899	0.010093	0.043696	0.244976	1.01266	0.009423
11.9	0.032259	0.008456	0.041185	0.245899	1.01211	0.008977
12	0.036899	0.008798	0.0408	0.24797	1.01277	0.009239
12.1	0.040441	0.01055	0.042984	0.251147	1.01472	0.011931
12.2	0.043135	0.014544	0.047931	0.255704	1.01801	0.016717
12.3	0.044013	0.018187	0.053065	0.260893	1.02025	0.02174
12.4	0.043586	0.020419	0.057235	0.265371	1.02208	0.025468
12.5	0.043377	0.020304	0.059291	0.268197	1.02279	0.027411
12.6	0.044517	0.020184	0.060748	0.269803	1.02279	0.026789
12.7	0.045517	0.020041	0.06021	0.269546	1.02225	0.024367
12.8	0.044279	0.020628	0.058064	0.266922	1.02101	0.020585
12.9	0.041303	0.021227	0.054215	0.263152	1.02021	0.017342
13	0.037141	0.021938	0.049367	0.258846	1.02131	0.015885
13.1	0.033206	0.021752	0.045076	0.254223	1.024	0.016871
13.2	0.029721	0.021557	0.043924	0.250863	1.02649	0.018532
13.3	0.028433	0.021407	0.045652	0.249035	1.02807	0.019263
13.4	0.030028	0.022679	0.04992	0.248872	1.02859	0.018223
13.5	0.035123	0.025767	0.055076	0.250903	1.02807	0.016915
13.6	0.042247	0.029882	0.058684	0.255101	1.02739	0.016342
13.7	0.049153	0.03227	0.060423	0.259084	1.02512	0.017092
13.8	0.052791	0.031976	0.060644	0.262074	1.02021	0.018733
13.9	0.053106	0.029449	0.060427	0.2627	1.01469	0.020125
14	0.052153	0.026951	0.061244	0.261136	1.01157	0.021382
14.1	0.05163	0.026146	0.062817	0.25924	1.0108	0.0238
14.2	0.052625	0.027265	0.063889	0.258663	1.01412	0.028223
14.3	0.055529	0.029506	0.064305	0.259963	1.02073	0.034014
14.4	0.05749	0.031018	0.063281	0.262901	1.02746	0.039833
14.5	0.056726	0.031214	0.061061	0.266297	1.03286	0.043568
14.6	0.053674	0.029325	0.059529	0.268109	1.03627	0.043598
14.7	0.050804	0.026154	0.05938	0.269836	1.03683	0.040835
14.8	0.049638	0.023577	0.060232	0.271883	1.03637	0.037334
14.9	0.05144	0.023213	0.061714	0.274536	1.03594	0.033676
15	0.054001	0.022687	0.062263	0.276194	1.03435	0.029656
15.1	0.056397	0.023282	0.06105	0.276746	1.0326	0.026656
15.2	0.0585	0.024815	0.060018	0.275299	1.0321	0.023909
15.3	0.060127	0.025497	0.060442	0.272504	1.03235	0.022798
15.4	0.061185	0.02452	0.061927	0.26999	1.03364	0.025101
15.5	0.061516	0.023187	0.063792	0.26902	1.03553	0.030664
15.6	0.060314	0.020279	0.064818	0.26949	1.0365	0.036208
15.7	0.056356	0.017469	0.062981	0.270759	1.0362	0.040083
15.8	0.05103	0.016388	0.058392	0.271436	1.03513	0.039391
15.9	0.044875	0.017518	0.053355	0.270283	1.03259	0.035402
16	0.039963	0.020592	0.050795	0.270143	1.02936	0.03071
16.1	0.037338	0.02578	0.051105	0.270556	1.02597	0.027373
16.2	0.038745	0.031322	0.053298	0.271903	1.02281	0.026082
16.3	0.042493	0.035668	0.055611	0.274892	1.02105	0.027841
16.4	0.046802	0.03662	0.055341	0.277607	1.02054	0.029468
16.5	0.049572	0.034219	0.052925	0.277759	1.02113	0.030104
16.6	0.050357	0.028593	0.050383	0.277613	1.02341	0.029618
16.7	0.049046	0.020807	0.0488	0.276097	1.02699	0.028281
16.8	0.047708	0.01355	0.048575	0.27379	1.02969	0.027046
16.9	0.047425	0.010205	0.051041	0.272666	1.03215	0.027585
17	0.048721	0.010373	0.054253	0.271536	1.03412	0.027948
17.1	0.050899	0.013827	0.057862	0.268998	1.03551	0.027764
17.2	0.05365	0.018591	0.061442	0.266962	1.03679	0.027273
17.3	0.056702	0.021587	0.065205	0.265567	1.03889	0.025969
17.4	0.05987	0.022256	0.068343	0.265047	1.03915	0.024505
17.5	0.062485	0.021148	0.070448	0.265259	1.0377	0.023627
17.6	0.064673	0.018824	0.070397	0.265857	1.03522	0.023143
17.7	0.065564	0.017341	0.069347	0.26611	1.03247	0.023561
17.8	0.06455	0.018556	0.068658	0.267211	1.03033	0.024873
17.9	0.062294	0.019892	0.069047	0.268625	1.03133	0.024535
18	0.060483	0.02143	0.070516	0.272252	1.03441	0.023351
18.1	0.059293	0.021813	0.071798	0.276944	1.03779	0.021749
18.2	0.059537	0.021149	0.071921	0.281891	1.04063	0.019869
18.3	0.060595	0.020328	0.069753	0.285057	1.04191	0.018161
18.4	0.060819	0.021732	0.065959	0.286379	1.04046	0.017625
18.5	0.05914	0.023781	0.061506	0.284696	1.03739	0.016314
18.6	0.057192	0.026787	0.058504	0.281624	1.03448	0.015743
18.7	0.055285	0.02953	0.056764	0.278128	1.03165	0.016773
18.8	0.05348	0.030535	0.056131	0.27492	1.03077	0.019717
18.9	0.053026	0.028551	0.055072	0.272592	1.03186	0.023598
19	0.053609	0.024987	0.053672	0.272313	1.03392	0.028131
19.1	0.053691	0.020761	0.052481	0.273977	1.03532	0.031113
19.2	0.053279	0.017296	0.05302	0.276032	1.03665	0.031475
19.3	0.052849	0.015057	0.055006	0.277919	1.03656	0.029475
19.4	0.052018	0.013878	0.057973	0.278615	1.0364	0.028411
19.5	0.053364	0.01383	0.060095	0.277779	1.03598	0.029591
19.6	0.056394	0.014461	0.058925	0.276496	1.03574	0.031268
19.7	0.058994	0.016232	0.054451	0.275932	1.03531	0.032091
19.8	0.061022	0.019239	0.049493	0.276694	1.03537	0.032172
19.9	0.06143	0.021997	0.044723	0.2778	1.034	0.029841
20	0.059435	0.023039	0.042165	0.278664	1.03235	0.026544
20.1	0.057793	0.023565	0.043506	0.27926	1.0311	0.024808
20.2	0.058271	0.022183	0.047092	0.280679	1.03124	0.024362
20.3	0.059725	0.019706	0.05036	0.281099	1.03267	0.023989
20.4	0.063906	0.018697	0.054535	0.281992	1.03593	0.025716
20.5	0.068171	0.018946	0.056659	0.283034	1.03781	0.027524
20.6	0.069876	0.01868	0.056651	0.283948	1.03801	0.027773
20.7	0.06922	0.019046	0.056052	0.284323	1.03654	0.027159
20.8	0.067904	0.019486	0.055961	0.286066	1.03521	0.026853
20.9	0.065754	0.019524	0.054834	0.287407	1.03499	0.026008
21	0.065837	0.020664	0.055431	0.287944	1.03752	0.025994
21.1	0.068106	0.021509	0.05659	0.286871	1.03975	0.027142
21.2	0.071197	0.020931	0.057766	0.284476	1.04164	0.029581
21.3	0.074029	0.019126	0.058456	0.280732	1.04218	0.032429
21.4	0.075543	0.016716	0.059091	0.277695	1.04111	0.034693
21.5	0.074896	0.014846	0.059439	0.276638	1.0394	0.035669
21.6	0.073581	0.015733	0.06125	0.277326	1.039	0.035584
21.7	0.072497	0.018752	0.063677	0.27851	1.03777	0.034655
21.8	0.072719	0.023224	0.066364	0.280208	1.03652	0.03388
21.9	0.075335	0.028054	0.068685	0.282575	1.03746	0.033542
22	0.079045	0.031965	0.070584	0.285111	1.04031	0.033918
22.1	0.081939	0.034843	0.07219	0.288008	1.04597	0.034428
22.2	0.08249	0.036647	0.073744	0.29134	1.05345	0.034561
22.3	0.080984	0.037479	0.074756	0.29474	1.05926	0.033635
22.4	0.07892	0.037451	0.076029	0.29778	1.06111	0.031645
22.5	0.078148	0.036781	0.076458	0.30032	1.06031	0.02883
22.6	0.079086	0.035862	0.074395	0.301569	1.05616	0.026896
22.7	0.08125	0.035145	0.069493	0.300957	1.05081	0.026166
22.8	0.082304	0.034044	0.06283	0.297797	1.04602	0.026941
22.9	0.080762	0.03217	0.055195	0.292165	1.0417	0.027763
23	0.076915	0.029276	0.049329	0.284686	1.03866	0.027877
23.1	0.073388	0.025909	0.047175	0.277803	1.0387	0.027748
23.2	0.073552	0.023955	0.049583	0.274388	1.04163	0.028546
23.3	0.077496	0.023581	0.055276	0.27646	1.04658	0.029906
23.4	0.084439	0.025516	0.063209	0.283309	1.05308	0.033077
23.5	0.091535	0.02825	0.070299	0.292557	1.05731	0.036384
23.6	0.095753	0.029738	0.074524	0.300847	1.05831	0.038822
23.7	0.096237	0.029278	0.076222	0.305392	1.05787	0.040413
23.8	0.095285	0.028245	0.077031	0.305886	1.05789	0.041498
23.9	0.092008	0.026368	0.076138	0.303818	1.05846	0.041479
24	0.089185	0.026475	0.074752	0.301271	1.06052	0.042711
24.1	0.086895	0.028532	0.073846	0.298746	1.06243	0.044544
24.2	0.083066	0.031407	0.072255	0.296987	1.06173	0.045524
24.3	0.078255	0.034101	0.070177	0.295144	1.05902	0.044332
24.4	0.074943	0.036113	0.068177	0.293518	1.05519	0.041689
24.5	0.072909	0.035576	0.065712	0.292138	1.05113	0.037586
24.6	0.074052	0.03407	0.062985	0.291894	1.0493	0.034025
24.7	0.077903	0.030829	0.060915	0.290966	1.04868	0.031231
24.8	0.080432	0.026772	0.058119	0.288789	1.04655	0.029004
24.9	0.081373	0.023716	0.056473	0.285367	1.04376	0.027058
25	0.080775	0.022374	0.056337	0.282456	1.04132	0.026975
25.1	0.078622	0.021868	0.057962	0.281155	1.03848	0.02864
25.2	0.075612	0.022856	0.060074	0.282808	1.0379	0.031666
25.3	0.07357	0.02391	0.062045	0.286744	1.03884	0.035095
25.4	0.071797	0.024187	0.061256	0.291141	1.03971	0.037297
25.5	0.070842	0.02397	0.058376	0.293716	1.0404	0.036485
25.6	0.071437	0.023236	0.053945	0.294246	1.04113	0.033207
25.7	0.074021	0.022466	0.051067	0.293406	1.04078	0.030121
25.8	0.077385	0.021478	0.052016	0.291828	1.04167	0.029564
25.9	0.081186	0.021206	0.057369	0.2903	1.04362	0.0321
26	0.084651	0.021534	0.064836	0.290143	1.04623	0.036949
26.1	0.087389	0.022769	0.072074	0.290913	1.0493	0.041327
26.2	0.089694	0.02397	0.076699	0.292102	1.05235	0.042766
26.3	0.092744	0.025938	0.077934	0.294734	1.0547	0.041989
26.4	0.095888	0.02736	0.077252	0.298217	1.05685	0.041775
26.5	0.097936	0.028206	0.075918	0.300415	1.05755	0.041912
26.6	0.097267	0.028034	0.074451	0.301043	1.05636	0.042563
26.7	0.095982	0.028335	0.073564	0.300678	1.05496	0.044014
26.8	0.094671	0.029326	0.073657	0.299352	1.05401	0.045795
26.9	0.093407	0.030655	0.073284	0.297897	1.0534	0.046484
27	0.091928	0.032169	0.073096	0.29719	1.05389	0.046725
27.1	0.090235	0.033584	0.073351	0.29702	1.05447	0.045411
27.2	0.086547	0.03297	0.073625	0.296893	1.05413	0.042684
27.3	0.083442	0.030703	0.074	0.297331	1.05402	0.039519
27.4	0.082738	0.028537	0.075314	0.297722	1.05404	0.036912
27.5	0.084236	0.026038	0.07652	0.297288	1.05241	0.034913
27.6	0.087013	0.024357	0.077603	0.296437	1.05076	0.035547
27.7	0.091149	0.026337	0.078439	0.297174	1.04957	0.039403
27.8	0.094091	0.030201	0.078642	0.29909	1.04751	0.044965
27.9	0.095062	0.034154	0.078208	0.302838	1.04575	0.049715
28	0.095855	0.037606	0.078239	0.308057	1.04556	0.052653
28.1	0.096713	0.038291	0.077083	0.312963	1.0445	0.052237
28.2	0.095818	0.034121	0.073896	0.314348	1.04298	0.048323
28.3	0.094432	0.02866	0.070237	0.31264	1.04313	0.042657
28.4	0.092339	0.022732	0.067184	0.308239	1.04394	0.036377
28.5	0.088234	0.01748	0.065349	0.304208	1.04679	0.031194
28.6	0.084378	0.015219	0.067269	0.302699	1.05294	0.029413
28.7	0.082589	0.015653	0.071154	0.304317	1.0594	0.029989
28.8	0.081111	0.016217	0.073579	0.307107	1.06322	0.030419
28.9	0.081537	0.017796	0.074221	0.309566	1.06605	0.03133
29	0.084271	0.019136	0.072117	0.309573	1.06649	0.032376
29.1	0.087161	0.019545	0.068688	0.308339	1.06596	0.034085
29.2	0.089008	0.019379	0.066609	0.305122	1.06454	0.035829
29.3	0.089828	0.017799	0.066954	0.300254	1.06134	0.037027
29.4	0.088073	0.014462	0.067035	0.295776	1.05597	0.03663
29.5	0.085795	0.011924	0.06773	0.293149	1.05205	0.035711
29.6	0.083935	0.010514	0.066542	0.290841	1.04866	0.03328
29.7	0.083269	0.01118	0.064719	0.291459	1.04851	0.03162
29.8	0.084232	0.014022	0.062229	0.293436	1.05086	0.030618
29.9	0.086598	0.017101	0.061722	0.295184	1.05284	0.029792
30	0.087995	0.019157	0.06061	0.296655	1.05145	0.027576
30.1	0.087893	0.020552	0.060254	0.29756	1.04781	0.024284
30.2	0.085868	0.02091	0.058526	0.296861	1.04174	0.020068
30.3	0.082028	0.02091	0.055925	0.296816	1.0368	0.017305
30.4	0.077898	0.021547	0.052711	0.297262	1.03597	0.016849
30.5	0.07556	0.02287	0.052882	0.298376	1.03968	0.0189
30.6	0.076213	0.023928	0.055223	0.301165	1.0461	0.022777
30.7	0.080875	0.025596	0.061144	0.303933	1.05463	0.026804
30.8	0.089023	0.02755	0.069093	0.305946	1.06279	0.030709
30.9	0.09734	0.029568	0.076658	0.307314	1.06851	0.034871
31	0.102388	0.03068	0.08139	0.306891	1.07118	0.038355
31.1	0.103463	0.03172	0.084023	0.304601	1.07109	0.041089
31.2	0.101116	0.030406	0.083345	0.303071	1.06835	0.043283
31.3	0.096948	0.027869	0.081459	0.302449	1.06468	0.043194
31.4	0.093249	0.024443	0.079627	0.302811	1.06091	0.039801
31.5	0.091603	0.020693	0.077182	0.304811	1.05738	0.035236
31.6	0.091751	0.015919	0.072972	0.307241	1.05429	0.029135
31.7	0.093062	0.01205	0.067736	0.308522	1.0515	0.022821
31.8	0.095135	0.01014	0.062535	0.308953	1.04947	0.018191
31.9	0.097449	0.011807	0.059704	0.308724	1.04901	0.017295
32	0.099526	0.017625	0.060553	0.307216	1.04962	0.018469
32.1	0.101261	0.02564	0.063939	0.306891	1.05083	0.022677
32.2	0.102039	0.033277	0.06904	0.308258	1.05316	0.027921
32.3	0.101202	0.03716	0.073363	0.310985	1.05508	0.033236
32.4	0.099269	0.036387	0.075294	0.313749	1.05536	0.036264
32.5	0.098389	0.032118	0.075893	0.316761	1.05602	0.038111
32.6	0.099073	0.027789	0.076591	0.318012	1.05735	0.037765
32.7	0.101826	0.02492	0.076538	0.318382	1.05869	0.036306
32.8	0.106769	0.025026	0.077	0.318233	1.06138	0.034998
32.9	0.112378	0.026563	0.07745	0.318822	1.06488	0.035242
33	0.11468	0.02647	0.075196	0.318507	1.06538	0.03557
33.1	0.114346	0.024594	0.072401	0.318076	1.06466	0.036956
33.2	0.111861	0.022273	0.071516	0.317348	1.0635	0.039248
33.3	0.10709	0.020163	0.070906	0.316063	1.06122	0.04102
33.4	0.101945	0.019664	0.070569	0.314718	1.05944	0.042786
33.5	0.098709	0.022226	0.070852	0.314844	1.06033	0.043606
33.6	0.096567	0.026277	0.068999	0.31517	1.0616	0.042629
33.7	0.095445	0.029535	0.065567	0.314696	1.06352	0.040737
33.8	0.096042	0.030688	0.063152	0.313771	1.06559	0.039005
33.9	0.096853	0.029624	0.061853	0.311748	1.06564	0.036572
34	0.097477	0.027579	0.062594	0.309465	1.06336	0.035772
34.1	0.097049	0.025527	0.065525	0.307594	1.06013	0.035562
34.2	0.096842	0.025252	0.069191	0.306734	1.0562	0.035836
34.3	0.09679	0.026919	0.072095	0.30719	1.05398	0.036675
34.4	0.098619	0.030091	0.074477	0.309443	1.0551	0.038038
34.5	0.102175	0.033092	0.076986	0.31304	1.05856	0.039631
34.6	0.106903	0.035134	0.081201	0.317545	1.06281	0.042796
34.7	0.109033	0.034721	0.08622	0.321549	1.06668	0.046331
34.8	0.107867	0.032373	0.091313	0.323533	1.0675	0.048869
34.9	0.103934	0.029875	0.09473	0.323314	1.06631	0.050691
35	0.099734	0.028612	0.095513	0.320926	1.06452	0.05156
35.1	0.096392	0.028225	0.092496	0.317409	1.06251	0.051813
35.2	0.095139	0.028901	0.087935	0.314302	1.06043	0.052151
35.3	0.096887	0.030207	0.082837	0.313113	1.05978	0.052362
35.4	0.099499	0.030133	0.079479	0.313896	1.05912	0.052542
35.5	0.101611	0.027712	0.077399	0.315348	1.05809	0.052649
35.6	0.103175	0.023771	0.077951	0.316187	1.05747	0.052251
35.7	0.103678	0.019081	0.078493	0.315066	1.05604	0.049296
35.8	0.102335	0.015143	0.078659	0.312622	1.05445	0.044581
35.9	0.101815	0.01369	0.078028	0.309892	1.05449	0.038733
36	0.103284	0.015599	0.077347	0.309362	1.05695	0.034635
36.1	0.106553	0.019301	0.075761	0.311436	1.06108	0.032369
36.2	0.111265	0.024276	0.075181	0.316244	1.06776	0.033637
36.3	0.115797	0.02864	0.075703	0.320539	1.07298	0.037045
36.4	0.117355	0.03063	0.076714	0.322237	1.07531	0.040871
36.5	0.114339	0.02971	0.078315	0.31985	1.07464	0.041826
36.6	0.109328	0.027415	0.080074	0.314261	1.07266	0.040519
36.7	0.104934	0.024549	0.082333	0.308323	1.06966	0.037659
36.8	0.102802	0.022556	0.08492	0.305048	1.06912	0.036552
36.9	0.103836	0.021525	0.086879	0.304641	1.06927	0.038433
37	0.107409	0.020561	0.086958	0.306602	1.06938	0.043502
37.1	0.112094	0.019806	0.085546	0.309966	1.06802	0.048723
37.2	0.115799	0.018475	0.081433	0.311783	1.06533	0.051385
37.3	0.11752	0.017711	0.075427	0.311972	1.05998	0.049539
37.4	0.116201	0.018021	0.069592	0.312377	1.05611	0.044655
37.5	0.112705	0.019647	0.065284	0.313317	1.05431	0.038059
37.6	0.10817	0.022121	0.06336	0.31446	1.05537	0.032864
37.7	0.105957	0.025532	0.064841	0.316066	1.05866	0.031829
37.8	0.106362	0.027786	0.068314	0.316553	1.06328	0.033947
37.9	0.108776	0.028577	0.071704	0.315599	1.06597	0.037538
38	0.112041	0.029075	0.076034	0.315641	1.06819	0.041907
38.1	0.115642	0.029956	0.081236	0.317171	1.07051	0.047037
38.2	0.118304	0.032093	0.086469	0.320362	1.07247	0.05169
38.3	0.121048	0.03544	0.090712	0.325044	1.0754	0.057278
38.4	0.124361	0.039014	0.093641	0.329066	1.07942	0.060754
38.5	0.127167	0.040517	0.093072	0.32982	1.08094	0.06083
38.6	0.128165	0.040439	0.090148	0.328819	1.07982	0.056971
38.7	0.127798	0.038808	0.08589	0.326518	1.07747	0.051839
38.8	0.125351	0.035232	0.081581	0.324118	1.07275	0.045982
38.9	0.122031	0.031272	0.078454	0.323023	1.0676	0.043218
39	0.119719	0.028432	0.07739	0.322799	1.06506	0.043278
39.1	0.118269	0.025864	0.076181	0.321916	1.06323	0.044747
39.2	0.116777	0.02371	0.074034	0.320342	1.06199	0.044923
39.3	0.114699	0.022535	0.071015	0.317125	1.06173	0.042813
39.4	0.111374	0.020589	0.067156	0.31172	1.06094	0.037972
39.5	0.107063	0.019041	0.064104	0.306292	1.05992	0.032919
39.6	0.103477	0.019023	0.0633	0.301485	1.06066	0.03008
39.7	0.100962	0.020167	0.064943	0.299497	1.06224	0.031438
39.8	0.100566	0.022445	0.068906	0.30148	1.06527	0.036725
39.9	0.101625	0.02611	0.072941	0.306564	1.06872	0.044207
40	0.10388	0.029778	0.074801	0.312351	1.07086	0.051364
40.1	0.105614	0.032778	0.073602	0.317893	1.07141	0.055799
40.2	0.107375	0.035162	0.07127	0.320422	1.07107	0.056245
40.3	0.109788	0.037114	0.069892	0.321247	1.07062	0.054416
40.4	0.113566	0.038297	0.07195	0.322367	1.07158	0.05166
40.5	0.117401	0.037887	0.076085	0.322962	1.07301	0.049045
40.6	0.120881	0.037081	0.081236	0.323704	1.07388	0.047342
40.7	0.122746	0.036642	0.084318	0.325048	1.074	0.04639
40.8	0.123905	0.037624	0.085537	0.326809	1.07355	0.046651
40.9	0.125336	0.040486	0.085065	0.328556	1.07249	0.047875
41	0.127387	0.044016	0.084995	0.331712	1.07253	0.05019
41.1	0.129654	0.044696	0.084811	0.333283	1.07375	0.053003
41.2	0.131681	0.042096	0.085395	0.333522	1.07478	0.055833
41.3	0.131145	0.037199	0.084724	0.331976	1.07475	0.056688
41.4	0.128238	0.032999	0.083189	0.329754	1.07382	0.056591
41.5	0.124067	0.031925	0.080427	0.327365	1.07127	0.055598
41.6	0.119607	0.035058	0.078037	0.327966	1.06857	0.054595
41.7	0.115626	0.03962	0.075744	0.329598	1.06713	0.052994
41.8	0.113487	0.041767	0.074146	0.330712	1.06511	0.050746
41.9	0.111612	0.039822	0.071915	0.329902	1.0617	0.046746
42	0.110175	0.035617	0.070368	0.327208	1.05799	0.042273
42.1	0.109362	0.03121	0.070242	0.322965	1.05401	0.037889
42.2	0.108554	0.029111	0.072048	0.320126	1.05059	0.035151
42.3	0.107773	0.030079	0.075171	0.319564	1.04991	0.033721
42.4	0.108416	0.032809	0.079486	0.321761	1.05166	0.033648
42.5	0.109407	0.033568	0.082195	0.325212	1.05344	0.033215
42.6	0.110499	0.032079	0.08319	0.329042	1.05456	0.033054
42.7	0.112049	0.02856	0.082924	0.332067	1.05463	0.032957
42.8	0.113427	0.025722	0.081867	0.334975	1.0544	0.034782
42.9	0.115768	0.024649	0.080883	0.337468	1.05584	0.038913
43	0.120154	0.027185	0.082011	0.340687	1.06055	0.046049
43.1	0.125181	0.031565	0.083711	0.343637	1.06662	0.053768
43.2	0.129782	0.036804	0.085172	0.345278	1.07292	0.059851
43.3	0.132602	0.04055	0.085955	0.344559	1.07705	0.061102
43.4	0.131831	0.041769	0.084849	0.341631	1.07764	0.056465
43.5	0.128159	0.03961	0.082296	0.336636	1.07504	0.047241
43.6	0.123552	0.034329	0.078477	0.330795	1.06974	0.037415
43.7	0.11863	0.028226	0.073866	0.325865	1.0622	0.030212
43.8	0.115105	0.023419	0.070251	0.321954	1.0557	0.02845
43.9	0.11372	0.021704	0.06978	0.319776	1.05218	0.032568
44	0.115228	0.023506	0.071646	0.320108	1.05219	0.041125
44.1	0.118908	0.028444	0.076136	0.323187	1.05687	0.050784
44.2	0.12409	0.034223	0.081013	0.327546	1.06421	0.059179
44.3	0.127795	0.038303	0.083369	0.331734	1.07008	0.063072
44.4	0.128282	0.038431	0.082701	0.334162	1.07268	0.062801
44.5	0.12466	0.034428	0.079162	0.333978	1.07147	0.05808
44.7	0.12552	0.03522	0.079569	0.334312	1.07202	0.05865
44.8	0.120364	0.028944	0.074528	0.332034	1.0679	0.051572
44.9	0.1132	0.019714	0.067972	0.326952	1.06002	0.042176
45	0.1132	0.019714	0.067972	0.326952	1.06002	0.042176
45.1	0.109146	0.014577	0.068074	0.319853	1.04362	0.037403
45.2	0.10543	0.01136	0.066785	0.313456	1.02519	0.035176
45.3	0.102107	0.009435	0.063763	0.3072	1.00358	0.034635
45.4	0.099028	0.00796	0.058173	0.299813	0.975711	0.034704
45.5	0.096829	0.006622	0.050013	0.292117	0.943999	0.03468
45.6	0.095106	0.006013	0.042014	0.285473	0.91205	0.035545
45.7	0.094775	0.007195	0.036422	0.28133	0.883562	0.037261
45.8	0.097453	0.009956	0.035358	0.280097	0.863074	0.039462
45.9	0.100612	0.010988	0.03735	0.27966	0.84594	0.039461
46	0.103716	0.009681	0.039647	0.278118	0.828448	0.037374
46.1	0.106917	0.007303	0.040742	0.275492	0.809753	0.033283
46.2	0.108868	0.004565	0.040114	0.271709	0.78995	0.028504
46.3	0.110151	0.004352	0.039244	0.268147	0.771209	0.025841
46.4	0.112335	0.007917	0.040775	0.26551	0.755386	0.027112
46.5	0.11404	0.01267	0.046212	0.263729	0.7432	0.031024
46.6	0.113961	0.015894	0.051941	0.262063	0.732282	0.035655
46.7	0.112422	0.016611	0.055618	0.260199	0.72151	0.038793
46.8	0.108046	0.014068	0.054295	0.257933	0.709293	0.03885
46.9	0.10143	0.010746	0.047837	0.255112	0.696219	0.036765
47	0.096221	0.009101	0.038661	0.252545	0.683126	0.034469
47.1	0.09443	0.009171	0.031437	0.249175	0.671899	0.033022
47.2	0.094975	0.00897	0.026537	0.24559	0.662132	0.032175
47.3	0.097181	0.00704	0.025193	0.241794	0.653908	0.032462
47.4	0.099691	0.002487	0.02622	0.237964	0.645733	0.033633
47.5	0.100308	-0.00321	0.02759	0.23342	0.636156	0.033501
47.6	0.100138	-0.00754	0.028868	0.22966	0.624755	0.032158
47.7	0.09985	-0.00761	0.030464	0.225189	0.61284	0.030754
47.8	0.099136	-0.00449	0.031011	0.221068	0.601458	0.028722
47.9	0.098521	0.000811	0.030002	0.217541	0.592603	0.027068
48	0.098171	0.005869	0.027583	0.215087	0.586794	0.027695
48.1	0.096753	0.008228	0.022059	0.212272	0.582936	0.029529
48.2	0.095616	0.007256	0.015974	0.210741	0.580761	0.032892
48.3	0.096516	0.005612	0.012322	0.209298	0.578941	0.037828
48.4	0.098639	0.004128	0.013067	0.208903	0.576546	0.042921
48.5	0.101256	0.004396	0.017081	0.208804	0.57286	0.046624
48.6	0.10228	0.00596	0.022733	0.209017	0.566863	0.047898
48.7	0.100259	0.006971	0.026173	0.208158	0.558164	0.045809
48.8	0.095364	0.006137	0.026798	0.206871	0.549974	0.042154
48.9	0.090613	0.003847	0.024221	0.204649	0.543061	0.037625
49	0.087066	0.001382	0.020601	0.202426	0.539198	0.034223
49.1	0.086897	0.001142	0.017901	0.201212	0.539249	0.033981
49.2	0.089839	0.004304	0.016817	0.201221	0.541006	0.036682
49.3	0.094149	0.009074	0.015753	0.202155	0.540206	0.038982
49.4	0.097338	0.014223	0.014993	0.204188	0.536452	0.04131
49.5	0.099703	0.017863	0.013605	0.207498	0.52925	0.042691
49.6	0.100063	0.018828	0.012456	0.211152	0.520405	0.04234
49.7	0.099175	0.017236	0.012787	0.214492	0.513337	0.040801
49.8	0.097436	0.015024	0.014832	0.21483	0.509664	0.039824
49.9	0.095178	0.012034	0.016731	0.210779	0.508624	0.038116
50	0.092962	0.009989	0.0186	0.203862	0.509619	0.037337
50.1	0.093476	0.009358	0.020371	0.197772	0.510969	0.038067
50.2	0.095066	0.008657	0.020958	0.193674	0.509795	0.038601
50.3	0.096853	0.007014	0.021208	0.193409	0.506287	0.037784
50.4	0.099029	0.005115	0.022229	0.195645	0.50134	0.036326
50.5	0.100804	0.002437	0.022452	0.197869	0.495988	0.033538
50.6	0.101085	-5.87e-05	0.021884	0.197724	0.491628	0.030532
50.7	0.101423	-0.00129	0.021569	0.19641	0.48926	0.02857
50.8	0.102039	-0.0004	0.021235	0.195159	0.488061	0.029012
50.9	0.101503	0.001708	0.020191	0.195569	0.486528	0.031006
51	0.100622	0.005105	0.019028	0.196717	0.484008	0.033973
51.1	0.099085	0.008343	0.016338	0.196716	0.480065	0.036532
51.2	0.097247	0.010639	0.013838	0.193837	0.475702	0.040109
51.3	0.095497	0.011495	0.01243	0.188184	0.471076	0.043021
51.4	0.09565	0.012951	0.013675	0.183141	0.468614	0.045556
51.5	0.096259	0.013765	0.015883	0.180047	0.467191	0.046037
51.6	0.096511	0.014465	0.018677	0.179053	0.465692	0.045382
51.7	0.095296	0.015113	0.019401	0.179376	0.463495	0.042117
51.8	0.093737	0.014858	0.018124	0.180845	0.46196	0.039225
51.9	0.090971	0.012327	0.01413	0.18049	0.459128	0.036983
52	0.087684	0.008622	0.009874	0.180015	0.457141	0.036006
52.1	0.084624	0.004031	0.006394	0.179855	0.45627	0.035231
52.2	0.082556	0.000478	0.005236	0.179931	0.455771	0.035919
52.3	0.080578	-0.00079	0.004655	0.178637	0.453682	0.036226
52.4	0.08099	0.000426	0.005328	0.177117	0.451377	0.036472
52.5	0.083044	0.003001	0.007328	0.174097	0.447508	0.037689
52.6	0.085676	0.005951	0.011132	0.171474	0.44382	0.039865
52.7	0.087361	0.006983	0.015113	0.169726	0.44145	0.041385
52.8	0.087988	0.006356	0.019113	0.170266	0.441262	0.041365
52.9	0.086513	0.004205	0.021059	0.171168	0.441233	0.039865
53	0.084984	0.001908	0.020905	0.172321	0.442073	0.03693
53.1	0.085451	0.000924	0.018829	0.172224	0.442502	0.033896
53.2	0.089711	0.00259	0.016491	0.172091	0.442315	0.032703
53.3	0.096079	0.005259	0.014819	0.170978	0.441192	0.033033
53.4	0.101776	0.007237	0.014488	0.170392	0.44062	0.033281
53.5	0.104283	0.007519	0.015153	0.169626	0.439733	0.033648
53.6	0.10285	0.006188	0.01771	0.169992	0.440483	0.034649
53.7	0.099316	0.004121	0.021377	0.170732	0.442197	0.035473
53.8	0.096553	0.002405	0.025349	0.172448	0.44402	0.037196
53.9	0.09449	0.001604	0.028835	0.174079	0.444186	0.038744
54	0.093221	0.000678	0.03102	0.17548	0.443293	0.038982
54.1	0.091614	-0.00033	0.029859	0.1753	0.439501	0.03754
54.2	0.088631	-0.00141	0.02626	0.174259	0.43473	0.034891
54.3	0.08576	-0.00145	0.021778	0.173133	0.431335	0.031253
54.4	0.085294	-0.00012	0.018267	0.172413	0.430753	0.029542
54.5	0.087043	0.003191	0.016499	0.172961	0.432477	0.030879
54.6	0.090927	0.006175	0.016384	0.17482	0.435762	0.034098
54.7	0.096017	0.008852	0.016702	0.177243	0.438883	0.038574
54.8	0.098524	0.009896	0.016165	0.177746	0.439508	0.042648
54.9	0.098856	0.010721	0.015041	0.176465	0.438218	0.045729
55	0.097897	0.011653	0.014554	0.172499	0.434763	0.047738
55.1	0.097082	0.012858	0.014959	0.166879	0.429543	0.049094
55.2	0.09573	0.012208	0.0157	0.161341	0.423447	0.048395
55.3	0.095951	0.010331	0.017133	0.159144	0.418751	0.046974
55.4	0.096246	0.006961	0.018188	0.160218	0.41577	0.044772
55.5	0.095849	0.00296	0.018016	0.164103	0.414676	0.041179
55.6	0.0934	-0.00019	0.01796	0.168274	0.415271	0.036667
55.7	0.090924	-0.00155	0.018972	0.170309	0.415621	0.033351
55.8	0.088895	-0.00055	0.021732	0.169424	0.415377	0.031482
55.9	0.088008	0.001123	0.023981	0.164911	0.412148	0.03021
56	0.088971	0.002984	0.023982	0.158982	0.407982	0.029896
56.1	0.090337	0.004976	0.021215	0.153781	0.404463	0.029212
56.2	0.090558	0.00713	0.016602	0.151111	0.40407	0.027962
56.3	0.088713	0.008256	0.010144	0.149696	0.404512	0.026686
56.4	0.085874	0.008792	0.005302	0.149959	0.406582	0.02632
56.5	0.08205	0.007421	0.003179	0.150089	0.406582	0.026201
56.6	0.079652	0.004692	0.003164	0.150506	0.40475	0.027681
56.7	0.078899	0.003096	0.005314	0.150922	0.402333	0.030775
56.8	0.0802	0.003876	0.009377	0.15178	0.402582	0.034371
56.9	0.081791	0.006957	0.013955	0.152421	0.404655	0.037934
57	0.083516	0.011508	0.019043	0.15249	0.408652	0.04049
57.1	0.083992	0.015709	0.024923	0.151462	0.411977	0.041455
57.2	0.083959	0.016712	0.029277	0.149646	0.412111	0.041375
57.3	0.083259	0.013886	0.031083	0.148318	0.40778	0.041322
57.4	0.081843	0.008066	0.029339	0.147766	0.40148	0.041018
57.5	0.079844	0.001331	0.024786	0.149066	0.396159	0.041664
57.6	0.078024	-0.00502	0.017768	0.1512	0.392848	0.041881
57.7	0.076712	-0.00838	0.011315	0.152415	0.391791	0.04084
57.8	0.076128	-0.00895	0.00611	0.151011	0.392709	0.038403
57.9	0.077186	-0.00711	0.004327	0.149231	0.394557	0.036177
58	0.079692	-0.00434	0.004443	0.147637	0.396618	0.034772
58.1	0.082918	-0.00189	0.005666	0.146683	0.399109	0.034899
58.2	0.085833	-0.00048	0.005808	0.147032	0.401074	0.035634
58.3	0.08897	0.001711	0.006209	0.149098	0.402548	0.036686
58.4	0.090926	0.004267	0.00618	0.150135	0.402929	0.03619
58.5	0.091757	0.00677	0.006902	0.150586	0.402172	0.034215
58.6	0.092657	0.009082	0.008149	0.151484	0.40046	0.032522
58.7	0.094059	0.009597	0.01046	0.151699	0.39775	0.032249
58.8	0.094558	0.008139	0.012488	0.151271	0.394315	0.032639
58.9	0.09488	0.005981	0.014792	0.15164	0.391763	0.033893
59	0.09387	0.003789	0.016993	0.151193	0.388789	0.03501
59.1	0.090714	0.000768	0.018266	0.148917	0.385513	0.034063
59.2	0.084911	-0.00247	0.017719	0.146355	0.382996	0.031016
59.3	0.078149	-0.0061	0.015959	0.142208	0.380935	0.027114
59.4	0.071151	-0.00969	0.01387	0.137353	0.380045	0.0232
59.5	0.067206	-0.01113	0.012634	0.133676	0.381612	0.020711
59.6	0.066829	-0.00949	0.011637	0.131298	0.383613	0.020763
59.7	0.069639	-0.00543	0.009588	0.128997	0.385581	0.022646
59.8	0.074467	-0.00102	0.006249	0.128962	0.387874	0.025864
59.9	0.08138	0.002958	0.001685	0.130504	0.38787	0.02933
60	0.088892	0.005205	-0.00166	0.133852	0.385715	0.032065
60.1	0.09585	0.00792	-0.00098	0.138903	0.383751	0.033455
60.2	0.101018	0.010708	0.003991	0.144444	0.382125	0.033539
60.3	0.102693	0.012777	0.009368	0.147845	0.379959	0.032091
60.4	0.101595	0.013442	0.01357	0.149199	0.378955	0.03098
60.5	0.098235	0.01356	0.014363	0.148028	0.378227	0.030997
60.6	0.094134	0.011568	0.01295	0.145184	0.377226	0.03223
60.7	0.08975	0.009172	0.011461	0.142451	0.376951	0.033583
60.8	0.086387	0.00738	0.012794	0.140583	0.377658	0.034222
60.9	0.083205	0.006093	0.014549	0.139427	0.37775	0.033243
61	0.081189	0.005696	0.015961	0.139279	0.377629	0.031703
61.1	0.08031	0.007115	0.015484	0.138923	0.376877	0.030394
61.2	0.081033	0.00891	0.01427	0.139423	0.375093	0.030242
61.3	0.082171	0.01	0.013164	0.141106	0.372612	0.030719
61.4	0.082699	0.011011	0.014964	0.143787	0.371384	0.031408
61.5	0.080824	0.010412	0.017412	0.145537	0.371312	0.030693
61.6	0.078037	0.007325	0.020557	0.147305	0.372727	0.029406
61.7	0.075801	0.002513	0.022965	0.146991	0.375144	0.028166
61.8	0.07562	-0.00221	0.025416	0.145105	0.378567	0.027865
61.9	0.077742	-0.00689	0.026687	0.141022	0.381188	0.028744
62	0.081583	-0.00962	0.02751	0.136338	0.382214	0.030761
62.1	0.084774	-0.00955	0.025772	0.13126	0.3807	0.031908
62.2	0.087618	-0.00669	0.023046	0.129692	0.37802	0.033272
62.3	0.090341	-0.0018	0.020053	0.132618	0.37608	0.035451
62.4	0.092392	0.003657	0.019032	0.139624	0.376328	0.036777
62.5	0.093332	0.006719	0.019499	0.147309	0.377901	0.036658
62.6	0.092366	0.00672	0.021126	0.153684	0.379511	0.035091
62.7	0.088058	0.004836	0.021953	0.155716	0.379759	0.031462
62.8	0.081153	0.002888	0.019948	0.154132	0.377624	0.027645
62.9	0.074998	0.002531	0.015323	0.15119	0.374109	0.026768
63	0.071419	0.004687	0.010175	0.149868	0.371328	0.029045
63.1	0.071753	0.006943	0.00576	0.149493	0.369589	0.034065
63.2	0.076517	0.008482	0.003546	0.151037	0.369265	0.041238
63.3	0.083674	0.008083	0.004933	0.152089	0.370085	0.048185
63.4	0.089151	0.006074	0.007603	0.151067	0.370398	0.051975
63.5	0.091679	0.003168	0.011492	0.148035	0.368783	0.053113
63.6	0.090401	0.002028	0.01537	0.145039	0.36627	0.051013
63.7	0.085642	0.001799	0.017775	0.141328	0.362936	0.04576
63.8	0.079449	0.002898	0.017383	0.138469	0.359438	0.038733
63.9	0.074934	0.00441	0.016297	0.136991	0.356738	0.031954
64	0.073083	0.006102	0.014665	0.136969	0.356346	0.025811
64.1	0.07512	0.008099	0.014097	0.138538	0.359058	0.023245
64.2	0.078804	0.009877	0.013438	0.140657	0.363812	0.022792
64.3	0.08203	0.0104	0.013453	0.141729	0.368511	0.023966
64.4	0.082335	0.010162	0.013225	0.141212	0.370822	0.025637
64.5	0.080689	0.010061	0.013538	0.139646	0.37052	0.02784
64.6	0.077386	0.009654	0.014174	0.137531	0.36833	0.0296
64.7	0.074835	0.009684	0.015276	0.136354	0.367264	0.031626
64.8	0.073923	0.008725	0.014572	0.136188	0.36665	0.032184
64.9	0.074693	0.005855	0.011119	0.136574	0.366041	0.031517
65	0.075523	0.001259	0.004339	0.136094	0.363488	0.028524
65.1	0.076901	-0.00302	-0.00368	0.134516	0.360015	0.02452
65.2	0.077935	-0.00661	-0.01013	0.131599	0.354927	0.020252
65.3	0.079451	-0.00685	-0.01177	0.129498	0.351987	0.018652
65.4	0.08343	-0.0027	-0.00736	0.129758	0.351675	0.020739
65.5	0.087851	0.003307	0.000623	0.131379	0.354546	0.026173
65.6	0.090747	0.008104	0.008913	0.132075	0.35742	0.031728
65.7	0.09288	0.011286	0.015579	0.131489	0.35914	0.036267
65.8	0.093111	0.011171	0.018602	0.128112	0.357578	0.037213
65.9	0.091172	0.008353	0.018034	0.123315	0.355831	0.035874
66	0.089508	0.005359	0.016037	0.119705	0.354376	0.033801
66.1	0.088687	0.003405	0.013489	0.118776	0.354368	0.032373
66.2	0.088915	0.004032	0.011023	0.120907	0.355495	0.032957
66.3	0.091135	0.007848	0.009683	0.126702	0.357665	0.03599
66.4	0.09405	0.013206	0.00948	0.134286	0.358775	0.039333
66.5	0.096496	0.018027	0.011214	0.142333	0.360222	0.042575
66.6	0.097497	0.021373	0.014854	0.149257	0.361699	0.045808
66.7	0.095735	0.021137	0.018521	0.153401	0.363141	0.047827
66.8	0.091912	0.019259	0.021324	0.153629	0.365398	0.048802
66.9	0.086942	0.015873	0.023055	0.150037	0.368778	0.048462
67	0.083052	0.013057	0.023328	0.144879	0.371864	0.047579
67.1	0.082397	0.011633	0.023116	0.141154	0.374874	0.046737
67.2	0.085398	0.01253	0.023351	0.140077	0.377586	0.047208
67.3	0.089008	0.012892	0.022516	0.141424	0.377582	0.047975
67.4	0.092254	0.0133	0.019766	0.143555	0.374325	0.048483
67.5	0.093709	0.011998	0.015387	0.143787	0.368808	0.04807
67.6	0.09258	0.009535	0.010574	0.141735	0.362375	0.047528
67.7	0.090081	0.006505	0.007403	0.138631	0.357155	0.046515
67.8	0.088354	0.005765	0.007732	0.134718	0.354972	0.045566
67.9	0.08766	0.007839	0.011559	0.131973	0.354576	0.044541
68	0.087173	0.012367	0.016554	0.13064	0.354889	0.042448
68.1	0.087411	0.017807	0.021142	0.130913	0.356036	0.039639
68.2	0.086571	0.021525	0.02313	0.131084	0.355426	0.03629
68.3	0.084935	0.020948	0.022329	0.131635	0.353031	0.033451
68.4	0.083204	0.016894	0.018009	0.130548	0.349928	0.031439
68.5	0.082522	0.011199	0.012303	0.129138	0.346972	0.030444
68.6	0.082327	0.005343	0.005951	0.127306	0.344741	0.029136
68.7	0.082642	0.001169	0.000509	0.126613	0.343805	0.027644
68.8	0.081453	-0.00159	-0.00446	0.125269	0.341253	0.024225
68.9	0.078538	-0.0043	-0.00756	0.124464	0.338044	0.020303
69	0.073618	-0.00703	-0.00902	0.122289	0.335225	0.01649
69.1	0.066998	-0.01026	-0.00913	0.118555	0.332394	0.013678
69.2	0.060066	-0.01362	-0.00955	0.113551	0.330709	0.012174
69.3	0.054204	-0.01498	-0.01004	0.109998	0.331327	0.013522
69.4	0.049995	-0.01361	-0.00984	0.108211	0.332927	0.016042
69.5	0.049783	-0.01036	-0.00865	0.11027	0.334292	0.020114
69.6	0.054212	-0.0062	-0.00621	0.115552	0.335486	0.023709
69.7	0.061648	-0.00303	-0.00275	0.121921	0.335706	0.026841
69.8	0.070251	-0.00258	0.000689	0.126908	0.336361	0.029146
69.9	0.077607	-0.00524	0.002743	0.129028	0.338044	0.031274
70	0.080325	-0.00924	0.003605	0.1275	0.340547	0.032579
70.1	0.078444	-0.01308	0.003153	0.124831	0.341586	0.034153
70.2	0.074217	-0.01468	0.002663	0.122962	0.341343	0.034742
70.3	0.070442	-0.01402	0.002154	0.122673	0.339396	0.03506
70.4	0.069547	-0.01147	0.001828	0.123934	0.337288	0.035884
70.5	0.071089	-0.01022	0.000605	0.124818	0.335339	0.036519
70.6	0.072948	-0.01036	-0.00108	0.123496	0.33489	0.036846
70.7	0.073255	-0.01238	-0.00305	0.120897	0.335406	0.037597
70.8	0.072881	-0.01348	-0.00245	0.118402	0.337822	0.039051
70.9	0.072433	-0.01343	-0.00047	0.117159	0.340381	0.040666
71	0.073751	-0.0107	0.002016	0.118761	0.343045	0.042972
71.1	0.076795	-0.0074	0.002672	0.122049	0.3444	0.044265
71.2	0.081433	-0.00356	0.002452	0.125361	0.344648	0.04403
71.3	0.083779	-0.00161	-0.00031	0.126827	0.342842	0.041323
71.4	0.083889	-0.00053	-0.00181	0.126232	0.340132	0.037034
71.5	0.081007	-0.00159	-0.00258	0.122491	0.337206	0.031438
71.6	0.076222	-0.00355	-0.00263	0.116706	0.335577	0.026935
71.7	0.071672	-0.0067	-0.0041	0.110154	0.334747	0.024047
71.8	0.070396	-0.00977	-0.00478	0.106128	0.335429	0.023943
71.9	0.070872	-0.01295	-0.00736	0.104833	0.336656	0.025267
72	0.073896	-0.01427	-0.00892	0.10753	0.337577	0.02766
72.1	0.078921	-0.0141	-0.00886	0.112998	0.338338	0.030559
72.2	0.083918	-0.01162	-0.00625	0.12008	0.340236	0.034535
72.3	0.088271	-0.00694	-0.00287	0.126919	0.342431	0.038677
72.4	0.09157	-0.00137	0.002135	0.132854	0.345006	0.042612
72.5	0.092581	0.003217	0.004705	0.135362	0.346866	0.044516
72.6	0.091906	0.006763	0.005136	0.133836	0.347164	0.043817
72.7	0.090539	0.007944	0.003395	0.128305	0.344721	0.040791
72.8	0.087972	0.006102	0.000214	0.119968	0.340989	0.036461
72.9	0.085177	0.003469	-0.0037	0.111722	0.337333	0.032129
73	0.082051	0.00121	-0.00553	0.106083	0.335155	0.028771
73.1	0.078922	-0.00058	-0.00536	0.104615	0.335417	0.027076
73.2	0.076686	-0.00088	-0.00289	0.106763	0.338819	0.027041
73.3	0.076399	-0.00056	0.001237	0.11087	0.343645	0.027339
73.4	0.076865	-0.00147	0.005437	0.11388	0.347654	0.027231
73.5	0.07846	-0.0023	0.008824	0.115932	0.349783	0.027293
73.6	0.080094	-0.00344	0.010341	0.115786	0.348465	0.026184
73.7	0.080916	-0.00579	0.010146	0.115025	0.344567	0.023629
73.8	0.079814	-0.0084	0.007742	0.113732	0.339707	0.02062
73.9	0.07843	-0.01054	0.003883	0.112984	0.335399	0.017865
74	0.076884	-0.0121	0.000296	0.112119	0.332314	0.016373
74.1	0.076088	-0.0108	-0.00136	0.112479	0.331252	0.017826
74.2	0.075789	-0.00696	-0.00138	0.11253	0.331208	0.020728
74.3	0.076736	-0.0027	0.000245	0.112441	0.331502	0.023088
74.4	0.078105	0.00024	0.002584	0.112034	0.332615	0.024358
74.5	0.080875	0.001081	0.003848	0.111407	0.334615	0.023733
74.6	0.082892	-0.00182	0.003899	0.110697	0.336554	0.020849
74.7	0.083105	-0.0073	0.002332	0.110127	0.337216	0.017392
74.8	0.081174	-0.01272	-0.00058	0.110097	0.337097	0.014763
74.9	0.078631	-0.01576	-0.004	0.110881	0.336629	0.013494
75	0.074945	-0.01644	-0.00609	0.113227	0.335821	0.01451
75.1	0.072493	-0.01377	-0.00588	0.11603	0.335058	0.017543
75.2	0.07115	-0.00872	-0.003	0.11936	0.334413	0.021823
75.3	0.071335	-0.00273	0.001646	0.121611	0.333555	0.026643
75.4	0.072764	0.002807	0.006566	0.122513	0.333462	0.03111
75.5	0.074964	0.006943	0.010065	0.121456	0.335589	0.033799
75.6	0.076418	0.007566	0.011046	0.119766	0.338747	0.034394
75.7	0.077913	0.005846	0.009866	0.118073	0.342811	0.033099
75.8	0.078988	0.003312	0.008102	0.117356	0.346358	0.031101
75.9	0.078337	0.000849	0.006504	0.117483	0.346973	0.029313
76	0.077153	-0.00037	0.005278	0.1187	0.343586	0.028687
76.1	0.076286	0.000197	0.004736	0.120009	0.338959	0.028838
76.2	0.076026	0.001541	0.004469	0.121485	0.334884	0.029891
76.3	0.076719	0.00342	0.00397	0.124056	0.333586	0.031758
76.4	0.078289	0.005035	0.004152	0.127592	0.334899	0.034283
76.5	0.079364	0.006306	0.006418	0.13153	0.338042	0.037073
76.6	0.081048	0.008343	0.010129	0.135397	0.341274	0.041202
76.7	0.083597	0.009864	0.014585	0.138124	0.343438	0.044978
76.8	0.085884	0.008825	0.018286	0.138108	0.343449	0.047064
76.9	0.087346	0.004878	0.019572	0.135837	0.341186	0.046011
77	0.087696	-0.00096	0.016991	0.131053	0.336166	0.041624
77.1	0.087134	-0.00702	0.012059	0.125216	0.33017	0.034704
77.2	0.086909	-0.01043	0.006127	0.119639	0.324539	0.028966
77.3	0.087167	-0.01086	0.000362	0.115118	0.319058	0.02378
77.4	0.088113	-0.00917	-0.00345	0.111502	0.315581	0.020242
77.5	0.089985	-0.00679	-0.00372	0.110877	0.316444	0.019273
77.6	0.091818	-0.00363	-0.00096	0.113048	0.321603	0.02103
77.7	0.09263	-0.00081	0.00427	0.117777	0.330022	0.024221
77.8	0.092822	0.001763	0.011353	0.124029	0.3394	0.029635
77.9	0.091868	0.004487	0.018	0.129482	0.345694	0.034528
78	0.089801	0.006684	0.02219	0.131215	0.346876	0.037575
78.1	0.087491	0.007125	0.023773	0.130217	0.343907	0.038473
78.2	0.085453	0.007201	0.022644	0.126777	0.338695	0.037666
78.3	0.083549	0.00767	0.019509	0.122347	0.33447	0.036044
78.4	0.082141	0.008166	0.015273	0.118206	0.332421	0.034979
78.5	0.082331	0.008618	0.01235	0.116472	0.333139	0.03475
78.6	0.083019	0.007636	0.01098	0.115304	0.33444	0.034397
78.7	0.083525	0.005088	0.011255	0.114616	0.335713	0.033219
78.8	0.08327	0.001737	0.01175	0.113034	0.334429	0.031233
78.9	0.082352	-0.00167	0.01198	0.111334	0.331565	0.030631
79	0.080536	-0.00455	0.010203	0.108844	0.32664	0.03108
79.1	0.078817	-0.00603	0.008404	0.10741	0.321288	0.032575
79.2	0.076883	-0.00701	0.00744	0.107084	0.315944	0.034935
79.3	0.075396	-0.0063	0.009191	0.109733	0.314162	0.038369
79.4	0.074226	-0.00364	0.013001	0.114826	0.315404	0.040571
79.5	0.073437	-0.00015	0.017297	0.121479	0.32036	0.042108
79.6	0.073498	0.004093	0.019139	0.128237	0.327508	0.042735
79.7	0.074745	0.008148	0.017438	0.133826	0.334428	0.041346
79.8	0.076479	0.009375	0.011474	0.136779	0.337664	0.037184
79.9	0.078674	0.007617	0.003997	0.137419	0.338319	0.031764
80	0.080673	0.004043	-0.00239	0.134869	0.336503	0.026138
80.1	0.080826	-0.00162	-0.00773	0.12917	0.333087	0.021483
80.2	0.078845	-0.0069	-0.01091	0.122237	0.329229	0.019344
80.3	0.076439	-0.00978	-0.01138	0.116248	0.326809	0.020112
80.4	0.074316	-0.00958	-0.01064	0.111893	0.325194	0.022829
80.5	0.073775	-0.00602	-0.00991	0.110777	0.325091	0.025294
80.6	0.075596	6.57e-05	-0.00868	0.111305	0.326311	0.027
80.7	0.078996	0.005641	-0.0071	0.11232	0.32829	0.027718
80.8	0.08151	0.008855	-0.00489	0.111788	0.329641	0.027836
80.9	0.083075	0.010177	-0.0016	0.110061	0.331073	0.029341
81	0.082453	0.009178	0.001917	0.107002	0.331432	0.033105
81.1	0.080527	0.007791	0.004632	0.104976	0.330058	0.037126
81.2	0.077922	0.006867	0.006539	0.10451	0.327669	0.039683
81.3	0.075199	0.006405	0.007899	0.106685	0.325295	0.040173
81.4	0.07317	0.005671	0.009068	0.111113	0.323319	0.038457
81.5	0.07295	0.005664	0.010301	0.117089	0.321649	0.035465
81.6	0.074019	0.006046	0.011434	0.122042	0.321325	0.032895
81.7	0.077026	0.007685	0.011861	0.124461	0.322389	0.031541
81.8	0.081194	0.010814	0.011291	0.123592	0.324375	0.031711
81.9	0.084776	0.014459	0.009479	0.120197	0.326936	0.032537
82	0.087535	0.017076	0.00785	0.116963	0.330937	0.034228
82.1	0.089045	0.017296	0.007522	0.115525	0.334423	0.036754
82.2	0.08958	0.015579	0.008052	0.115966	0.337034	0.039734
82.3	0.089772	0.012203	0.009323	0.117827	0.338334	0.041659
82.4	0.090067	0.009065	0.01098	0.119936	0.33712	0.042436
82.5	0.090871	0.00772	0.01328	0.121407	0.335033	0.041277
82.6	0.091017	0.008085	0.015265	0.121539	0.333502	0.037526
82.7	0.090069	0.009757	0.017687	0.121912	0.332729	0.033412
82.8	0.088162	0.011368	0.018708	0.121837	0.331911	0.029844
82.9	0.084836	0.010551	0.017958	0.121507	0.330983	0.026544
83	0.081248	0.007859	0.015564	0.120534	0.327476	0.024728
83.1	0.07909	0.005216	0.012326	0.119341	0.322291	0.025205
83.2	0.078566	0.002029	0.007098	0.116093	0.31591	0.026587
83.3	0.080637	0.001204	0.002988	0.114138	0.312353	0.029536
83.4	0.084363	0.001882	0.000633	0.11328	0.312551	0.033541
83.5	0.086968	0.00254	0.000193	0.114599	0.316846	0.037834
83.6	0.089268	0.003666	0.002743	0.118615	0.322848	0.042099
83.7	0.090323	0.005558	0.007462	0.124488	0.328165	0.045222
83.8	0.090266	0.006054	0.010797	0.128262	0.3296	0.046426
83.9	0.089918	0.007295	0.012757	0.129864	0.328037	0.045609
84	0.088503	0.008348	0.012067	0.126896	0.323657	0.041217
84.1	0.084698	0.007454	0.009622	0.121032	0.319504	0.034638
84.2	0.081342	0.005523	0.007511	0.115239	0.317721	0.02865
84.3	0.079269	0.004273	0.007957	0.111823	0.318908	0.025689
84.4	0.078735	0.002959	0.008991	0.110037	0.320761	0.025823
84.5	0.080005	0.002002	0.009037	0.110159	0.322258	0.029186
84.6	0.082008	0.002191	0.006141	0.109911	0.321114	0.033063
84.7	0.083059	0.003242	0.001831	0.108998	0.318849	0.036849
84.8	0.082774	0.004664	-0.00328	0.10696	0.316344	0.03883
84.9	0.082107	0.007297	-0.00586	0.104869	0.315198	0.040856
85	0.080868	0.009406	-0.00547	0.102944	0.3156	0.042074
85.1	0.079394	0.008816	-0.00307	0.101736	0.317191	0.042228
85.2	0.078558	0.005801	-0.00024	0.101871	0.317714	0.04033
85.3	0.078414	0.001183	0.001975	0.103707	0.316042	0.036896
85.4	0.079156	-0.00431	0.002574	0.107512	0.313619	0.0323
85.5	0.081034	-0.00776	0.003264	0.11289	0.311308	0.02906
85.6	0.083136	-0.00822	0.004886	0.118401	0.310038	0.028241
85.7	0.083424	-0.00654	0.007142	0.121387	0.31041	0.028766
85.8	0.08255	-0.00425	0.009867	0.122569	0.313349	0.029812
85.9	0.080424	-0.00272	0.010372	0.120917	0.316454	0.029448
86	0.079198	-0.00128	0.009757	0.119147	0.32053	0.028706
86.1	0.079526	0.001573	0.008959	0.118336	0.324244	0.027852
86.2	0.079693	0.003645	0.007266	0.118708	0.325634	0.027147
86.3	0.078481	0.004631	0.00553	0.119443	0.324568	0.026988
86.4	0.076966	0.004511	0.006506	0.121305	0.322996	0.028871
86.5	0.073812	0.002259	0.006395	0.120734	0.319876	0.029345
86.6	0.07116	0.000276	0.006702	0.11935	0.317342	0.028188
86.7	0.071992	0.00311	0.008556	0.119032	0.317975	0.027478
86.8	0.074906	0.008902	0.010125	0.1195	0.320959	0.027275
86.9	0.077506	0.01514	0.010372	0.120387	0.324514	0.026971
87	0.08068	0.020154	0.012107	0.122851	0.328225	0.029731
87.1	0.0804	0.019255	0.010179	0.123462	0.329338	0.033233
87.2	0.077936	0.012541	0.006894	0.122294	0.328537	0.035724
87.3	0.076424	0.004917	0.005414	0.121366	0.327732	0.038179
87.4	0.076912	-0.00074	0.005944	0.120647	0.327602	0.03979
87.5	0.077066	-0.00429	0.006269	0.119882	0.326771	0.037771
87.6	0.079877	-0.00408	0.00915	0.121058	0.327059	0.035307
87.7	0.081623	-0.00331	0.009556	0.121672	0.326695	0.032213
87.8	0.082335	-0.00335	0.008193	0.120753	0.326465	0.028555
87.9	0.082654	-0.00346	0.006837	0.120011	0.3264	0.026284
88	0.083079	-0.00231	0.007393	0.119989	0.327253	0.027321
88.1	0.082651	-0.00126	0.0086	0.120295	0.327645	0.030695
88.2	0.083506	0.000242	0.01258	0.121205	0.327404	0.036093
88.3	0.083904	0.000827	0.014912	0.12035	0.323813	0.041073
88.4	0.0831	-0.00057	0.014074	0.115439	0.317163	0.043442
88.5	0.082014	-0.00306	0.009285	0.107655	0.30944	0.042936
88.6	0.081045	-0.00548	0.00264	0.098857	0.302502	0.040521
88.7	0.080563	-0.00791	-0.00561	0.092338	0.297936	0.037042
88.8	0.081063	-0.00957	-0.01145	0.090249	0.297345	0.033955
88.9	0.082518	-0.00843	-0.01477	0.093809	0.301059	0.031391
89	0.084244	-0.00663	-0.01512	0.10095	0.307076	0.029111
89.1	0.085259	-0.00517	-0.01363	0.10895	0.313736	0.027547
89.2	0.083943	-0.00489	-0.01	0.114823	0.318036	0.026569
89.3	0.080005	-0.0065	-0.00694	0.117478	0.317944	0.025436
89.4	0.075112	-0.0103	-0.00299	0.117483	0.314294	0.02593
89.5	0.071403	-0.01179	0.002714	0.117919	0.311563	0.028372
89.6	0.070105	-0.01022	0.009043	0.120227	0.311689	0.031525
89.7	0.071546	-0.00592	0.014421	0.124136	0.314474	0.035328
89.8	0.075116	0.000171	0.018642	0.127925	0.319634	0.039639
89.9	0.078745	0.005337	0.018788	0.129408	0.324437	0.043069
90	0.082365	0.007057	0.014809	0.127317	0.324883	0.045942
90.1	0.086631	0.007299	0.010068	0.124042	0.322197	0.048787
90.2	0.090477	0.008306	0.006226	0.121704	0.319543	0.051063
90.3	0.093522	0.010859	0.005351	0.12312	0.317884	0.052566
90.4	0.095428	0.014721	0.008111	0.127184	0.317531	0.052842
90.5	0.093327	0.017281	0.012193	0.131112	0.318165	0.050143
90.6	0.086778	0.015762	0.014726	0.130505	0.316724	0.044113
90.7	0.078818	0.009802	0.015061	0.125182	0.31232	0.035259
90.8	0.071229	0.001616	0.012765	0.116319	0.307136	0.026713
90.9	0.065748	-0.00606	0.009144	0.108697	0.303283	0.020663
91	0.064357	-0.01078	0.004929	0.104468	0.300941	0.018308
91.1	0.06592	-0.01243	0.00068	0.104338	0.30067	0.019107
91.2	0.06802	-0.01318	-0.00428	0.105204	0.300744	0.021893
91.3	0.069498	-0.01419	-0.00951	0.10512	0.299475	0.024339
91.4	0.070012	-0.01581	-0.01356	0.10305	0.296751	0.026173
91.5	0.069463	-0.01681	-0.0136	0.101212	0.295317	0.028474
91.6	0.069367	-0.01507	-0.00937	0.101552	0.29653	0.03092
91.7	0.070731	-0.0102	-0.00179	0.105279	0.301301	0.033864
91.8	0.073691	-0.00364	0.006137	0.110383	0.308837	0.035814
91.9	0.077141	0.004113	0.011974	0.114613	0.317156	0.036437
92	0.080326	0.010265	0.013405	0.114841	0.322451	0.035087
92.1	0.08206	0.013411	0.011559	0.110957	0.324712	0.03363
92.2	0.081477	0.014144	0.007505	0.104768	0.324943	0.031973
92.3	0.078811	0.012649	0.002594	0.099329	0.323555	0.031428
92.4	0.076264	0.008863	-0.00135	0.095854	0.321274	0.031739
92.5	0.074344	0.00491	-0.00259	0.095396	0.319332	0.032966
92.6	0.072173	0.000971	-0.0025	0.096835	0.316309	0.033469
92.7	0.070616	-0.00261	-0.00119	0.100085	0.312294	0.033994
92.8	0.070087	-0.00578	0.001276	0.104601	0.308548	0.033516
92.9	0.070345	-0.00774	0.002532	0.109842	0.305283	0.031725
93	0.072191	-0.00899	0.000947	0.113749	0.302572	0.029423
93.1	0.076882	-0.00784	-0.00173	0.116194	0.301565	0.028865
93.2	0.081929	-0.00447	-0.00485	0.11591	0.302505	0.029357
93.3	0.08583	0.000162	-0.00739	0.113088	0.303953	0.032011
93.4	0.088019	0.004194	-0.00667	0.10888	0.305867	0.034867
93.5	0.087649	0.006751	-0.00386	0.105081	0.306945	0.035816
93.6	0.083941	0.006453	-0.00209	0.101896	0.30632	0.033125
93.7	0.079746	0.004371	-0.00156	0.100822	0.303065	0.030114
93.8	0.076152	0.00169	-0.00234	0.101458	0.299434	0.028309
93.9	0.073312	-0.002	-0.00527	0.10287	0.296445	0.02971
94	0.072916	-0.00541	-0.00768	0.105479	0.296838	0.033667
94.1	0.074916	-0.009	-0.00824	0.108487	0.298912	0.038113
94.2	0.078303	-0.01052	-0.00758	0.111078	0.302647	0.040357
94.3	0.082075	-0.00837	-0.00625	0.112611	0.30582	0.040021
94.4	0.086042	-0.0016	-0.00387	0.113326	0.308239	0.038726
94.5	0.087322	0.005526	-0.00251	0.112753	0.309362	0.037784
94.6	0.086436	0.012517	-0.00137	0.112389	0.311284	0.039795
94.7	0.082629	0.014462	-0.00031	0.111373	0.31276	0.043247
94.8	0.077789	0.012212	0.000434	0.111132	0.314549	0.046664
94.9	0.073091	0.008192	8.14e-05	0.111116	0.316151	0.04718
95	0.071293	0.006699	0.000245	0.112479	0.316554	0.045528
95.1	0.07198	0.006485	-0.00017	0.114488	0.314586	0.041079
95.2	0.075567	0.009952	-0.00028	0.117839	0.312026	0.036946
95.3	0.079669	0.014054	-0.00037	0.120548	0.309524	0.033191
95.4	0.081717	0.016655	-0.0009	0.122041	0.307332	0.02996
95.5	0.081322	0.017326	-0.00212	0.121522	0.306617	0.027095
95.6	0.078739	0.016911	-0.00293	0.119782	0.307924	0.025702
95.7	0.074244	0.012819	-0.00437	0.116162	0.309067	0.023993
95.8	0.070033	0.006525	-0.00603	0.112174	0.309202	0.023245
95.9	0.068407	-0.00026	-0.00619	0.110004	0.308671	0.024641
96	0.067933	-0.00767	-0.00554	0.108299	0.307216	0.027727
96.1	0.069397	-0.01386	-0.00408	0.106907	0.305476	0.031061
96.2	0.071894	-0.01761	-0.00182	0.105881	0.305266	0.034037
96.3	0.073213	-0.01972	-5.38e-05	0.104462	0.306128	0.034023
96.4	0.073146	-0.02005	0.000152	0.102399	0.307114	0.032262
96.5	0.072997	-0.01813	-0.00065	0.101922	0.308072	0.03022
96.6	0.071554	-0.01534	-0.0031	0.102353	0.308972	0.028949
96.7	0.070797	-0.01148	-0.00633	0.104119	0.309693	0.028798
96.8	0.072226	-0.00778	-0.00829	0.106274	0.311424	0.03061
96.9	0.074966	-0.00681	-0.00885	0.107545	0.31465	0.032481
97	0.078108	-0.00745	-0.00734	0.107644	0.319004	0.034605
97.1	0.081992	-0.00797	-0.00429	0.107884	0.323145	0.037111
97.2	0.083796	-0.00876	-0.00192	0.107262	0.324281	0.038046
97.3	0.083099	-0.00883	-0.0014	0.106427	0.321386	0.037215
97.4	0.080508	-0.00696	-0.00175	0.104989	0.316094	0.03635
97.5	0.076845	-0.0046	-0.00257	0.103172	0.31086	0.03536
97.6	0.072773	-0.0023	-0.0026	0.101638	0.308317	0.033766
97.7	0.070449	0.000763	-0.00153	0.102505	0.309255	0.032903
97.8	0.069602	0.002806	-0.00102	0.104802	0.311683	0.032238
97.9	0.068914	0.003235	-0.00264	0.108618	0.312746	0.030365
98	0.068422	0.002343	-0.00582	0.112496	0.311163	0.028767
98.1	0.06849	0.00113	-0.00973	0.114647	0.306947	0.028571
98.2	0.069696	-0.00034	-0.0124	0.114142	0.302562	0.029517
98.3	0.073005	0.000123	-0.01266	0.11262	0.299636	0.031099
98.4	0.078066	0.000846	-0.0111	0.110695	0.298937	0.033369
98.5	0.082898	0.001314	-0.00961	0.10931	0.300127	0.034283
98.6	0.08641	-0.00047	-0.00818	0.109123	0.302249	0.033706
98.7	0.086989	-0.00352	-0.00737	0.108782	0.303816	0.032009
98.8	0.084119	-0.00683	-0.00676	0.108088	0.304541	0.030432
98.9	0.079762	-0.00756	-0.00541	0.107564	0.304609	0.028961
99	0.074453	-0.00762	-0.00393	0.107019	0.303598	0.028657
99.1	0.069922	-0.0059	-0.00271	0.105771	0.302557	0.03007
99.2	0.068344	-0.00402	-0.00073	0.105761	0.303285	0.033593
99.3	0.069947	-0.00223	0.001885	0.106208	0.305938	0.038165
99.4	0.072826	-0.00049	0.00422	0.106701	0.310587	0.043218
99.5	0.076508	0.002164	0.006325	0.106508	0.315728	0.046263
99.6	0.079792	0.00435	0.007518	0.107088	0.319959	0.047027
99.7	0.08278	0.006025	0.007842	0.107801	0.322243	0.046308
99.8	0.086105	0.005946	0.008316	0.109854	0.322529	0.044913
99.9	0.08959	0.003527	0.008345	0.112601	0.320622	0.043342
100	0.092965	0.001435	0.008833	0.116615	0.31863	0.042803
100.1	0.095049	0.000582	0.009504	0.119822	0.316311	0.042216
100.2	0.094827	0.001037	0.008574	0.12161	0.31391	0.041773
100.3	0.091475	0.001966	0.005543	0.121109	0.31245	0.041718
100.4	0.08634	0.002233	0.002013	0.118612	0.311363	0.041172
100.5	0.079789	-0.00011	-0.00228	0.114381	0.309952	0.039197
100.6	0.074063	-0.00315	-0.00532	0.11105	0.308933	0.0368
100.7	0.070407	-0.00518	-0.00495	0.110297	0.308561	0.035413
100.8	0.068777	-0.00534	-0.00268	0.110734	0.307677	0.036118
100.9	0.068412	-0.00409	-1.94e-05	0.111195	0.306412	0.038533
101	0.070129	-0.00298	0.001602	0.10977	0.304168	0.041151
101.1	0.072523	-0.00363	0.000934	0.105182	0.300645	0.042192
101.2	0.074889	-0.00567	-0.00227	0.098519	0.297122	0.040702
101.3	0.077782	-0.00713	-0.00475	0.093135	0.295851	0.038315
101.4	0.08057	-0.00618	-0.0054	0.090029	0.296695	0.036567
101.5	0.082652	-0.00284	-0.00346	0.090272	0.299335	0.035977
101.6	0.084664	0.001408	-0.00064	0.093533	0.302443	0.035938
101.7	0.08676	0.005279	0.003443	0.098433	0.305075	0.036493
101.8	0.087985	0.007391	0.006859	0.103988	0.306628	0.036537
101.9	0.088755	0.007418	0.009741	0.1098	0.308245	0.037021
102	0.089263	0.00637	0.011205	0.115052	0.30887	0.038739
102.1	0.088566	0.004376	0.011047	0.118637	0.309284	0.041988
102.2	0.087165	0.001939	0.00794	0.120812	0.309263	0.045418
102.3	0.085349	-0.00032	0.003591	0.12066	0.308193	0.047566
102.4	0.082311	-0.00191	-0.00131	0.119003	0.305701	0.046989
102.5	0.079509	-0.00115	-0.00442	0.116748	0.304072	0.044925
102.6	0.078463	0.002305	-0.00389	0.114481	0.303578	0.042823
102.7	0.076984	0.00597	-0.00051	0.111474	0.304608	0.041838
102.8	0.075641	0.00822	0.004992	0.109236	0.30744	0.042532
102.9	0.075646	0.008179	0.010979	0.107059	0.310525	0.043731
103	0.075632	0.004843	0.014308	0.105077	0.31187	0.043452
103.1	0.076135	0.00041	0.013504	0.104121	0.311042	0.041855
103.2	0.077493	-0.00334	0.009504	0.103759	0.307531	0.038771
103.3	0.078586	-0.00528	0.003121	0.102776	0.302408	0.035269
103.4	0.079479	-0.00414	-0.00278	0.102284	0.298089	0.033418
103.5	0.08137	-0.00047	-0.00543	0.10249	0.297053	0.034762
103.6	0.082403	0.002594	-0.00464	0.102367	0.2992	0.037687
103.7	0.083202	0.004598	-0.00117	0.102984	0.303597	0.041621
103.8	0.083943	0.005413	0.002632	0.104728	0.308191	0.044283
103.9	0.084252	0.005313	0.004853	0.106509	0.312	0.04533
104	0.083443	0.004966	0.004676	0.107687	0.313967	0.044677
104.1	0.081896	0.005049	0.002805	0.108576	0.314102	0.043368
104.2	0.080037	0.005633	0.001196	0.108853	0.31324	0.0427
104.3	0.079334	0.00659	0.001367	0.109269	0.312387	0.043969
104.4	0.080282	0.007154	0.002595	0.110691	0.311481	0.045451
104.5	0.082034	0.007472	0.004821	0.113219	0.310358	0.046479
104.6	0.084421	0.007964	0.006855	0.116077	0.309109	0.046347
104.7	0.08664	0.00853	0.006841	0.11755	0.307164	0.043559
104.8	0.086749	0.007627	0.004368	0.116259	0.30383	0.03906
104.9	0.084733	0.004625	0.000797	0.112854	0.300685	0.035278
105	0.081886	-0.00048	-0.00273	0.109097	0.298031	0.032701
105.1	0.079471	-0.0055	-0.00413	0.106496	0.297153	0.032297
105.2	0.078216	-0.00909	-0.00391	0.105784	0.298596	0.033862
105.3	0.078454	-0.00974	-0.00269	0.10638	0.3028	0.035489
105.4	0.078157	-0.00882	-0.00152	0.106153	0.306747	0.034864
105.5	0.077009	-0.00713	-0.00063	0.104185	0.310134	0.033703
105.6	0.074163	-0.00663	-0.00116	0.101208	0.311196	0.032852
105.7	0.06982	-0.00811	-0.00299	0.097634	0.309893	0.032972
105.8	0.065567	-0.01162	-0.00648	0.094386	0.305993	0.034395
105.9	0.063547	-0.0148	-0.0106	0.092858	0.301853	0.037515
106	0.063504	-0.0163	-0.01486	0.092371	0.298538	0.039722
106.1	0.065169	-0.0162	-0.01776	0.091399	0.296874	0.039749
106.2	0.067438	-0.0139	-0.01758	0.091083	0.297469	0.038956
106.3	0.068637	-0.00959	-0.01473	0.091495	0.299259	0.036465
106.4	0.069339	-0.00427	-0.01042	0.093242	0.301727	0.034146
106.5	0.070424	0.001208	-0.00647	0.096588	0.304161	0.032888
106.6	0.07174	0.006709	-0.00461	0.101437	0.306446	0.033246
106.7	0.073423	0.010628	-0.00606	0.105046	0.306893	0.032901
106.8	0.076416	0.013728	-0.00753	0.107043	0.306699	0.034287
106.9	0.079678	0.016047	-0.00801	0.106883	0.305349	0.036128
107	0.082176	0.015668	-0.00679	0.105594	0.303605	0.039222
107.1	0.083159	0.012939	-0.00326	0.104568	0.302128	0.042344
107.2	0.082643	0.009522	0.002845	0.105397	0.301957	0.045443
107.3	0.08062	0.0052	0.007872	0.107333	0.302241	0.046324
107.4	0.078433	0.00097	0.010783	0.109348	0.303292	0.044689
107.5	0.077532	-0.0006	0.011647	0.110684	0.304382	0.040918
107.6	0.078483	-0.00059	0.009558	0.110694	0.304818	0.036987
107.7	0.080576	0.000248	0.006046	0.1097	0.304959	0.035253
107.8	0.084363	0.002667	0.003398	0.108861	0.305437	0.036833
107.9	0.087385	0.004565	0.001449	0.108204	0.305295	0.040999
108	0.086996	0.00381	-0.00075	0.106511	0.303285	0.043017
108.1	0.083566	0.002157	-0.00177	0.104141	0.299622	0.041847
108.2	0.078373	-0.00022	-0.00413	0.101533	0.295426	0.037417
108.3	0.072661	-0.00398	-0.00795	0.098724	0.292193	0.032363
108.4	0.069847	-0.0069	-0.01205	0.096518	0.290506	0.028443
108.5	0.070667	-0.00768	-0.01486	0.095374	0.291404	0.028665
108.6	0.073291	-0.00789	-0.01647	0.095376	0.293281	0.03157
108.7	0.077631	-0.00665	-0.01434	0.097672	0.29519	0.036667
108.8	0.081324	-0.00477	-0.01054	0.101081	0.296827	0.041331
108.9	0.082869	-0.0037	-0.00644	0.103916	0.298472	0.044838
109	0.082649	-0.00336	-0.00303	0.105115	0.299039	0.046447
109.1	0.082214	-0.0018	-0.00037	0.104343	0.300272	0.046724
109.2	0.081251	0.000126	0.000223	0.101779	0.301233	0.045671
109.3	0.080668	0.002947	0.000443	0.099963	0.301163	0.043272
109.4	0.078982	0.005518	-0.00021	0.098621	0.299279	0.039641
109.5	0.076993	0.007139	-0.00161	0.09918	0.297399	0.0372
109.6	0.075811	0.007136	-0.00264	0.101307	0.296009	0.037493
109.7	0.076202	0.007446	-0.00197	0.103812	0.296144	0.039162
109.8	0.0773	0.00846	0.000588	0.105264	0.297452	0.041892
109.9	0.079457	0.011097	0.005405	0.107317	0.300694	0.04449
110	0.081719	0.014506	0.011207	0.109889	0.30479	0.046614
110.1	0.08412	0.017829	0.01603	0.113667	0.309483	0.047947
110.2	0.085927	0.018883	0.018223	0.117633	0.313731	0.049466
110.3	0.086447	0.018268	0.016651	0.121014	0.315736	0.050429
110.4	0.084654	0.015647	0.011707	0.122469	0.314259	0.050781
110.5	0.082365	0.012302	0.005351	0.12214	0.310496	0.049226
110.6	0.080047	0.009832	0.000127	0.121235	0.305955	0.047511
110.7	0.079024	0.008716	-0.00267	0.120752	0.301966	0.046112
110.8	0.07907	0.007557	-0.00232	0.119981	0.299382	0.046701
110.9	0.080466	0.006583	0.000216	0.118674	0.297329	0.048907
111	0.081803	0.00536	0.003611	0.116502	0.294691	0.051835
111.1	0.082909	0.003571	0.005811	0.112905	0.290792	0.052796
111.2	0.082157	0.001844	0.005525	0.108099	0.286204	0.050797
111.3	0.080523	9.34e-05	0.002643	0.103678	0.283368	0.045226
111.4	0.078268	-0.00175	-0.00086	0.099781	0.284308	0.037702
111.5	0.075888	-0.00291	-0.00331	0.097501	0.288358	0.030446
111.6	0.073821	-0.00266	-0.00309	0.096663	0.29413	0.02603
111.7	0.072594	-0.00213	-0.0003	0.09735	0.299507	0.025597
111.8	0.071722	-0.0021	0.002592	0.097115	0.300713	0.02777
111.9	0.072218	-0.00225	0.004214	0.097095	0.297522	0.031251
112	0.074212	-0.00178	0.003762	0.096873	0.292545	0.034532
112.1	0.0759	-0.0015	0.00027	0.096516	0.28616	0.035231
112.2	0.077718	-0.00103	-0.00449	0.095972	0.280453	0.033489
112.3	0.079522	0.00022	-0.00721	0.09783	0.278659	0.032075
112.4	0.080803	0.001214	-0.0079	0.099991	0.279007	0.031708
112.5	0.081717	0.000929	-0.00604	0.102958	0.280587	0.034163
112.6	0.083198	-0.00057	-0.00256	0.105878	0.282735	0.03935
112.7	0.083858	-0.0032	7.27e-05	0.107309	0.28389	0.043397
112.8	0.084871	-0.00549	0.001262	0.107394	0.284062	0.043942
112.9	0.085048	-0.00547	0.001677	0.10808	0.286356	0.041857
113	0.083149	-0.00444	0.000464	0.106675	0.288825	0.035988
113.1	0.079582	-0.00293	-0.00039	0.104602	0.291916	0.029054
113.2	0.076595	-0.00105	0.000349	0.102894	0.294478	0.024539
113.3	0.074911	6.86e-05	0.002396	0.101981	0.296485	0.023131
113.4	0.075844	0.000396	0.00417	0.10248	0.297714	0.024044
113.5	0.078657	0.001587	0.004771	0.105192	0.299834	0.027063
113.6	0.081558	0.002464	0.002295	0.106185	0.301454	0.029198
113.7	0.083994	0.003184	-0.00139	0.105754	0.302868	0.029377
113.8	0.085495	0.004638	-0.00494	0.104325	0.302841	0.028579
113.9	0.086305	0.005395	-0.00639	0.103361	0.300442	0.027259
114	0.085878	0.003907	-0.006	0.103245	0.29613	0.025265
114.1	0.084466	0.002195	-0.00305	0.105727	0.292248	0.023749
114.2	0.082083	0.00108	0.001098	0.109062	0.290773	0.024025
114.3	0.078497	7.97e-05	0.004307	0.111693	0.291661	0.024531
114.4	0.074701	0.001267	0.005682	0.112714	0.29398	0.026
114.5	0.073255	0.005327	0.006067	0.113094	0.296067	0.029105
114.6	0.073469	0.00815	0.004847	0.111558	0.296574	0.03162
114.7	0.073273	0.00782	0.000473	0.108594	0.294506	0.03216
114.8	0.073066	0.005172	-0.00451	0.105279	0.29108	0.03197
114.9	0.072058	-0.00022	-0.01039	0.101792	0.28778	0.029522
115	0.071958	-0.00551	-0.01493	0.099598	0.287082	0.02655
115.1	0.07474	-0.00677	-0.01611	0.100942	0.290131	0.027436
115.2	0.079173	-0.00584	-0.01301	0.104617	0.296167	0.0309
115.3	0.081227	-0.00586	-0.00979	0.107451	0.302063	0.034768
115.4	0.081157	-0.00717	-0.00616	0.108742	0.305542	0.037711
115.5	0.077477	-0.01138	-0.00473	0.10631	0.304503	0.03687
115.6	0.071921	-0.01726	-0.00627	0.101172	0.299522	0.031148
115.7	0.068593	-0.02002	-0.00915	0.096823	0.292909	0.024806
115.8	0.06932	-0.01863	-0.01056	0.095132	0.286884	0.0207
115.9	0.071791	-0.01498	-0.01044	0.094651	0.28278	0.020892
116	0.075201	-0.01009	-0.0085	0.096302	0.28072	0.025159
116.1	0.076676	-0.00723	-0.00639	0.097928	0.279372	0.030636
116.2	0.075485	-0.00772	-0.00543	0.098346	0.278501	0.034383
116.3	0.073626	-0.00846	-0.00465	0.098344	0.28022	0.036181
116.4	0.072696	-0.0075	-0.00332	0.098143	0.283873	0.036712
116.5	0.070931	-0.00519	-0.00162	0.096784	0.288183	0.037484
116.6	0.068794	-0.00068	0.000147	0.095696	0.293333	0.039513
116.7	0.065026	0.002811	-0.00025	0.094909	0.297339	0.041236
116.8	0.060084	0.00339	-0.00289	0.094495	0.298117	0.041824
116.9	0.054667	0.001442	-0.00644	0.095361	0.296854	0.04095
117	0.052542	-0.00091	-0.00894	0.098808	0.295039	0.039375
117.1	0.053076	-0.00338	-0.00929	0.103537	0.292872	0.037938
117.2	0.057192	-0.00322	-0.00669	0.108288	0.293657	0.03864
117.3	0.062754	-0.00175	-0.00397	0.111078	0.296578	0.040882
117.4	0.068826	1.37e-05	-0.00217	0.111585	0.299997	0.04475
117.5	0.072639	0.001306	-0.00192	0.109456	0.302397	0.047835
117.6	0.075097	0.002757	-0.00313	0.106328	0.303724	0.048932
117.7	0.074811	0.003342	-0.00495	0.1025	0.302384	0.046363
117.8	0.073113	0.002941	-0.00632	0.099718	0.300494	0.040702
117.9	0.071219	0.001651	-0.00727	0.09873	0.298707	0.033366
118	0.071222	-0.00052	-0.00825	0.099535	0.298769	0.028448
118.1	0.072738	-0.00228	-0.00922	0.100613	0.299502	0.026662
118.2	0.076203	-0.0031	-0.0106	0.101329	0.299732	0.02842
118.3	0.080031	-0.00263	-0.01201	0.100336	0.298623	0.032244
118.4	0.082266	-0.00213	-0.01336	0.098269	0.297792	0.035703
118.5	0.081006	-0.00195	-0.01365	0.095176	0.296347	0.036061
118.6	0.076452	-0.00405	-0.01394	0.091232	0.295554	0.033506
118.7	0.070259	-0.00621	-0.01321	0.087627	0.29545	0.029576
118.8	0.065562	-0.00669	-0.0113	0.086636	0.295111	0.02591
118.9	0.063954	-0.00461	-0.00903	0.087649	0.29434	0.023823
119	0.066611	-4.6e-05	-0.00754	0.091339	0.295205	0.024643
119.1	0.072881	0.006467	-0.00599	0.096668	0.296511	0.028012
119.2	0.080315	0.011677	-0.00556	0.102275	0.298812	0.031387
119.3	0.086686	0.015313	-0.00569	0.10688	0.302596	0.034705
119.4	0.090421	0.017281	-0.00585	0.109477	0.305767	0.03665
119.5	0.08984	0.015537	-0.00639	0.10841	0.306374	0.035726
119.6	0.086603	0.010332	-0.0074	0.105234	0.305531	0.032994
119.7	0.08251	0.004196	-0.00813	0.100594	0.301533	0.030268
119.8	0.078909	-0.00293	-0.00883	0.09499	0.295558	0.026624
119.9	0.076653	-0.00956	-0.00894	0.090166	0.289819	0.024
120	0.077264	-0.01309	-0.00771	0.087411	0.285814	0.023102
120.1	0.079427	-0.01326	-0.00547	0.086532	0.284594	0.023328
120.2	0.081598	-0.01171	-0.00259	0.087897	0.28715	0.024791
120.3	0.082414	-0.00768	0.000459	0.090844	0.291127	0.028321
120.4	0.081129	-0.00444	0.001599	0.093001	0.294244	0.03124
120.5	0.077465	-0.003	0.001507	0.092955	0.296264	0.033164
120.6	0.074088	-0.00224	0.000859	0.09163	0.296256	0.033752
120.7	0.072436	-0.0017	-0.00016	0.089686	0.294941	0.033337
120.8	0.073148	-0.00229	-0.00158	0.088279	0.293987	0.032001
120.9	0.077347	-0.00131	-0.002	0.089148	0.295319	0.031189
121	0.08286	0.000531	-0.0028	0.092695	0.296516	0.03007
121.1	0.085803	0.001676	-0.00289	0.096653	0.296911	0.029331
121.2	0.085493	0.002523	-0.00159	0.099823	0.295923	0.029001
121.3	0.081257	0.00231	0.000527	0.100896	0.293223	0.029244
121.4	0.074893	0.001243	0.002926	0.100767	0.289354	0.03042
121.5	0.069711	0.000823	0.004909	0.099856	0.287111	0.032619
121.6	0.06797	0.000718	0.005045	0.099587	0.28727	0.034435
121.7	0.068448	-0.00057	0.002842	0.099755	0.289677	0.035353
121.8	0.070703	-0.00225	-0.00071	0.100041	0.293844	0.034744
121.9	0.071854	-0.00436	-0.00551	0.098896	0.297445	0.032727
122	0.070928	-0.00727	-0.00948	0.097746	0.298422	0.030033
122.1	0.069371	-0.00914	-0.01129	0.097687	0.297254	0.029022
122.2	0.069408	-0.00998	-0.01091	0.098313	0.294887	0.02907
122.3	0.071806	-0.0097	-0.00912	0.099809	0.292674	0.02995
122.4	0.076455	-0.0084	-0.00677	0.101346	0.29091	0.030672
122.5	0.082069	-0.00543	-0.00535	0.101765	0.290154	0.032119
122.6	0.085877	-0.00278	-0.00582	0.099792	0.289252	0.032123
122.7	0.088744	0.000439	-0.00663	0.098799	0.288272	0.032422
122.8	0.089735	0.002182	-0.00763	0.09847	0.28599	0.031552
122.9	0.089222	0.001807	-0.00854	0.100264	0.285288	0.030121
123	0.08608	-0.0023	-0.0107	0.102183	0.285443	0.025974
123.1	0.081741	-0.00737	-0.01263	0.103841	0.286992	0.021373
123.2	0.075679	-0.01229	-0.0146	0.102424	0.289425	0.01688
123.3	0.071201	-0.01329	-0.014	0.101507	0.293328	0.016623
123.4	0.069143	-0.01124	-0.01075	0.100687	0.296687	0.019786
123.5	0.070579	-0.00654	-0.00396	0.102178	0.301337	0.02747
123.6	0.072803	-0.00329	0.001881	0.103894	0.304858	0.033943
123.7	0.074791	-0.0028	0.005884	0.105628	0.306603	0.037332
123.8	0.074942	-0.00626	0.006472	0.105103	0.306183	0.036606
123.9	0.073634	-0.01076	0.005448	0.104171	0.30411	0.034173
124	0.071866	-0.01423	0.003223	0.102341	0.300296	0.030376
124.1	0.072018	-0.01415	0.003039	0.101724	0.298268	0.029912
124.2	0.07398	-0.01102	0.00351	0.101768	0.298617	0.031466
124.3	0.07661	-0.00681	0.002681	0.101543	0.300614	0.034312
124.4	0.078415	-0.00429	0.000221	0.099876	0.302961	0.037206
124.5	0.078359	-0.00472	-0.00272	0.097088	0.304288	0.038729
124.6	0.076052	-0.00639	-0.00547	0.094255	0.303095	0.037479
124.7	0.071885	-0.00779	-0.00707	0.092236	0.30011	0.035391
124.8	0.067173	-0.00761	-0.00625	0.091755	0.29719	0.032624
124.9	0.063773	-0.00487	-0.00517	0.092053	0.294814	0.029541
125	0.063163	-0.00074	-0.00465	0.093512	0.294496	0.028271
125.1	0.065949	0.002607	-0.00452	0.095799	0.296158	0.029277
125.2	0.071863	0.004662	-0.00414	0.09978	0.298922	0.031778
125.3	0.07843	0.004413	-0.00354	0.103899	0.300848	0.034532
125.4	0.083088	0.001618	-0.00161	0.106934	0.301537	0.035979
125.5	0.084452	-0.0012	0.000772	0.10666	0.299117	0.033947
125.6	0.08214	-0.00384	0.001053	0.10258	0.294357	0.029805
125.7	0.077525	-0.00567	-1.09e-05	0.096197	0.288709	0.025849
125.8	0.072869	-0.00575	-0.00192	0.090343	0.284239	0.023756
125.9	0.068445	-0.00679	-0.00478	0.0861	0.280449	0.022828
126	0.064916	-0.00983	-0.00847	0.08433	0.278335	0.02369
126.1	0.062432	-0.01225	-0.01153	0.084218	0.278021	0.025091
126.2	0.060619	-0.01336	-0.01405	0.084625	0.279323	0.026618
126.3	0.060279	-0.01213	-0.01513	0.085172	0.281327	0.027362
126.4	0.062671	-0.00638	-0.01419	0.086109	0.283712	0.028069
126.5	0.065734	-6.3e-05	-0.01226	0.08602	0.2839	0.026598
126.6	0.069692	0.004823	-0.00916	0.086954	0.283377	0.026062
126.7	0.074749	0.008068	-0.00576	0.088637	0.283556	0.027181
126.8	0.079589	0.009404	-0.00242	0.091029	0.285163	0.030758
126.9	0.083405	0.009729	0.000217	0.093939	0.289248	0.036173
127	0.087805	0.012044	0.003488	0.09895	0.296554	0.044797
127.1	0.089842	0.014284	0.005223	0.102354	0.302574	0.05055
127.2	0.088212	0.014961	0.005205	0.103262	0.304287	0.052105
127.3	0.083742	0.01217	0.002656	0.10116	0.301452	0.049163
127.4	0.078412	0.005626	-0.00117	0.096254	0.294656	0.04348
127.5	0.072908	-0.00376	-0.00557	0.089575	0.287017	0.037351
127.6	0.069403	-0.01324	-0.00897	0.083986	0.281679	0.032739
127.7	0.066968	-0.02141	-0.01217	0.080098	0.279312	0.027942
127.8	0.064626	-0.02674	-0.01505	0.077163	0.278076	0.022065
127.9	0.061737	-0.02943	-0.01759	0.07635	0.27804	0.015821
128	0.060135	-0.02931	-0.01866	0.07753	0.278462	0.009655
128.1	0.061287	-0.02683	-0.01745	0.081002	0.279898	0.008212
128.2	0.06595	-0.02217	-0.01373	0.086532	0.282739	0.012063
128.3	0.0731	-0.01638	-0.00816	0.093489	0.287604	0.020676
128.4	0.080924	-0.01001	-0.00212	0.099103	0.293341	0.030298
128.5	0.085738	-0.00411	0.002694	0.101869	0.298006	0.038032
128.6	0.085585	-0.00012	0.004792	0.101338	0.300268	0.039677
128.7	0.081267	0.002154	0.004501	0.098405	0.300116	0.038078
128.8	0.075672	0.004648	0.002658	0.096076	0.298713	0.035528
128.9	0.07131	0.006939	-0.00014	0.094919	0.295893	0.033563
129	0.07037	0.008449	-0.00357	0.094883	0.292855	0.032378
129.1	0.073093	0.010186	-0.00533	0.096411	0.289923	0.032935
129.2	0.077387	0.010496	-0.00607	0.099171	0.287046	0.032883
129.3	0.07941	0.008006	-0.00712	0.100172	0.284023	0.030639
129.4	0.078561	0.004239	-0.00829	0.100064	0.283289	0.02739
129.5	0.075119	0.00045	-0.00936	0.098926	0.284709	0.024054
129.6	0.070134	-0.00297	-0.01179	0.09645	0.287525	0.021203
129.7	0.066148	-0.00442	-0.01321	0.093637	0.29057	0.019237
129.8	0.065362	-0.00335	-0.01246	0.092023	0.29234	0.018962
129.9	0.067109	-0.00089	-0.01122	0.091927	0.291528	0.019689
130	0.070566	0.002	-0.0101	0.09392	0.289665	0.021318
130.1	0.073836	0.003879	-0.00909	0.096382	0.287882	0.022843
130.2	0.074815	0.003741	-0.00911	0.097397	0.287166	0.024472
130.3	0.073934	0.001727	-0.00864	0.096063	0.288954	0.025667
130.4	0.071746	0.000161	-0.00624	0.09296	0.292351	0.02729
130.5	0.068365	-0.00017	-0.00378	0.089406	0.294658	0.029023
130.6	0.065157	0.001067	-0.00286	0.087993	0.294551	0.031041
130.7	0.063419	0.002929	-0.00414	0.088338	0.292244	0.032605
130.8	0.062574	0.00428	-0.00798	0.08971	0.288455	0.033516
130.9	0.064078	0.003987	-0.01222	0.091847	0.286426	0.034177
131	0.068094	0.003862	-0.01381	0.095114	0.288719	0.036165
131.1	0.071985	0.00321	-0.01212	0.097412	0.294046	0.038444
131.2	0.074139	0.002287	-0.00876	0.099888	0.299638	0.040645
131.3	0.075455	0.002208	-0.00502	0.102831	0.303889	0.042971
131.4	0.074372	0.002728	-0.00286	0.104501	0.304168	0.043689
131.5	0.071216	0.001791	-0.00275	0.10331	0.299381	0.04183
131.6	0.069859	0.00231	-0.00277	0.10209	0.294112	0.04046
131.7	0.070891	0.004191	-0.00177	0.100498	0.291353	0.039354
131.8	0.073634	0.007467	0.000358	0.09988	0.292169	0.038574
131.9	0.077935	0.010944	0.002443	0.100728	0.295168	0.038573
132	0.081321	0.013469	0.002572	0.102091	0.298906	0.037975
132.1	0.080851	0.01227	-0.00032	0.101676	0.299838	0.034995
132.2	0.078287	0.009949	-0.00421	0.101026	0.297974	0.031845
132.3	0.0736	0.005815	-0.00891	0.099488	0.29358	0.028493
132.4	0.068708	0.002176	-0.01202	0.097961	0.28985	0.026898
132.5	0.065946	0.00029	-0.01274	0.096791	0.28687	0.027714
132.6	0.066158	-0.00023	-0.01252	0.095842	0.28481	0.02889
132.7	0.068311	-0.00126	-0.01234	0.094112	0.284119	0.02957
132.8	0.0722	-0.00215	-0.0124	0.093026	0.283961	0.030099
132.9	0.075509	-0.00458	-0.01338	0.093031	0.282855	0.029373
133	0.078735	-0.00834	-0.01343	0.095323	0.282435	0.029562
133.1	0.082497	-0.01067	-0.00992	0.100016	0.283258	0.032562
133.2	0.087127	-0.01053	-0.00392	0.107016	0.284015	0.036539
133.3	0.090622	-0.00881	0.002375	0.113103	0.284835	0.040257
133.4	0.091463	-0.00631	0.006182	0.117068	0.285366	0.042866
133.5	0.088314	-0.00378	0.006369	0.117822	0.285447	0.042253
133.6	0.0824	-0.00331	0.003146	0.115917	0.28535	0.039357
133.7	0.074285	-0.00523	-0.00167	0.110754	0.28558	0.035772
133.8	0.067509	-0.00771	-0.00575	0.105076	0.285498	0.031238
133.9	0.0643	-0.01019	-0.00849	0.099973	0.285094	0.025131
134	0.064814	-0.01215	-0.00964	0.096463	0.284636	0.019553
134.1	0.066901	-0.01309	-0.01042	0.09499	0.284702	0.014705
134.2	0.069831	-0.01346	-0.01139	0.095819	0.28533	0.012715
134.3	0.072005	-0.01395	-0.01187	0.09752	0.286859	0.015002
134.4	0.073054	-0.01399	-0.01084	0.098074	0.28844	0.020559
134.5	0.07278	-0.01407	-0.00936	0.09773	0.28947	0.025569
134.6	0.071753	-0.01407	-0.00712	0.096152	0.28877	0.02864
134.7	0.069031	-0.01454	-0.00518	0.093657	0.286352	0.027616
134.8	0.06577	-0.01598	-0.00481	0.090555	0.283693	0.024068
134.9	0.063722	-0.01539	-0.0034	0.089964	0.283372	0.022763
135	0.063635	-0.01249	-0.00084	0.090695	0.284165	0.025372
135.1	0.064425	-0.00829	0.002014	0.092607	0.286295	0.030088
135.2	0.066526	-0.00275	0.004186	0.095865	0.288507	0.034845
135.3	0.068583	0.003204	0.005477	0.101256	0.290613	0.038304
135.4	0.069549	0.005619	0.00404	0.10662	0.292199	0.038141
135.5	0.069688	0.005749	0.002031	0.111803	0.294601	0.035811
135.6	0.069904	0.002716	0.000144	0.114579	0.295367	0.031886
135.7	0.070171	-0.00299	4.12e-05	0.11352	0.295532	0.028266
135.8	0.070951	-0.00873	0.001131	0.108422	0.293038	0.025322
135.9	0.072049	-0.0114	0.002449	0.102323	0.288111	0.025161
136	0.072677	-0.01172	0.002633	0.096906	0.281616	0.027066
136.1	0.072835	-0.00877	0.001623	0.093952	0.276783	0.030421
136.2	0.072177	-0.00486	-0.00108	0.09289	0.273788	0.032853
136.3	0.070341	-0.00215	-0.0039	0.093209	0.274399	0.032813
136.4	0.06757	-0.00258	-0.00582	0.092093	0.276196	0.029306
136.5	0.065136	-0.00623	-0.00757	0.088966	0.277705	0.023627
136.6	0.062912	-0.01272	-0.00987	0.084305	0.27742	0.018147
136.7	0.060872	-0.01938	-0.01207	0.080364	0.275656	0.014699
136.8	0.059496	-0.02569	-0.01442	0.077305	0.272449	0.013763
136.9	0.059097	-0.02989	-0.01597	0.07683	0.270704	0.014269
137	0.060083	-0.03023	-0.01514	0.079879	0.27156	0.016367
137.1	0.063984	-0.0262	-0.0115	0.086581	0.276494	0.020419
137.2	0.069676	-0.01964	-0.00784	0.094706	0.283208	0.02487
137.3	0.074949	-0.01178	-0.00511	0.102707	0.290011	0.028934
137.4	0.078399	-0.00488	-0.00535	0.107511	0.293575	0.032229
137.5	0.077736	-0.00225	-0.01015	0.106074	0.292735	0.03229
137.6	0.074044	-0.00236	-0.01674	0.099398	0.287941	0.029053
137.7	0.07039	-0.00379	-0.02086	0.090441	0.282742	0.025682
137.8	0.068428	-0.00597	-0.02105	0.082	0.27889	0.023556
137.9	0.068063	-0.00847	-0.01584	0.076569	0.278246	0.023003
138	0.069739	-0.00876	-0.00645	0.07578	0.280608	0.025129
138.1	0.070368	-0.00883	0.001618	0.077794	0.284139	0.027693
138.2	0.070108	-0.00865	0.00554	0.081932	0.287363	0.029303
138.3	0.069408	-0.00827	0.004977	0.086711	0.289156	0.029769
138.4	0.067902	-0.00856	5.53e-05	0.091148	0.288716	0.028651
138.5	0.065639	-0.01122	-0.00668	0.094482	0.286716	0.025669
138.6	0.065331	-0.01395	-0.01185	0.097334	0.284765	0.023705
138.7	0.066552	-0.01611	-0.01446	0.098467	0.282297	0.023274
138.8	0.068868	-0.01772	-0.01515	0.0983	0.279756	0.024003
138.9	0.072168	-0.01744	-0.01407	0.097316	0.278255	0.025963
139	0.076219	-0.0147	-0.01195	0.096105	0.278685	0.029011
139.1	0.07911	-0.01231	-0.0103	0.094353	0.279839	0.031361
139.2	0.081469	-0.01026	-0.00917	0.093986	0.281361	0.032957
139.3	0.083202	-0.00908	-0.0091	0.093681	0.28178	0.032892
139.4	0.08395	-0.00872	-0.01025	0.092801	0.281469	0.030642
139.5	0.083468	-0.00816	-0.01251	0.091653	0.281096	0.028037
139.6	0.08349	-0.00577	-0.01376	0.090542	0.281695	0.027045
139.7	0.082479	-0.00319	-0.01404	0.088629	0.282777	0.02727
139.8	0.080738	-0.00038	-0.0126	0.087937	0.284228	0.029163
139.9	0.079866	0.002054	-0.01054	0.089673	0.285627	0.032857
140	0.080596	0.00393	-0.00736	0.093473	0.286989	0.036706
140.1	0.081273	0.005347	-0.00443	0.097743	0.287831	0.03902
140.2	0.082341	0.007413	-0.00153	0.101443	0.288037	0.039583
140.3	0.08286	0.009365	0.000782	0.103917	0.288864	0.039381
140.4	0.081599	0.010296	0.001988	0.10474	0.288999	0.038632
140.5	0.078918	0.009528	0.001217	0.10414	0.287778	0.037531
140.6	0.075354	0.006361	-0.00067	0.10359	0.285054	0.035581
140.7	0.071284	0.001302	-0.00344	0.102706	0.282035	0.032874
140.8	0.068706	-0.00326	-0.00575	0.101547	0.279444	0.02956
140.9	0.067751	-0.00691	-0.00668	0.099462	0.278911	0.026627
141	0.068141	-0.0094	-0.00643	0.097103	0.279662	0.024176
141.1	0.069718	-0.01015	-0.00629	0.093818	0.281591	0.022723
141.2	0.071493	-0.0088	-0.00785	0.091819	0.283879	0.022202
141.3	0.073486	-0.00613	-0.01137	0.092249	0.285654	0.022682
141.4	0.076684	-0.00246	-0.016	0.095077	0.286274	0.023144
141.5	0.080613	0.000686	-0.01915	0.09827	0.285979	0.024158
141.6	0.083913	0.002556	-0.01938	0.102557	0.28579	0.026207
141.7	0.085937	0.002904	-0.01642	0.106038	0.286323	0.029137
141.8	0.085139	0.002372	-0.01309	0.107443	0.287558	0.03243
141.9	0.081916	0.000902	-0.00975	0.107244	0.287838	0.036622
142	0.077642	-0.00093	-0.0084	0.10605	0.28631	0.040645
142.1	0.073493	-0.00379	-0.00898	0.102564	0.281428	0.043589
142.2	0.070222	-0.00772	-0.01063	0.098674	0.275531	0.0456
142.3	0.069072	-0.01194	-0.01122	0.094923	0.270005	0.045334
142.4	0.069556	-0.01503	-0.01214	0.092002	0.26815	0.042502
142.5	0.070153	-0.01638	-0.01222	0.090135	0.269945	0.037379
142.6	0.07104	-0.01525	-0.01228	0.089787	0.274487	0.031404
142.7	0.071886	-0.01332	-0.01302	0.08868	0.27755	0.025377
142.8	0.072791	-0.01183	-0.01463	0.086984	0.277833	0.021917
142.9	0.074324	-0.0103	-0.01508	0.085225	0.274515	0.022135
143	0.075914	-0.00871	-0.01562	0.084898	0.270345	0.025683
143.1	0.076274	-0.00713	-0.0148	0.086717	0.268157	0.031107
143.2	0.075723	-0.00561	-0.01329	0.090343	0.268896	0.036836
143.3	0.074654	-0.00489	-0.01096	0.095221	0.272935	0.041202
143.4	0.072953	-0.00557	-0.00907	0.100008	0.278149	0.043021
143.5	0.072076	-0.00636	-0.00729	0.104046	0.282902	0.042891
143.6	0.071081	-0.00815	-0.00779	0.105264	0.284643	0.040537
143.7	0.069789	-0.00984	-0.00804	0.104711	0.285144	0.037837
143.8	0.067489	-0.01063	-0.00849	0.101617	0.284022	0.035073
143.9	0.063566	-0.01078	-0.00879	0.097054	0.282095	0.031711
144	0.059168	-0.01084	-0.00837	0.091863	0.278962	0.027858
144.1	0.05822	-0.00914	-0.00667	0.089623	0.277399	0.025107
144.2	0.060106	-0.007	-0.00624	0.089101	0.276394	0.02346
144.3	0.063831	-0.00464	-0.00651	0.090698	0.276458	0.023621
144.4	0.069349	-0.00167	-0.00693	0.093766	0.278921	0.026563
144.5	0.073807	0.001147	-0.00807	0.097449	0.282802	0.030443
144.6	0.074675	0.002719	-0.00924	0.099639	0.285813	0.034022
144.7	0.073764	0.003832	-0.00928	0.101326	0.288282	0.036388
144.8	0.071786	0.004272	-0.00834	0.102007	0.290455	0.037931
144.9	0.069294	0.00291	-0.00736	0.100655	0.29073	0.037384
145	0.06879	0.000534	-0.00672	0.098323	0.291773	0.036606
145.1	0.070647	-0.00164	-0.00642	0.096643	0.294763	0.03534
145.2	0.073121	-0.00371	-0.00698	0.096121	0.298089	0.034533
145.3	0.075786	-0.0054	-0.00832	0.096833	0.299864	0.033074
145.4	0.076544	-0.00587	-0.0094	0.098988	0.300143	0.033315
145.5	0.074259	-0.00556	-0.00914	0.100648	0.296677	0.034155
145.6	0.069909	-0.00572	-0.00855	0.10064	0.290371	0.036315
145.7	0.064491	-0.00677	-0.0069	0.098103	0.283178	0.03775
145.8	0.059582	-0.00866	-0.0056	0.094978	0.277407	0.038947
145.9	0.057315	-0.01006	-0.00528	0.092646	0.27514	0.038114
146	0.056956	-0.01029	-0.00655	0.091638	0.276415	0.036551
146.1	0.057368	-0.00844	-0.0085	0.091679	0.279265	0.03432
146.2	0.059627	-0.00459	-0.01094	0.093838	0.283309	0.033495
146.3	0.062396	-0.00124	-0.01257	0.094553	0.286499	0.032613
146.4	0.066006	0.000116	-0.0138	0.09332	0.287847	0.032756
146.5	0.070685	-0.00104	-0.01377	0.091017	0.288755	0.032252
146.6	0.075454	-0.00427	-0.01294	0.088339	0.288484	0.031114
146.7	0.077109	-0.00843	-0.01189	0.084906	0.286422	0.028369
146.8	0.077241	-0.0098	-0.01071	0.084374	0.283869	0.026765
146.9	0.075984	-0.00911	-0.00907	0.085502	0.280663	0.02529
147	0.074154	-0.00755	-0.00831	0.086525	0.277359	0.02508
147.1	0.072948	-0.00691	-0.00872	0.087102	0.276132	0.023915
147.2	0.074092	-0.00646	-0.01006	0.087745	0.277154	0.022485
147.3	0.074933	-0.00756	-0.0116	0.087033	0.279977	0.020404
147.4	0.075436	-0.00865	-0.01275	0.086327	0.283346	0.019972
147.5	0.076005	-0.00892	-0.01219	0.08651	0.285783	0.02146
147.6	0.075699	-0.00784	-0.01046	0.086878	0.28691	0.025272
147.7	0.075008	-0.00699	-0.00884	0.087122	0.287057	0.029181
147.8	0.075339	-0.00668	-0.00888	0.087706	0.285979	0.031485
147.9	0.075272	-0.00824	-0.01079	0.087875	0.28393	0.031047
148	0.074446	-0.01095	-0.01435	0.088183	0.281049	0.028401
148.1	0.074645	-0.01329	-0.01749	0.088906	0.277735	0.025203
148.2	0.075176	-0.0149	-0.01991	0.09	0.274661	0.022301
148.3	0.076375	-0.01516	-0.01986	0.091379	0.273601	0.022086
148.4	0.078257	-0.01441	-0.01751	0.092851	0.274873	0.024314
148.5	0.079697	-0.0142	-0.01466	0.092653	0.277012	0.026544
148.6	0.079318	-0.0147	-0.01228	0.091723	0.278145	0.028857
148.7	0.077925	-0.01562	-0.00994	0.089683	0.277326	0.031146
148.8	0.074642	-0.01786	-0.00989	0.086185	0.274034	0.031018
148.9	0.070968	-0.01874	-0.01089	0.082738	0.27092	0.029902
149	0.06724	-0.01839	-0.01242	0.080028	0.268771	0.028812
149.1	0.064746	-0.01803	-0.01506	0.077569	0.268078	0.027133
149.2	0.062956	-0.01743	-0.01788	0.077076	0.268103	0.025676
149.3	0.063512	-0.01519	-0.01832	0.079908	0.269375	0.026563
149.4	0.064984	-0.01283	-0.01671	0.085114	0.270547	0.028367
149.5	0.067449	-0.00901	-0.01233	0.092703	0.27387	0.031356
149.6	0.070077	-0.00494	-0.00622	0.100566	0.278029	0.034207
149.7	0.073474	-0.00154	0.000372	0.105482	0.282897	0.036737
149.8	0.075464	-0.00022	0.004925	0.106247	0.285909	0.036135
149.9	0.076564	3.26e-05	0.006564	0.103649	0.286687	0.033732
150	0.076881	-0.00144	0.00516	0.099616	0.284502	0.031067
150.1	0.075832	-0.00418	0.002027	0.096058	0.281332	0.030299
150.2	0.073369	-0.00744	-0.00148	0.094571	0.277765	0.03078
150.3	0.071064	-0.0098	-0.00375	0.094477	0.275815	0.033829
150.4	0.069191	-0.01153	-0.00461	0.095658	0.276125	0.037548
150.5	0.067995	-0.01086	-0.00434	0.097463	0.278105	0.040407
150.6	0.067973	-0.00888	-0.00403	0.099251	0.281039	0.041
150.7	0.067833	-0.00789	-0.00477	0.099818	0.283697	0.040275
150.8	0.067607	-0.00768	-0.00615	0.099737	0.284281	0.037478
150.9	0.067863	-0.00804	-0.00802	0.098805	0.28273	0.033361
151	0.068875	-0.00899	-0.01009	0.096785	0.281172	0.029974
151.1	0.069998	-0.00835	-0.01138	0.09481	0.280529	0.028756
151.2	0.07059	-0.00642	-0.0122	0.092444	0.281563	0.028736
151.3	0.069688	-0.00453	-0.01243	0.090032	0.284586	0.030662
151.4	0.067856	-0.00281	-0.01164	0.088528	0.28676	0.032708
151.5	0.065447	-0.00279	-0.01029	0.087356	0.285247	0.032458
151.6	0.063459	-0.00501	-0.00942	0.085481	0.281057	0.030849
151.7	0.062744	-0.00752	-0.0087	0.084519	0.276549	0.029879
151.8	0.063429	-0.00864	-0.00835	0.083845	0.273132	0.030178
151.9	0.063544	-0.00886	-0.00942	0.083131	0.271526	0.032057
152	0.063053	-0.00838	-0.01151	0.083326	0.271357	0.034565
152.1	0.062109	-0.00739	-0.01379	0.085292	0.271001	0.036804
152.2	0.062713	-0.00591	-0.01538	0.089134	0.271166	0.038807
152.3	0.065696	-0.00412	-0.01494	0.095614	0.273205	0.04133
152.4	0.070881	-0.00123	-0.01189	0.102256	0.277316	0.043711
152.5	0.075002	0.001724	-0.00856	0.107038	0.282409	0.045565
152.6	0.077801	0.004249	-0.00486	0.108742	0.288678	0.046183
152.7	0.07736	0.005258	-0.0023	0.106737	0.292533	0.044652
152.8	0.074151	0.004287	-0.00201	0.100944	0.292626	0.040565
152.9	0.070107	0.001337	-0.00284	0.094516	0.290248	0.036253
153	0.068299	-0.00219	-0.00263	0.089248	0.286002	0.033001
153.1	0.067816	-0.00641	-0.00229	0.086561	0.2806	0.030945
153.2	0.069448	-0.00959	-0.00036	0.086485	0.277259	0.030616
153.3	0.071933	-0.01249	0.001608	0.087505	0.275568	0.030824
153.4	0.073217	-0.0153	0.001346	0.08772	0.274643	0.031088
153.5	0.072456	-0.01746	-0.00143	0.087392	0.27473	0.03125
153.6	0.071857	-0.01727	-0.00496	0.087586	0.274816	0.031185
153.7	0.071835	-0.01568	-0.00929	0.089043	0.274429	0.029995
153.8	0.072174	-0.01218	-0.01267	0.091949	0.273889	0.028787
153.9	0.073542	-0.0086	-0.01373	0.095557	0.274077	0.028423
154	0.075939	-0.00541	-0.01234	0.098668	0.27584	0.030848
154.1	0.07686	-0.00412	-0.01036	0.099067	0.278145	0.03495
154.2	0.074633	-0.00527	-0.0094	0.096561	0.278419	0.03756
154.3	0.069947	-0.00915	-0.01003	0.091403	0.276888	0.036696
154.4	0.063682	-0.01291	-0.01158	0.085721	0.274311	0.032591
154.5	0.058035	-0.01505	-0.01183	0.081717	0.273008	0.026652
154.6	0.055626	-0.01322	-0.00977	0.081233	0.274816	0.021913
154.7	0.05671	-0.00686	-0.00499	0.083178	0.280015	0.021224
154.8	0.059707	0.001773	0.000717	0.087327	0.285534	0.024394
154.9	0.063688	0.009274	0.0065	0.091591	0.289672	0.030237
155	0.06634	0.013678	0.00882	0.094126	0.290588	0.035928
155.1	0.067224	0.014359	0.008467	0.094864	0.289504	0.039605
155.2	0.066765	0.011789	0.005202	0.094708	0.287042	0.040249
155.3	0.065805	0.00794	0.001164	0.094154	0.285054	0.039093
155.4	0.064733	0.004082	-0.00372	0.09373	0.284217	0.036747
155.5	0.065008	0.001018	-0.0063	0.094081	0.283969	0.034821
155.6	0.065599	-0.00159	-0.00827	0.093957	0.282404	0.033687
155.7	0.066949	-0.00319	-0.00851	0.093618	0.280326	0.034563
155.8	0.068489	-0.0041	-0.00847	0.092441	0.279076	0.036403
155.9	0.070229	-0.00375	-0.00806	0.091801	0.278562	0.038149
156	0.070331	-0.0034	-0.00975	0.090251	0.278463	0.038019
156.1	0.070265	-0.00308	-0.01116	0.089229	0.278922	0.037297
156.2	0.069919	-0.00277	-0.01109	0.089347	0.280196	0.035817
156.3	0.069605	-0.00212	-0.0082	0.091558	0.280962	0.035199
156.4	0.068194	-0.00241	-0.00418	0.092792	0.281196	0.034938
156.5	0.067203	-0.00202	0.000899	0.09446	0.281793	0.035703
156.6	0.065562	-0.00123	0.004302	0.095422	0.282572	0.03623
156.7	0.065149	-0.00051	0.005118	0.09608	0.283541	0.037935
156.8	0.066062	-0.00069	0.004435	0.095728	0.285405	0.038894
156.9	0.068471	-0.00059	0.004267	0.096266	0.287132	0.03945
157	0.071031	-0.00102	0.004562	0.096411	0.286926	0.038657
157.1	0.072101	-0.0024	0.004849	0.095223	0.283732	0.03639
157.2	0.070564	-0.00361	0.005229	0.092468	0.2784	0.032369
157.3	0.068092	-0.00467	0.00418	0.089407	0.271831	0.029024
157.4	0.065012	-0.00781	0.00142	0.085741	0.265446	0.027046
157.5	0.062846	-0.0125	-0.00225	0.08306	0.26096	0.027112
157.6	0.063841	-0.01699	-0.00451	0.083127	0.259658	0.029074
157.7	0.065483	-0.02154	-0.00768	0.083957	0.258578	0.031391
157.8	0.066704	-0.02361	-0.01055	0.084665	0.257909	0.033121
157.9	0.066724	-0.02231	-0.01477	0.08518	0.257666	0.03398
158	0.065535	-0.01891	-0.01926	0.085454	0.258698	0.034078
158.1	0.063362	-0.01449	-0.0234	0.085337	0.26115	0.033388
158.2	0.063008	-0.00988	-0.02333	0.086516	0.265977	0.033693
158.3	0.063158	-0.00691	-0.02094	0.089212	0.271652	0.034605
158.4	0.065414	-0.00458	-0.01595	0.092976	0.277818	0.035826
158.5	0.068793	-0.00241	-0.01076	0.096235	0.283355	0.037432
158.6	0.072921	-0.00108	-0.00703	0.097908	0.28804	0.039852
158.7	0.0763	-0.00055	-0.00633	0.097425	0.2909	0.041061
158.8	0.078955	-0.00097	-0.0077	0.094496	0.291032	0.040729
158.9	0.078791	-0.00223	-0.00979	0.090737	0.290025	0.03902
159	0.077198	-0.00428	-0.01141	0.08749	0.288505	0.036693
159.1	0.074748	-0.00663	-0.01184	0.085915	0.286616	0.034109
159.2	0.072078	-0.00941	-0.0124	0.085892	0.284661	0.032753
159.3	0.070801	-0.01174	-0.01314	0.087972	0.282891	0.032826
159.4	0.071729	-0.01344	-0.01428	0.090743	0.280209	0.034094
159.5	0.07379	-0.01439	-0.0148	0.094253	0.27826	0.036842
159.6	0.076691	-0.01359	-0.01326	0.097991	0.277929	0.040894
159.7	0.079817	-0.01077	-0.00956	0.101396	0.278514	0.044222
159.8	0.082336	-0.00595	-0.00474	0.104542	0.279936	0.046263
159.9	0.084376	-0.0011	0.000166	0.107254	0.281306	0.047109
160	0.084506	0.002668	0.003932	0.108246	0.281532	0.046335
160.1	0.082007	0.002736	0.005097	0.107138	0.28079	0.044635
160.2	0.078226	0.00077	0.005179	0.104915	0.280823	0.042895
160.3	0.073357	-0.00346	0.004002	0.101032	0.280437	0.040931
160.4	0.06872	-0.00704	0.001629	0.097628	0.280107	0.038248
160.5	0.06639	-0.00926	-0.00159	0.095069	0.279678	0.034682
160.6	0.065672	-0.00817	-0.00505	0.093944	0.278986	0.030815
160.7	0.065837	-0.00678	-0.00821	0.093878	0.2781	0.028899
160.8	0.067455	-0.00516	-0.00897	0.095812	0.278952	0.029758
160.9	0.070272	-0.004	-0.00627	0.098908	0.281106	0.034431
161	0.074015	-0.00116	-0.00061	0.103446	0.284664	0.041436
161.1	0.07963	0.002901	0.007017	0.108501	0.288784	0.048541
161.2	0.085507	0.008166	0.014232	0.113318	0.292066	0.053041
161.3	0.090513	0.012071	0.018271	0.11605	0.294161	0.054688
161.4	0.09297	0.013611	0.019013	0.116077	0.294895	0.053071
161.5	0.093044	0.01274	0.017212	0.114484	0.293702	0.05038
161.6	0.090446	0.009841	0.013829	0.112495	0.291286	0.047992
161.7	0.086577	0.006029	0.01033	0.110723	0.288687	0.046465
161.8	0.08156	0.003277	0.007823	0.109498	0.285914	0.045806
161.9	0.077929	0.00118	0.005431	0.107683	0.284069	0.045227
162	0.076042	-0.00067	0.003215	0.103983	0.283145	0.043062
162.1	0.07639	-0.00194	8.15e-05	0.098693	0.282133	0.038495
162.2	0.078834	-0.00347	-0.00376	0.093156	0.281193	0.032763
162.3	0.081624	-0.00535	-0.00817	0.088306	0.280446	0.025869
162.4	0.08227	-0.00624	-0.01266	0.085355	0.279347	0.020178
162.5	0.080161	-0.0067	-0.01663	0.084057	0.278652	0.016952
162.6	0.077638	-0.00598	-0.01819	0.084295	0.279996	0.01763
162.7	0.074504	-0.0045	-0.01805	0.084781	0.282549	0.021306
162.8	0.073491	-0.00264	-0.0148	0.086266	0.286327	0.027799
162.9	0.074907	-0.0012	-0.00865	0.089561	0.290803	0.034762
163	0.07753	-0.00114	-0.00283	0.093358	0.292672	0.039476
163.1	0.077007	-0.00413	0.000463	0.095085	0.289976	0.039567
163.2	0.075546	-0.00784	0.002735	0.095315	0.285806	0.03673
163.3	0.072264	-0.01166	0.00262	0.093754	0.281519	0.032215
163.4	0.069809	-0.01464	0.000543	0.091278	0.278599	0.027781
163.5	0.069103	-0.01494	-0.00119	0.09058	0.279322	0.026483
163.6	0.071557	-0.01108	-0.00159	0.092929	0.282747	0.029245
163.7	0.07391	-0.00536	-0.00172	0.096136	0.285223	0.033972
163.8	0.076345	0.002137	-6.33e-05	0.099401	0.286837	0.039992
163.9	0.076914	0.009192	0.002255	0.101169	0.286467	0.044733
164	0.075768	0.013025	0.00324	0.100084	0.284264	0.046669
164.1	0.072341	0.011725	0.002509	0.097217	0.281284	0.046494
164.2	0.068993	0.008078	0.00093	0.094746	0.278964	0.045769
164.3	0.066056	0.002548	-0.00204	0.092464	0.27591	0.043768
164.4	0.06352	-0.00245	-0.00441	0.090732	0.272932	0.040979
164.5	0.06096	-0.00723	-0.00528	0.088841	0.269663	0.03637
164.6	0.059482	-0.01022	-0.00513	0.085775	0.267273	0.031179
164.7	0.059116	-0.01265	-0.00544	0.082154	0.26546	0.026563
164.8	0.060664	-0.01375	-0.00599	0.078791	0.264456	0.024183
164.9	0.063826	-0.01455	-0.00737	0.076169	0.263888	0.024422
165	0.06738	-0.01306	-0.00866	0.076016	0.264962	0.027736
165.1	0.070868	-0.01075	-0.00982	0.078931	0.267354	0.032513
165.2	0.074286	-0.00719	-0.01017	0.08359	0.271703	0.038072
165.3	0.07676	-0.00343	-0.01044	0.088629	0.276696	0.041908
165.4	0.07839	-0.00106	-0.0094	0.092721	0.280761	0.042723
165.5	0.079356	-0.00195	-0.0082	0.094955	0.28217	0.040601
165.6	0.078797	-0.00519	-0.00724	0.09541	0.281539	0.036307
165.7	0.077059	-0.00961	-0.00669	0.095732	0.279229	0.030289
165.8	0.074449	-0.01321	-0.00559	0.09661	0.277014	0.026824
165.9	0.070702	-0.01387	-0.00508	0.097939	0.275831	0.02741
166	0.0671	-0.01062	-0.00382	0.09896	0.27591	0.031264
166.1	0.064441	-0.00499	-0.00323	0.099155	0.276698	0.035949
166.2	0.061973	-0.00056	-0.00429	0.097183	0.277171	0.038022
166.3	0.059848	0.000306	-0.00755	0.094066	0.276049	0.035693
166.4	0.05998	-0.00106	-0.01086	0.091628	0.274421	0.032323
166.5	0.061594	-0.00325	-0.01427	0.091203	0.273648	0.030317
166.6	0.064764	-0.00407	-0.0149	0.09227	0.273051	0.030012
166.7	0.069228	-0.00229	-0.01218	0.094578	0.273333	0.031709
166.8	0.074883	0.001838	-0.00695	0.09696	0.274672	0.033093
166.9	0.079654	0.006809	-0.00205	0.098769	0.276279	0.032943
167	0.083975	0.012336	0.002614	0.100275	0.278495	0.03311
167.1	0.086676	0.016891	0.005973	0.101793	0.282125	0.034211
167.2	0.087079	0.019917	0.007712	0.102832	0.285993	0.035955
167.3	0.083771	0.020262	0.006773	0.101835	0.288815	0.038262
167.4	0.078355	0.017677	0.003317	0.098816	0.28981	0.039347
167.5	0.072332	0.01232	-0.00186	0.094512	0.287747	0.037746
167.6	0.066325	0.005237	-0.00742	0.090236	0.282793	0.034784
167.7	0.061384	-0.00162	-0.01168	0.087142	0.276964	0.031831
167.8	0.058718	-0.00585	-0.01374	0.086731	0.273177	0.030523
167.9	0.056706	-0.00826	-0.01519	0.086558	0.271508	0.031309
168	0.054398	-0.01059	-0.01713	0.085532	0.27187	0.033062
168.1	0.053742	-0.01271	-0.01948	0.08338	0.27358	0.03487
168.2	0.054921	-0.01399	-0.02196	0.080985	0.275973	0.03614
168.3	0.057386	-0.01379	-0.02409	0.079056	0.27684	0.0365
168.4	0.060823	-0.01119	-0.02394	0.079416	0.27691	0.035826
168.5	0.065051	-0.00585	-0.02102	0.081621	0.276885	0.03512
168.6	0.066596	-0.0004	-0.01735	0.085152	0.276309	0.033767
168.7	0.063941	0.002129	-0.01566	0.087983	0.273639	0.032038
168.8	0.05872	0.000757	-0.01602	0.089831	0.27084	0.029837
168.9	0.052942	-0.00483	-0.01841	0.089171	0.267214	0.028583
169	0.047667	-0.01292	-0.02254	0.085835	0.263366	0.027795
169.1	0.046107	-0.01991	-0.0262	0.080726	0.260063	0.027526
169.2	0.048129	-0.02321	-0.02792	0.076109	0.258641	0.027771
169.3	0.052543	-0.02223	-0.02695	0.073375	0.259381	0.029256
169.4	0.058784	-0.01646	-0.02323	0.075	0.263552	0.031241
169.5	0.064726	-0.0084	-0.01829	0.080801	0.269473	0.033996
169.6	0.067783	-0.0013	-0.01459	0.087862	0.275553	0.037095
169.7	0.067338	0.00175	-0.01272	0.093593	0.279556	0.037806
169.8	0.064484	0.000125	-0.01241	0.096369	0.280988	0.035763
169.9	0.061893	-0.00351	-0.01294	0.096343	0.281683	0.031623
170	0.061138	-0.00663	-0.01331	0.09418	0.281137	0.027476
170.1	0.061669	-0.00826	-0.01347	0.092086	0.27919	0.025204
170.2	0.06308	-0.00776	-0.01353	0.090503	0.276715	0.027498
170.3	0.063882	-0.00612	-0.01348	0.090239	0.274219	0.031961
170.4	0.062699	-0.00604	-0.01318	0.090568	0.270508	0.037161
170.5	0.060376	-0.00745	-0.01315	0.091401	0.267488	0.04036
170.6	0.058147	-0.00959	-0.01283	0.091391	0.2653	0.041276
170.7	0.056812	-0.01221	-0.01254	0.090258	0.264248	0.039784
170.8	0.056461	-0.01402	-0.01344	0.087604	0.263978	0.037941
170.9	0.05666	-0.01367	-0.01578	0.084419	0.264998	0.035676
171	0.055778	-0.01263	-0.01993	0.080359	0.265948	0.032971
171.1	0.054688	-0.01082	-0.02459	0.077173	0.268163	0.030681
171.2	0.055192	-0.00689	-0.02765	0.077077	0.272098	0.030359
171.3	0.057582	-0.00225	-0.02816	0.079518	0.276088	0.031679
171.4	0.060377	0.001312	-0.0268	0.08272	0.277256	0.033898
171.5	0.063188	0.002846	-0.02295	0.086537	0.275687	0.035627
171.6	0.06428	0.000908	-0.01868	0.088858	0.271297	0.033848
171.7	0.063161	-0.00344	-0.0152	0.089161	0.266726	0.028911
171.8	0.061415	-0.00818	-0.01294	0.088708	0.264209	0.023531
171.9	0.060243	-0.01252	-0.01226	0.087444	0.264414	0.019944
172	0.060518	-0.01442	-0.01318	0.086447	0.266564	0.020042
172.1	0.063342	-0.01264	-0.0138	0.087624	0.270729	0.025906
172.2	0.067724	-0.01024	-0.01293	0.088891	0.274329	0.03453
172.3	0.070612	-0.00906	-0.01172	0.088581	0.276455	0.042185
172.4	0.071464	-0.00988	-0.01006	0.087065	0.276508	0.046936
172.5	0.070439	-0.01277	-0.00886	0.083496	0.2745	0.047272
172.6	0.068376	-0.01656	-0.00867	0.078285	0.271122	0.043246
172.7	0.066184	-0.01788	-0.0106	0.074755	0.26843	0.038227
172.8	0.065397	-0.01819	-0.01379	0.073239	0.266266	0.034595
172.9	0.064963	-0.01887	-0.01821	0.073543	0.266003	0.03212
173	0.065414	-0.02051	-0.02144	0.076093	0.267332	0.031686
173.1	0.066496	-0.02352	-0.02357	0.079156	0.268095	0.031782
173.2	0.068394	-0.02755	-0.02446	0.081407	0.267312	0.031156
173.3	0.070557	-0.02922	-0.02395	0.084613	0.266148	0.029406
173.4	0.073128	-0.02741	-0.02234	0.088502	0.263976	0.027956
173.5	0.074479	-0.02326	-0.02077	0.092223	0.262323	0.026536
173.6	0.074325	-0.01821	-0.01857	0.095002	0.262004	0.026136
173.7	0.072315	-0.01483	-0.01596	0.095221	0.261324	0.025731
173.8	0.069982	-0.01323	-0.01356	0.091909	0.260016	0.025219
173.9	0.068769	-0.01298	-0.01127	0.08691	0.259942	0.024342
174	0.069702	-0.01245	-0.00887	0.081252	0.261123	0.023175
174.1	0.072635	-0.01158	-0.0069	0.077141	0.263481	0.021637
174.2	0.077284	-0.01023	-0.00422	0.075584	0.267849	0.020654
174.3	0.081434	-0.00996	-0.00088	0.077385	0.271986	0.019852
174.4	0.083751	-0.00987	0.002893	0.081896	0.275432	0.020274
174.5	0.083623	-0.01005	0.005683	0.089295	0.278589	0.023331
174.6	0.081555	-0.00997	0.007621	0.096943	0.281301	0.0284
174.7	0.077467	-0.01113	0.006429	0.1025	0.281289	0.033556
174.8	0.073742	-0.01211	0.003736	0.104348	0.280074	0.038307
174.9	0.07114	-0.01319	-0.00053	0.103069	0.276869	0.041196
175	0.070043	-0.01417	-0.00451	0.09925	0.273126	0.042044
175.1	0.069145	-0.01462	-0.00827	0.095232	0.269592	0.040891
175.2	0.068797	-0.01332	-0.01	0.092364	0.268181	0.038517
175.3	0.066126	-0.01355	-0.01237	0.089223	0.26667	0.034464
175.4	0.062348	-0.0142	-0.01345	0.085956	0.266493	0.030503
175.5	0.059072	-0.01459	-0.01507	0.082399	0.265576	0.026524
175.6	0.058307	-0.01427	-0.01622	0.078951	0.26551	0.02405
175.7	0.058766	-0.01333	-0.01781	0.076433	0.265356	0.022766
175.8	0.060905	-0.01003	-0.01832	0.077361	0.266811	0.023767
175.9	0.061518	-0.00819	-0.01981	0.079741	0.266997	0.024159
176	0.060128	-0.00908	-0.02018	0.083541	0.267327	0.024565
176.1	0.058116	-0.01196	-0.01988	0.087796	0.266115	0.024336
176.2	0.058159	-0.01388	-0.01709	0.092689	0.265498	0.025628
176.3	0.060932	-0.01432	-0.01242	0.096614	0.265126	0.028164
176.4	0.06623	-0.01098	-0.00747	0.099307	0.266014	0.032271
176.5	0.070725	-0.00579	-0.00519	0.09943	0.265902	0.034392
176.6	0.071636	-0.00162	-0.00555	0.097053	0.265845	0.034175
176.7	0.068719	-0.00092	-0.00809	0.092422	0.26545	0.030928
176.8	0.062883	-0.00336	-0.01129	0.087371	0.264996	0.026596
176.9	0.057175	-0.00866	-0.01359	0.083107	0.264947	0.022671
177	0.054902	-0.0136	-0.01415	0.080746	0.267435	0.021464
177.1	0.057104	-0.01527	-0.01229	0.081766	0.271286	0.024073
177.2	0.061804	-0.01412	-0.00901	0.085305	0.276022	0.030188
177.3	0.067611	-0.01086	-0.00632	0.089326	0.280666	0.036913
177.4	0.072421	-0.00677	-0.00519	0.093154	0.283898	0.043512
177.5	0.075101	-0.00399	-0.0051	0.095968	0.283761	0.048351
177.6	0.075424	-0.00398	-0.00673	0.096639	0.281509	0.050309
177.7	0.075386	-0.00473	-0.00939	0.096992	0.278237	0.049854
177.8	0.074819	-0.00668	-0.01178	0.097918	0.275723	0.048288
177.9	0.074306	-0.0092	-0.01365	0.098388	0.274175	0.045322
178	0.073817	-0.01141	-0.01484	0.097661	0.273736	0.043214
178.1	0.073946	-0.01243	-0.01425	0.096566	0.274025	0.043178
178.2	0.0742	-0.01244	-0.01213	0.095499	0.275536	0.045333
178.3	0.076617	-0.01052	-0.00891	0.095862	0.27825	0.047726
178.4	0.080199	-0.00736	-0.00437	0.098778	0.282004	0.049322
178.5	0.084452	-0.00326	0.000449	0.103838	0.285273	0.048207
178.6	0.086397	0.000327	0.003187	0.106816	0.286041	0.043978
178.7	0.086088	0.002382	0.00336	0.105927	0.284555	0.038718
178.8	0.083492	0.002746	0.002232	0.101445	0.282268	0.035325
178.9	0.080243	0.001173	0.000793	0.094539	0.280301	0.034039
179	0.076067	-0.00271	-0.00057	0.088184	0.279746	0.035319
179.1	0.07358	-0.00676	-0.00096	0.086668	0.281579	0.038408
179.2	0.071508	-0.01085	-0.00161	0.088454	0.28234	0.040822
179.3	0.070087	-0.01467	-0.00331	0.09079	0.280541	0.04192
179.4	0.069436	-0.01725	-0.00704	0.091804	0.276507	0.041109
179.5	0.069243	-0.01843	-0.01274	0.089641	0.271016	0.037584
179.6	0.068253	-0.01932	-0.02018	0.084287	0.26501	0.031964
179.7	0.068589	-0.01768	-0.02586	0.080036	0.262628	0.026691
179.8	0.068875	-0.01474	-0.02808	0.079409	0.263338	0.022657
179.9	0.069237	-0.01058	-0.02549	0.0831	0.265816	0.021789
180	0.07098	-0.00525	-0.0189	0.089919	0.269373	0.023494
180.1	0.073541	-6.37e-05	-0.01077	0.096063	0.272241	0.026846
180.2	0.075295	0.002036	-0.00468	0.098235	0.272475	0.029937
180.3	0.077712	0.002652	-0.00204	0.097056	0.272358	0.03215
180.4	0.078795	0.000642	-0.00345	0.094217	0.272537	0.033026
180.5	0.078375	-0.00299	-0.00824	0.091617	0.272689	0.034003
180.6	0.077731	-0.00603	-0.01378	0.091421	0.273276	0.034654
180.7	0.076337	-0.00747	-0.01878	0.092432	0.273283	0.035058
180.8	0.073242	-0.00838	-0.02232	0.093236	0.271478	0.036105
180.9	0.069922	-0.00833	-0.02437	0.092689	0.269703	0.037222
181	0.064996	-0.00945	-0.02496	0.089955	0.26841	0.037222
181.1	0.05877	-0.01197	-0.02581	0.085808	0.267662	0.036187
181.2	0.052287	-0.0161	-0.02818	0.081775	0.266631	0.03299
181.3	0.046271	-0.02068	-0.03246	0.077267	0.264052	0.026706
181.4	0.041626	-0.02367	-0.03599	0.072843	0.260125	0.020561
181.5	0.041352	-0.02234	-0.03667	0.06999	0.2571	0.017149
181.6	0.045537	-0.01729	-0.03209	0.069333	0.256042	0.017033
181.7	0.052825	-0.00871	-0.023	0.07268	0.258642	0.02075
181.8	0.060247	4.05e-05	-0.01344	0.078898	0.263868	0.026158
181.9	0.065902	0.005795	-0.00789	0.085317	0.268559	0.029912
182	0.066438	0.006632	-0.00733	0.089708	0.270019	0.030621
182.1	0.062511	0.003478	-0.01235	0.091669	0.268421	0.02911
182.2	0.056743	-0.002	-0.01939	0.090813	0.264355	0.026328
182.3	0.051588	-0.00669	-0.025	0.089076	0.26073	0.024526
182.4	0.047659	-0.00922	-0.0276	0.08712	0.259009	0.024133
182.5	0.049065	-0.00868	-0.02673	0.085703	0.259925	0.026501
182.6	0.054704	-0.00672	-0.02268	0.085148	0.262145	0.030897
182.7	0.061728	-0.00547	-0.0186	0.084897	0.265356	0.035641
182.8	0.067906	-0.00478	-0.01552	0.083758	0.267652	0.038831
182.9	0.072042	-0.00436	-0.01377	0.08228	0.26928	0.040525
183	0.071688	-0.00442	-0.01453	0.081024	0.271122	0.040721
183.1	0.068887	-0.00395	-0.01611	0.080909	0.273938	0.040514
183.2	0.066098	-0.00268	-0.0168	0.082958	0.276759	0.040499
183.3	0.064602	-0.00213	-0.01658	0.086264	0.279067	0.040716
183.4	0.065225	-0.00236	-0.01496	0.089609	0.279818	0.040672
183.5	0.067574	-0.00264	-0.0116	0.091973	0.27915	0.040193
183.6	0.070762	-0.00214	-0.00829	0.093354	0.278813	0.040248
183.7	0.072906	-0.00074	-0.00509	0.092394	0.278973	0.039851
183.8	0.074826	0.002014	-0.00227	0.091157	0.279974	0.03874
183.9	0.076494	0.005048	-0.0009	0.09039	0.281609	0.03702
184	0.078716	0.006582	-0.00031	0.091616	0.28281	0.034773
184.1	0.079941	0.005831	-0.00017	0.092919	0.28181	0.03154
184.2	0.0804	0.004054	-0.00133	0.094702	0.279848	0.029963
184.3	0.079076	0.001941	-0.00318	0.095329	0.277857	0.03106
184.4	0.077059	-0.00016	-0.00516	0.094982	0.276166	0.034335
184.5	0.073618	-0.00279	-0.00826	0.092529	0.274243	0.037269
184.6	0.070833	-0.00617	-0.01107	0.089971	0.272614	0.03891
184.7	0.068778	-0.01115	-0.0131	0.08665	0.269618	0.036947
184.8	0.067609	-0.01675	-0.0149	0.08378	0.265187	0.032179
184.9	0.066401	-0.02194	-0.0173	0.081494	0.260164	0.025817
185	0.065594	-0.02554	-0.02042	0.079141	0.254965	0.019967
185.1	0.063749	-0.02763	-0.02427	0.075715	0.249904	0.015282
185.2	0.06256	-0.02775	-0.02675	0.072818	0.247406	0.014709
185.3	0.062602	-0.0262	-0.02623	0.071605	0.247608	0.017782
185.4	0.064744	-0.0228	-0.02115	0.074005	0.250887	0.024202
185.5	0.068886	-0.01762	-0.01232	0.080381	0.258178	0.032284
185.6	0.074305	-0.01124	-0.00303	0.088242	0.266749	0.03892
185.7	0.078684	-0.00536	0.004087	0.0961	0.273476	0.040969
185.8	0.080685	-0.00108	0.007806	0.101827	0.277425	0.039088
185.9	0.07931	0.001641	0.007911	0.104599	0.278532	0.03467
186	0.07394	0.001837	0.004832	0.104633	0.276214	0.028641
186.1	0.066666	0.000317	0.000465	0.103755	0.273827	0.02403
186.2	0.060768	-0.00094	-0.0043	0.101924	0.271997	0.022263
186.3	0.058684	-0.00125	-0.00805	0.10116	0.27069	0.023557
186.4	0.061396	-0.00034	-0.00969	0.101887	0.269823	0.027334
186.5	0.068582	0.002449	-0.00812	0.1042	0.27093	0.033874
186.6	0.076267	0.004361	-0.00516	0.105965	0.272412	0.040243
186.7	0.081057	0.003169	-0.00271	0.105193	0.274527	0.044758
186.8	0.0818	-0.00085	-0.00341	0.100723	0.276185	0.046474
186.9	0.078492	-0.00578	-0.00702	0.093808	0.276419	0.046195
187	0.073343	-0.00997	-0.01218	0.087283	0.274222	0.043958
187.1	0.070575	-0.01058	-0.01583	0.08412	0.271062	0.041712
187.2	0.071428	-0.0083	-0.01612	0.084965	0.268233	0.039702
187.3	0.074675	-0.00537	-0.01221	0.088352	0.266875	0.037786
187.4	0.07831	-0.00384	-0.00738	0.091644	0.267109	0.035779
187.5	0.080556	-0.00325	-0.00342	0.093022	0.269223	0.035002
187.6	0.079952	-0.0041	-0.00229	0.09225	0.272564	0.035524
187.7	0.078852	-0.00398	-0.00377	0.090868	0.275675	0.037253
187.8	0.077585	-0.00387	-0.00665	0.088751	0.277235	0.038652
187.9	0.077383	-0.00468	-0.00786	0.087164	0.277217	0.037888
188	0.07835	-0.00651	-0.00757	0.086775	0.275622	0.035363
188.1	0.079985	-0.00769	-0.0055	0.087158	0.273944	0.033213
188.2	0.079652	-0.00821	-0.00354	0.08721	0.273916	0.033119
188.3	0.079576	-0.00531	-0.00239	0.087704	0.276036	0.035483
188.4	0.079409	-0.00025	-0.00368	0.087548	0.278673	0.039472
188.5	0.07921	0.004525	-0.00654	0.087117	0.281694	0.041592
188.6	0.079282	0.006632	-0.0112	0.087359	0.28318	0.040569
188.7	0.079873	0.00653	-0.01548	0.089094	0.282458	0.038115
188.8	0.079197	0.003932	-0.01873	0.091369	0.280069	0.036272
188.9	0.078056	0.000309	-0.02055	0.093275	0.276948	0.035427
189	0.076316	-0.00425	-0.02233	0.092354	0.271559	0.035856
189.1	0.072828	-0.0094	-0.02454	0.088303	0.264967	0.035289
189.2	0.067103	-0.01597	-0.02819	0.082319	0.258616	0.031314
189.3	0.061043	-0.02209	-0.03185	0.077248	0.253805	0.024672
189.4	0.056048	-0.02685	-0.03361	0.075447	0.251399	0.018047
189.5	0.053981	-0.02829	-0.03244	0.078694	0.253056	0.014203
189.6	0.055663	-0.02697	-0.02876	0.084844	0.256455	0.014223
189.7	0.060176	-0.02447	-0.02496	0.090974	0.259132	0.017494
189.8	0.064818	-0.02296	-0.02231	0.094979	0.260203	0.02125
189.9	0.068414	-0.02138	-0.02008	0.094933	0.259583	0.023788
190	0.069596	-0.02031	-0.01789	0.090453	0.256281	0.024558
190.1	0.069263	-0.01784	-0.0153	0.085039	0.253346	0.024742
190.2	0.068145	-0.01384	-0.0116	0.081434	0.252924	0.02527
190.3	0.067544	-0.00988	-0.00913	0.080803	0.256026	0.027724
190.4	0.068185	-0.00731	-0.0087	0.084183	0.262923	0.032875
190.5	0.070085	-0.00432	-0.00877	0.089943	0.273136	0.039504
190.6	0.070873	-0.00215	-0.00969	0.09434	0.282307	0.04541
190.7	0.07031	-0.0006	-0.01065	0.096372	0.287252	0.048229
190.8	0.068144	0.001274	-0.01041	0.095775	0.287306	0.047792
190.9	0.064835	0.002716	-0.01043	0.09277	0.283681	0.043841
191	0.062017	0.002125	-0.01132	0.089383	0.279253	0.03843
191.1	0.061941	0.000768	-0.01181	0.087184	0.276699	0.033055
191.2	0.064029	-0.00188	-0.01263	0.085817	0.276263	0.028598
191.3	0.067595	-0.00602	-0.01376	0.085018	0.275825	0.024297
191.4	0.071692	-0.00961	-0.01358	0.084677	0.274755	0.021954
191.5	0.075127	-0.01101	-0.0132	0.083921	0.272221	0.020512
191.6	0.077014	-0.01141	-0.01234	0.083402	0.2689	0.020243
191.7	0.078659	-0.0087	-0.0099	0.084487	0.267721	0.02344
191.8	0.079226	-0.00419	-0.00703	0.087001	0.270365	0.028922
191.9	0.077254	-0.00071	-0.00645	0.089324	0.274342	0.033208
192	0.072475	-0.00062	-0.00735	0.090747	0.277885	0.036216
192.1	0.065989	-0.003	-0.01042	0.090311	0.279222	0.036974
192.2	0.058968	-0.00818	-0.01476	0.087948	0.277151	0.035087
192.3	0.054939	-0.01212	-0.01721	0.08559	0.27393	0.033597
192.4	0.054005	-0.01435	-0.01724	0.084281	0.271101	0.032536
192.5	0.055241	-0.01498	-0.01609	0.084952	0.267933	0.030359
192.6	0.058218	-0.01558	-0.01367	0.08766	0.265036	0.028355
192.7	0.062136	-0.01625	-0.01106	0.091132	0.262712	0.025851
192.8	0.066119	-0.01782	-0.01057	0.093985	0.260461	0.023019
192.9	0.070747	-0.01838	-0.01084	0.096265	0.259099	0.02163
193	0.075208	-0.01818	-0.01185	0.097417	0.260427	0.022367
193.1	0.078845	-0.01537	-0.01166	0.098788	0.26471	0.024581
193.2	0.081802	-0.01022	-0.00984	0.101527	0.270841	0.028902
193.3	0.083379	-0.00469	-0.00657	0.10389	0.276926	0.033216
193.4	0.083355	-0.00169	-0.00453	0.103594	0.280585	0.036433
193.5	0.082681	-0.00052	-0.00348	0.100311	0.280697	0.038315
193.6	0.080713	-0.00221	-0.00611	0.093824	0.278062	0.03783
193.7	0.076754	-0.00605	-0.01113	0.085576	0.273443	0.034667
193.8	0.070607	-0.01027	-0.01753	0.079119	0.267705	0.030148
193.9	0.063869	-0.01348	-0.023	0.076297	0.263162	0.026073
194	0.058347	-0.01608	-0.02648	0.077078	0.260503	0.023556
194.1	0.057124	-0.01596	-0.02487	0.081066	0.260233	0.024493
194.2	0.059094	-0.01395	-0.02138	0.084874	0.260834	0.028184
194.3	0.062262	-0.01145	-0.01783	0.085768	0.260811	0.032606
194.4	0.065075	-0.00764	-0.01521	0.084825	0.261038	0.035785
194.5	0.065446	-0.00325	-0.01518	0.081805	0.261881	0.037104
194.6	0.062073	-0.00146	-0.01867	0.078376	0.262734	0.035949
194.7	0.058374	-0.00128	-0.02088	0.077123	0.265223	0.033954
194.8	0.056393	-0.00304	-0.02021	0.077796	0.268229	0.033202
194.9	0.056999	-0.00574	-0.01692	0.079062	0.270306	0.033997
195	0.061588	-0.00768	-0.01162	0.081389	0.271747	0.035396
195.1	0.066753	-0.00872	-0.00779	0.080868	0.270689	0.035408
195.2	0.069629	-0.01028	-0.00822	0.077801	0.26693	0.033254
195.3	0.071297	-0.01086	-0.01077	0.075485	0.262942	0.028646
195.4	0.072151	-0.0109	-0.01308	0.075347	0.260152	0.024318
195.5	0.072328	-0.0109	-0.01339	0.077442	0.259358	0.022334
195.6	0.073745	-0.0108	-0.01033	0.081989	0.26117	0.02342
195.7	0.075567	-0.01042	-0.00519	0.085898	0.264086	0.026393
195.8	0.07629	-0.00947	-0.00064	0.087433	0.267935	0.030878
195.9	0.076538	-0.0086	0.001613	0.087328	0.270531	0.034486
196	0.075541	-0.00826	0.000793	0.085737	0.270281	0.036611
196.1	0.073616	-0.00868	-0.00196	0.084388	0.267827	0.037624
196.2	0.072379	-0.00949	-0.005	0.085389	0.264772	0.038078
196.3	0.072326	-0.01076	-0.00753	0.08807	0.261327	0.038401
196.4	0.071928	-0.01161	-0.00937	0.090989	0.259001	0.038196
196.5	0.071603	-0.01173	-0.01043	0.093379	0.257906	0.03727
196.6	0.071317	-0.01008	-0.01067	0.094104	0.257186	0.035812
196.7	0.070841	-0.00537	-0.01006	0.092459	0.256996	0.03441
196.8	0.070676	0.001748	-0.0086	0.090316	0.258356	0.034222
196.9	0.070978	0.008568	-0.00773	0.087151	0.25937	0.0358
197	0.071216	0.013015	-0.00778	0.084799	0.259462	0.038876
197.1	0.069491	0.012908	-0.01027	0.083319	0.258573	0.041917
197.2	0.066411	0.007455	-0.01461	0.0821	0.256574	0.043338
197.3	0.060958	-0.00146	-0.01969	0.078435	0.253297	0.040994
197.4	0.054977	-0.01005	-0.0221	0.074771	0.253086	0.036111
197.5	0.0505	-0.01547	-0.02208	0.070934	0.255233	0.030132
197.6	0.050014	-0.01593	-0.01959	0.068873	0.259195	0.026855
197.7	0.051827	-0.0129	-0.01649	0.069768	0.263707	0.026933
197.8	0.056512	-0.00858	-0.0132	0.074134	0.267962	0.030804
197.9	0.060956	-0.00645	-0.01117	0.079015	0.26896	0.036705
198	0.063416	-0.00697	-0.01014	0.083748	0.269469	0.042882
198.1	0.063277	-0.00956	-0.01048	0.087351	0.269673	0.046091
198.2	0.062024	-0.01251	-0.01203	0.088999	0.269909	0.046482
198.3	0.060136	-0.01432	-0.01398	0.090074	0.269864	0.04381
198.4	0.060228	-0.01342	-0.01531	0.091754	0.270492	0.03973
198.5	0.061281	-0.01284	-0.01695	0.092445	0.269443	0.035115
198.6	0.063295	-0.01344	-0.01881	0.091654	0.267598	0.031574
198.7	0.064661	-0.01652	-0.02122	0.089131	0.264368	0.028007
198.8	0.065682	-0.02118	-0.02335	0.085366	0.261263	0.026043
198.9	0.064871	-0.02564	-0.02585	0.080994	0.257059	0.024564
199	0.064076	-0.02575	-0.02655	0.078695	0.254018	0.024025
199.1	0.062525	-0.02225	-0.02679	0.078113	0.25211	0.02386
199.2	0.061597	-0.01528	-0.02516	0.079436	0.253014	0.025955
199.3	0.060622	-0.00814	-0.02397	0.080478	0.253884	0.028325
199.4	0.061014	-0.00288	-0.02272	0.081426	0.256575	0.031351
199.5	0.06146	-0.00146	-0.02421	0.081303	0.259126	0.033989
199.6	0.062572	-0.00249	-0.02501	0.081707	0.261923	0.035405
199.7	0.06359	-0.00516	-0.02554	0.08271	0.264457	0.034962
199.8	0.064049	-0.00786	-0.02376	0.084921	0.267489	0.033464
199.9	0.06422	-0.009	-0.02006	0.087462	0.26865	0.031677
[truncated: 849 more rows]

## Sheet: Fig S4g
time (s)	LDLR Fc	LDLRAD3 Fc
0	-0.00022	0.00189
0.2	0.005246	0.00522
0.4	0.01041	0.008273
0.6	0.015275	0.011052
0.8	0.019841	0.013555
1	0.024108	0.015782
1.2	0.028076	0.017735
1.4	0.031744	0.019412
1.6	0.035114	0.020813
1.8	0.038184	0.02194
2	0.040884	0.022414
2.2	0.043194	0.022716
2.4	0.045202	0.022865
2.6	0.046912	0.022822
2.8	0.048261	0.022558
3	0.049753	0.02225
3.2	0.051382	0.02185
3.4	0.053045	0.02143
3.6	0.054593	0.021083
3.8	0.0562	0.020683
4	0.057881	0.020242
4.2	0.059626	0.019798
4.4	0.061402	0.019285
4.6	0.063535	0.01868
4.8	0.065745	0.018009
5	0.067949	0.017378
5.2	0.070057	0.016803
5.4	0.072148	0.01634
5.6	0.074059	0.015907
5.8	0.076039	0.015586
6	0.078114	0.015311
6.2	0.080405	0.015176
6.4	0.08286	0.015175
6.6	0.085493	0.015329
6.8	0.088092	0.015494
7	0.09063	0.01577
7.2	0.093014	0.016094
7.4	0.095294	0.016413
7.6	0.097385	0.016638
7.8	0.099401	0.016901
8	0.101363	0.017125
8.2	0.103459	0.017328
8.4	0.10553	0.01736
8.6	0.10764	0.017326
8.8	0.109773	0.017187
9	0.111959	0.017016
9.2	0.114134	0.016715
9.4	0.116401	0.016482
9.6	0.118669	0.01625
9.8	0.120974	0.01614
10	0.123387	0.016137
10.2	0.125872	0.016155
10.4	0.128432	0.016022
10.6	0.131122	0.015914
10.8	0.133782	0.015808
11	0.136288	0.015767
11.2	0.13868	0.015833
11.4	0.141066	0.016113
11.6	0.143569	0.016508
11.8	0.146192	0.016946
12	0.14887	0.017243
12.2	0.151521	0.017537
12.4	0.154053	0.01777
12.6	0.15636	0.017942
12.8	0.158638	0.017999
13	0.161011	0.01811
13.2	0.163491	0.01815
13.4	0.166036	0.018114
13.6	0.16871	0.017979
13.8	0.171369	0.017698
14	0.17403	0.017249
14.2	0.176755	0.016759
14.4	0.179545	0.016392
14.6	0.182322	0.016145
14.8	0.185181	0.016015
15	0.188139	0.016043
15.2	0.191184	0.016286
15.4	0.194139	0.016562
15.6	0.197088	0.016821
15.8	0.199971	0.01718
16	0.202663	0.017535
16.2	0.205071	0.017779
16.4	0.207438	0.017967
16.6	0.2097	0.018071
16.8	0.211843	0.018104
17	0.213914	0.018059
17.2	0.216	0.017851
17.4	0.218083	0.017425
17.6	0.220164	0.016857
17.8	0.222329	0.016124
18	0.224569	0.015393
18.2	0.226888	0.014708
18.4	0.22939	0.014161
18.6	0.232193	0.013878
18.8	0.235263	0.013858
19	0.238515	0.013942
19.2	0.241906	0.014203
19.4	0.245221	0.014709
19.6	0.248328	0.015312
19.8	0.251182	0.015995
20	0.253967	0.016796
20.2	0.25675	0.017588
20.4	0.259564	0.018348
20.6	0.262366	0.018893
20.8	0.265161	0.019074
21	0.267939	0.018891
21.2	0.270561	0.018466
21.4	0.273107	0.017744
21.6	0.275673	0.017006
21.8	0.278227	0.016326
22	0.280678	0.015669
22.2	0.283156	0.015152
22.4	0.285688	0.01477
22.6	0.288139	0.014552
22.8	0.290577	0.014593
23	0.293048	0.014847
23.2	0.295594	0.015094
23.4	0.298117	0.015322
23.6	0.300783	0.015429
23.8	0.303604	0.015328
24	0.306558	0.015178
24.2	0.309536	0.014977
24.4	0.312581	0.014752
24.6	0.31565	0.014588
24.8	0.318662	0.0146
25	0.321632	0.014645
25.2	0.324588	0.014864
25.4	0.327367	0.015209
25.6	0.330019	0.0156
25.8	0.33264	0.016003
26	0.335195	0.016384
26.2	0.33751	0.016645
26.4	0.33991	0.016749
26.6	0.342298	0.016589
26.8	0.344614	0.016153
27	0.346841	0.015506
27.2	0.349236	0.01467
27.4	0.351632	0.01382
27.6	0.354091	0.013214
27.8	0.356546	0.012905
28	0.359087	0.012905
28.2	0.361714	0.013197
28.4	0.36447	0.013621
28.6	0.367326	0.01398
28.8	0.370368	0.014273
29	0.373439	0.014461
29.2	0.376501	0.01465
29.4	0.379441	0.014827
29.6	0.38219	0.015027
29.8	0.384786	0.015107
30	0.387434	0.015142
30.2	0.390023	0.014961
30.4	0.392604	0.014606
30.6	0.395191	0.01414
30.8	0.397709	0.013679
31	0.400111	0.013352
31.2	0.40248	0.013278
31.4	0.404831	0.013454
31.6	0.407249	0.013613
31.8	0.409847	0.013683
32	0.412542	0.013477
32.2	0.415349	0.013054
32.4	0.418252	0.012608
32.6	0.421136	0.012458
32.8	0.423957	0.012714
33	0.426697	0.013176
33.2	0.429305	0.01366
33.4	0.431884	0.013951
33.6	0.434517	0.013926
33.8	0.437183	0.013521
34	0.439932	0.01309
34.2	0.442769	0.012717
34.4	0.445648	0.012418
34.6	0.44858	0.012237
34.8	0.451421	0.01215
35	0.454156	0.011957
35.2	0.456816	0.011684
35.4	0.459369	0.011385
35.6	0.461744	0.011132
35.8	0.464185	0.010994
36	0.46665	0.011107
36.2	0.469141	0.011448
36.4	0.471694	0.011881
36.6	0.474294	0.012204
36.8	0.476835	0.012366
37	0.479492	0.01238
37.2	0.482287	0.012205
37.4	0.485239	0.012035
37.6	0.488506	0.011924
37.8	0.492004	0.011678
38	0.495568	0.011347
38.2	0.498974	0.011044
38.4	0.502091	0.010734
38.6	0.504866	0.010528
38.8	0.507469	0.010626
39	0.509906	0.010864
39.2	0.512429	0.011208
39.4	0.515125	0.01147
39.6	0.517867	0.011658
39.8	0.520502	0.011802
40	0.523023	0.011999
40.2	0.52526	0.012182
40.4	0.527265	0.012561
40.6	0.529258	0.012998
40.8	0.531334	0.013307
41	0.533554	0.013413
41.2	0.535985	0.013327
41.4	0.538492	0.012926
41.6	0.540972	0.012364
41.8	0.543405	0.011734
42	0.545934	0.011057
42.2	0.548734	0.010552
42.4	0.551869	0.010269
42.6	0.555207	0.010129
42.8	0.558728	0.010252
43	0.562222	0.01052
43.2	0.565549	0.010818
43.4	0.568708	0.011167
43.6	0.571666	0.011558
43.8	0.574416	0.011875
44	0.577071	0.012272
44.2	0.579631	0.012475
44.4	0.582105	0.012516
44.6	0.584624	0.012473
44.8	0.587136	0.01241
45	0.589488	0.012141
45.2	0.59176	0.011868
45.4	0.594069	0.011565
45.6	0.596446	0.011254
45.8	0.598959	0.01107
46	0.60169	0.01108
46.2	0.604571	0.011327
46.4	0.607551	0.011747
46.6	0.6106	0.012083
46.8	0.613717	0.012329
47	0.616984	0.012536
47.2	0.62022	0.012637
47.4	0.623413	0.012662
47.6	0.626459	0.012689
47.8	0.629401	0.012527
48	0.632186	0.012288
48.2	0.63494	0.011995
48.4	0.637483	0.011582
48.6	0.639956	0.011072
48.8	0.642446	0.010573
49	0.644927	0.010057
49.2	0.647445	0.009598
49.4	0.650157	0.009306
49.6	0.652966	0.009234
49.8	0.655704	0.009386
50	0.658495	0.009663
50.2	0.661249	0.010053
50.4	0.663963	0.010663
50.6	0.666736	0.011484
50.8	0.669442	0.012283
51	0.672028	0.013098
51.2	0.674543	0.01378
51.4	0.677094	0.014078
51.6	0.679612	0.013861
51.8	0.682264	0.013369
52	0.684937	0.012532
52.2	0.687853	0.011479
52.4	0.690836	0.010383
52.6	0.693881	0.00944
52.8	0.697055	0.008608
53	0.70047	0.00793
53.2	0.703898	0.007489
53.4	0.707331	0.007287
53.6	0.710805	0.007238
53.8	0.714058	0.0074
54	0.717055	0.007976
54.2	0.719804	0.008861
54.4	0.722326	0.009724
54.6	0.724622	0.010616
54.8	0.726907	0.011283
55	0.729189	0.011559
55.2	0.731509	0.011497
55.4	0.733817	0.011408
55.6	0.736099	0.011262
55.8	0.738463	0.011151
56	0.740844	0.011097
56.2	0.743283	0.011058
56.4	0.745861	0.011005
56.6	0.748679	0.010908
56.8	0.751545	0.010862
57	0.754474	0.010806
57.2	0.757429	0.010676
57.4	0.760422	0.010578
57.6	0.763366	0.01057
57.8	0.766266	0.010538
58	0.769116	0.010393
58.2	0.771907	0.010213
58.4	0.774644	0.009838
58.6	0.777303	0.009451
58.8	0.779938	0.009195
59	0.782495	0.009141
59.2	0.78504	0.009333
59.4	0.787558	0.009714
59.6	0.790058	0.010186
59.8	0.792561	0.010703
60	0.795199	0.01133
60.2	0.798003	0.011866
60.4	0.800879	0.012318
60.6	0.803789	0.012625
60.8	0.806684	0.012752
61	0.809557	0.012739
61.2	0.812253	0.012668
61.4	0.81487	0.012558
61.6	0.817471	0.012345
61.8	0.820071	0.012054
62	0.822535	0.011607
62.2	0.824951	0.011112
62.4	0.827299	0.010586
62.6	0.829574	0.010133
62.8	0.831843	0.009763
63	0.834266	0.009488
63.2	0.836882	0.009238
63.4	0.839733	0.00918
63.6	0.842791	0.009261
63.8	0.845798	0.009426
64	0.848626	0.009686
64.2	0.851261	0.010067
64.4	0.853799	0.010521
64.6	0.85629	0.011033
64.8	0.858894	0.01163
65	0.861693	0.01217
65.2	0.864633	0.012599
65.4	0.86755	0.012879
65.6	0.870312	0.012957
65.8	0.872958	0.012809
66	0.875477	0.012544
66.2	0.878	0.012282
66.4	0.880609	0.011916
66.6	0.883421	0.01144
66.8	0.886445	0.010845
67	0.889546	0.010309
67.2	0.892565	0.009736
67.4	0.89544	0.009259
67.6	0.898208	0.008857
67.8	0.900849	0.008527
68	0.903508	0.008207
68.2	0.906161	0.007911
68.4	0.908805	0.007668
68.6	0.911462	0.007375
68.8	0.914077	0.007097
69	0.916593	0.006855
69.2	0.919035	0.006751
69.4	0.921489	0.006708
69.6	0.923966	0.006865
69.8	0.926681	0.007214
70	0.929596	0.007606
70.2	0.932691	0.007876
70.4	0.935839	0.008095
70.6	0.938934	0.008404
70.8	0.941854	0.008704
71	0.944672	0.009063
71.2	0.947424	0.009374
71.4	0.950133	0.009615
71.6	0.952777	0.009766
71.8	0.9553	0.009988
72	0.957651	0.010215
72.2	0.95987	0.010424
72.4	0.961866	0.010505
72.6	0.963733	0.010448
72.8	0.965597	0.010247
73	0.96763	0.009941
73.2	0.969792	0.009647
73.4	0.972258	0.009361
73.6	0.974919	0.009049
73.8	0.977629	0.008614
74	0.980313	0.00818
74.2	0.98313	0.007874
74.4	0.986076	0.007729
74.6	0.989267	0.007744
74.8	0.992698	0.007846
75	0.996134	0.008109
75.2	0.999387	0.00843
75.4	1.00239	0.00885
75.6	1.00508	0.009227
75.8	1.00748	0.00954
76	1.00977	0.009461
76.2	1.01213	0.009218
76.4	1.0147	0.008865
76.6	1.01751	0.008503
76.8	1.02051	0.008276
77	1.0237	0.008312
77.2	1.02688	0.008428
77.4	1.02995	0.008529
77.6	1.03299	0.00868
77.8	1.03594	0.008938
78	1.03881	0.009317
78.2	1.04162	0.009749
78.4	1.04429	0.010193
78.6	1.0467	0.01068
78.8	1.04891	0.011001
79	1.05094	0.011177
79.2	1.0528	0.011161
79.4	1.05459	0.010928
79.6	1.05645	0.010453
79.8	1.0585	0.01015
80	1.06071	0.009983
80.2	1.06311	0.009902
80.4	1.06575	0.009901
80.6	1.06855	0.009771
80.8	1.07145	0.009239
81	1.07459	0.008403
81.2	1.07792	0.007565
81.4	1.08131	0.00692
81.6	1.08476	0.00664
81.8	1.08819	0.006638
82	1.0915	0.006742
82.2	1.09463	0.00688
82.4	1.09753	0.006965
82.6	1.10009	0.007126
82.8	1.10233	0.007423
83	1.10431	0.007893
83.2	1.10619	0.008523
83.4	1.10809	0.009381
83.6	1.11009	0.010127
83.8	1.11237	0.010687
84	1.11488	0.01105
84.2	1.11762	0.011166
84.4	1.1205	0.011028
84.6	1.12351	0.010836
84.8	1.12645	0.010738
85	1.12924	0.010821
85.2	1.13186	0.011062
85.4	1.13438	0.011325
85.6	1.13679	0.011496
85.8	1.13913	0.011533
86	1.1414	0.011376
86.2	1.14359	0.011116
86.4	1.14566	0.01068
86.6	1.14778	0.010122
86.8	1.15019	0.009521
87	1.15288	0.008988
87.2	1.1558	0.008446
87.4	1.15883	0.008165
87.6	1.16178	0.008115
87.8	1.16459	0.008181
88	1.16728	0.008321
88.2	1.16992	0.008495
88.4	1.17265	0.008699
88.6	1.17548	0.009118
88.8	1.17819	0.00968
89	1.18088	0.010276
89.2	1.18349	0.010753
89.4	1.18608	0.01088
89.6	1.18858	0.010655
89.8	1.1911	0.010286
90	1.19347	0.009806
90.2	1.19587	0.009458
90.4	1.19834	0.009316
90.6	1.20073	0.009368
90.8	1.20295	0.009466
91	1.20503	0.00958
91.2	1.207	0.009588
91.4	1.20901	0.009553
91.6	1.21127	0.009461
91.8	1.21381	0.009278
92	1.21669	0.00908
92.2	1.21961	0.008953
92.4	1.22236	0.008729
92.6	1.22509	0.008307
92.8	1.22786	0.007721
93	1.23059	0.00709
93.2	1.23332	0.006586
93.4	1.23613	0.006307
93.6	1.23883	0.006222
93.8	1.24149	0.006309
94	1.24416	0.006495
94.2	1.24674	0.006653
94.4	1.24921	0.006682
94.6	1.25156	0.006707
94.8	1.25385	0.006879
95	1.25614	0.007124
95.2	1.25848	0.007204
95.4	1.2608	0.007236
95.6	1.2632	0.007234
95.8	1.26557	0.007205
96	1.2679	0.007145
96.2	1.27033	0.00729
96.4	1.27291	0.007714
96.6	1.2755	0.00833
96.8	1.27822	0.00899
97	1.28116	0.009576
97.2	1.28428	0.009977
97.4	1.28757	0.010108
97.6	1.29109	0.010136
97.8	1.29469	0.010052
98	1.29818	0.00994
98.2	1.3015	0.009832
98.4	1.30466	0.009576
98.6	1.30763	0.00892
98.8	1.31029	0.007893
99	1.31278	0.00677
99.2	1.31513	0.005674
99.4	1.31729	0.004869
99.6	1.3193	0.004324
99.8	1.3213	0.004083
100	1.32335	0.004019
100.2	1.32551	0.004057
100.4	1.32791	0.00407
100.6	1.33046	0.004127
100.8	1.33302	0.004296
101	1.33562	0.004559
101.2	1.33822	0.00498
101.4	1.34066	0.005453
101.6	1.34303	0.005872
101.8	1.34552	0.006123
102	1.34801	0.006172
102.2	1.35043	0.005992
102.4	1.35272	0.005668
102.6	1.35509	0.005377
102.8	1.35735	0.005158
103	1.35959	0.005055
103.2	1.36188	0.004936
103.4	1.36427	0.004935
103.6	1.36668	0.005049
103.8	1.36924	0.005286
104	1.37177	0.005576
104.2	1.37419	0.006046
104.4	1.37663	0.00662
104.6	1.37911	0.007216
104.8	1.38152	0.007815
105	1.38399	0.008326
105.2	1.38669	0.008615
105.4	1.38947	0.008756
105.6	1.39221	0.008838
105.8	1.39501	0.008766
106	1.39783	0.008471
106.2	1.40065	0.008108
106.4	1.40339	0.007609
106.6	1.40614	0.007085
106.8	1.40882	0.006671
107	1.41131	0.006494
107.2	1.41368	0.006427
107.4	1.41611	0.006479
107.6	1.41848	0.006479
107.8	1.4209	0.006445
108	1.42351	0.006359
108.2	1.42622	0.006309
108.4	1.42898	0.006331
108.6	1.432	0.006391
108.8	1.43511	0.006435
109	1.43822	0.006512
109.2	1.44131	0.006554
109.4	1.44429	0.006453
109.6	1.44701	0.00633
109.8	1.44953	0.006244
110	1.45192	0.006157
110.2	1.45425	0.006172
110.4	1.45642	0.006383
110.6	1.45856	0.006764
110.8	1.46072	0.007176
111	1.46289	0.007634
111.2	1.46502	0.008026
111.4	1.46741	0.008433
111.6	1.46999	0.008645
111.8	1.4727	0.008764
112	1.47553	0.00872
112.2	1.47841	0.008518
112.4	1.48112	0.00809
112.6	1.48382	0.007608
112.8	1.48636	0.007048
113	1.48872	0.006523
113.2	1.49098	0.006099
113.4	1.49322	0.005667
113.6	1.49541	0.005254
113.8	1.49774	0.004928
114	1.50022	0.004725
114.2	1.50287	0.004658
114.4	1.50554	0.004761
114.6	1.50809	0.005067
114.8	1.51054	0.005541
115	1.51314	0.006042
115.2	1.51571	0.006411
115.4	1.51824	0.006738
115.6	1.52076	0.006867
115.8	1.52307	0.006781
116	1.52507	0.006568
116.2	1.52689	0.006383
116.4	1.52849	0.006077
116.6	1.53005	0.005751
116.8	1.53167	0.005407
117	1.53331	0.00501
117.2	1.53509	0.004604
117.4	1.53718	0.004329
117.6	1.5395	0.004233
117.8	1.5421	0.004275
118	1.54479	0.00446
118.2	1.54736	0.004792
118.4	1.54993	0.005239
118.6	1.55255	0.005647
118.8	1.55505	0.006057
119	1.55753	0.006353
119.2	1.56006	0.006389
119.4	1.56243	0.006272
119.6	1.56466	0.006043
119.8	1.56686	0.005561
120	1.5691	0.004863
120.2	1.57158	0.004079
120.4	1.57422	0.003233
120.6	1.57699	0.00248
120.8	1.58008	0.002098
121	1.58338	0.002124
121.2	1.58676	0.002475
121.4	1.59011	0.002892
121.6	1.59314	0.00337
121.8	1.59578	0.003841
122	1.59818	0.004373
122.2	1.60031	0.004944
122.4	1.60236	0.005624
122.6	1.60457	0.006146
122.8	1.60672	0.006543
123	1.60883	0.006865
123.2	1.61097	0.007045
123.4	1.61318	0.007014
123.6	1.61544	0.006973
123.8	1.61784	0.006824
124	1.62016	0.006558
124.2	1.62242	0.006245
124.4	1.62461	0.006087
124.6	1.62658	0.00599
124.8	1.62838	0.005917
125	1.63007	0.005775
125.2	1.63175	0.005693
125.4	1.63359	0.005543
125.6	1.63564	0.005433
125.8	1.63785	0.005332
126	1.64031	0.005251
126.2	1.64286	0.00506
126.4	1.64526	0.004958
126.6	1.64776	0.005006
126.8	1.65037	0.005215
127	1.65315	0.005466
127.2	1.65602	0.005709
127.4	1.65889	0.00564
127.6	1.66168	0.005247
127.8	1.66445	0.004596
128	1.66709	0.003949
128.2	1.66965	0.003295
128.4	1.67231	0.002751
128.6	1.67497	0.002251
128.8	1.67764	0.001859
129	1.68028	0.001453
129.2	1.68276	0.001121
129.4	1.68505	0.000921
129.6	1.68722	0.00099
129.8	1.68917	0.001347
130	1.69096	0.002098
130.2	1.69283	0.003198
130.4	1.69475	0.004581
130.6	1.69686	0.006017
130.8	1.69913	0.007248
131	1.70155	0.008071
131.2	1.70416	0.00863
131.4	1.70699	0.008901
131.6	1.70983	0.008897
131.8	1.71272	0.00866
132	1.71563	0.008224
132.2	1.71839	0.00753
132.4	1.7211	0.0066
132.6	1.72375	0.00545
132.8	1.72632	0.004265
133	1.72881	0.003294
133.2	1.73139	0.002647
133.4	1.73394	0.002447
133.6	1.73649	0.002704
133.8	1.73905	0.003305
134	1.74163	0.004162
134.2	1.74419	0.005123
134.4	1.74664	0.005965
134.6	1.74903	0.006726
134.8	1.75139	0.007368
135	1.75371	0.007846
135.2	1.7559	0.008081
135.4	1.75801	0.008173
135.6	1.75994	0.008075
135.8	1.76184	0.007837
136	1.76374	0.007311
136.2	1.76571	0.006564
136.4	1.76774	0.0057
136.6	1.76988	0.004891
136.8	1.77213	0.004175
137	1.77449	0.00366
137.2	1.77692	0.003341
137.4	1.77933	0.00314
137.6	1.78169	0.002934
137.8	1.78387	0.002712
138	1.78589	0.002419
138.2	1.78797	0.002165
138.4	1.79018	0.001953
138.6	1.79246	0.001919
138.8	1.79481	0.001958
139	1.79714	0.002068
139.2	1.79928	0.002213
139.4	1.80137	0.00244
139.6	1.80351	0.002602
139.8	1.80581	0.002862
140	1.80825	0.003242
140.2	1.81076	0.003714
140.4	1.81324	0.004167
140.6	1.81564	0.004573
140.8	1.81774	0.004895
141	1.81949	0.005087
141.2	1.82103	0.005162
141.4	1.82249	0.005224
141.6	1.82407	0.005362
141.8	1.82599	0.005517
142	1.82818	0.00573
142.2	1.83055	0.005984
142.4	1.83302	0.006169
142.6	1.83546	0.006207
142.8	1.83781	0.006198
143	1.84028	0.006099
143.2	1.84294	0.005826
143.4	1.84583	0.005478
143.6	1.84881	0.00505
143.8	1.85173	0.004479
144	1.85444	0.003867
144.2	1.85682	0.003263
144.4	1.85883	0.002636
144.6	1.86062	0.002101
144.8	1.86237	0.00173
145	1.86428	0.001536
145.2	1.86648	0.001581
145.4	1.8689	0.001908
145.6	1.87141	0.002421
145.8	1.874	0.003026
146	1.87659	0.003673
146.2	1.87911	0.004302
146.4	1.88163	0.004859
146.6	1.88424	0.005226
146.8	1.88687	0.005409
147	1.88947	0.005488
147.2	1.89189	0.005499
147.4	1.89409	0.005405
147.6	1.89614	0.005384
147.8	1.89808	0.005327
148	1.89993	0.005215
148.2	1.90181	0.005069
148.4	1.90374	0.00491
148.6	1.90576	0.004686
148.8	1.90786	0.004586
149	1.90992	0.004518
149.2	1.91196	0.004357
149.4	1.91401	0.004203
149.6	1.916	0.004143
149.8	1.91786	0.004032
150	1.91978	0.00396
150.2	1.92172	0.003948
150.4	1.92368	0.003932
150.6	1.92565	0.003826
150.8	1.9277	0.003671
151	1.92979	0.003546
151.2	1.9321	0.003609
151.4	1.93459	0.003729
151.6	1.93721	0.004008
151.8	1.93986	0.004357
152	1.94255	0.004562
152.2	1.94524	0.004508
152.4	1.9478	0.004429
152.6	1.95017	0.004219
152.8	1.95247	0.003947
153	1.95467	0.003709
153.2	1.95662	0.003505
153.4	1.9585	0.003248
153.6	1.96035	0.003004
153.8	1.96215	0.002722
154	1.96383	0.002386
154.2	1.96552	0.002089
154.4	1.96711	0.001929
154.6	1.96876	0.001903
154.8	1.97046	0.002028
155	1.97222	0.002235
155.2	1.97409	0.00249
155.4	1.97616	0.002618
155.6	1.97846	0.002583
155.8	1.98106	0.002499
156	1.98391	0.002455
156.2	1.9869	0.002409
156.4	1.98993	0.002393
156.6	1.99287	0.002361
156.8	1.99558	0.002249
157	1.99813	0.002117
157.2	2.00048	0.001978
157.4	2.00268	0.001898
157.6	2.00471	0.001904
157.8	2.0066	0.002023
158	2.00833	0.002154
158.2	2.01007	0.00227
158.4	2.0117	0.00238
158.6	2.01335	0.002448
158.8	2.01518	0.002482
159	2.01726	0.002529
159.2	2.01948	0.002564
159.4	2.02201	0.00253
159.6	2.02468	0.00248
159.8	2.02722	0.002489
160	2.02964	0.00251
160.2	2.03205	0.002484
160.4	2.03432	0.002481
160.6	2.03652	0.002565
160.8	2.03884	0.002634
161	2.04118	0.002697
161.2	2.04343	0.002775
161.4	2.04562	0.002801
161.6	2.04778	0.002813
161.8	2.04976	0.002886
162	2.05157	0.002996
162.2	2.05335	0.003117
162.4	2.05517	0.003284
162.6	2.05693	0.003419
162.8	2.05868	0.003487
163	2.06059	0.00355
163.2	2.06253	0.003762
163.4	2.06443	0.004122
163.6	2.06647	0.004531
163.8	2.06869	0.004968
164	2.07096	0.00551
164.2	2.07329	0.006033
164.4	2.07569	0.006455
164.6	2.07808	0.006833
164.8	2.08044	0.007064
165	2.08287	0.00704
165.2	2.08535	0.006903
165.4	2.08789	0.006675
165.6	2.09038	0.006371
165.8	2.09282	0.006131
166	2.09494	0.005978
166.2	2.09668	0.005767
166.4	2.09814	0.005537
166.6	2.09957	0.005251
166.8	2.10107	0.005009
167	2.10278	0.004796
167.2	2.10477	0.004712
167.4	2.10693	0.004752
167.6	2.10908	0.004941
167.8	2.11101	0.005101
168	2.11283	0.005299
168.2	2.11462	0.005429
168.4	2.11658	0.005428
168.6	2.11879	0.005332
168.8	2.12128	0.005203
169	2.12388	0.004991
169.2	2.1264	0.004849
169.4	2.12874	0.004823
169.6	2.13081	0.004796
169.8	2.13274	0.004774
170	2.1346	0.004734
170.2	2.13655	0.004667
170.4	2.13865	0.004559
170.6	2.14097	0.004557
170.8	2.14329	0.004621
171	2.14557	0.004751
171.2	2.14771	0.004835
171.4	2.14963	0.00496
171.6	2.15147	0.005043
171.8	2.15339	0.005008
172	2.15552	0.004815
172.2	2.1578	0.004592
172.4	2.16009	0.004229
172.6	2.16224	0.003812
172.8	2.16438	0.00356
173	2.16641	0.003529
173.2	2.1684	0.003608
173.4	2.17032	0.00391
173.6	2.17213	0.00429
173.8	2.17371	0.004686
174	2.17516	0.005016
174.2	2.17654	0.005347
174.4	2.17786	0.005495
174.6	2.17938	0.005579
174.8	2.18115	0.005464
175	2.18318	0.005373
175.2	2.18546	0.005217
175.4	2.18802	0.005164
175.6	2.19068	0.005121
175.8	2.19322	0.005234
176	2.19559	0.005293
176.2	2.19787	0.005458
176.4	2.20023	0.005687
176.6	2.20263	0.005863
176.8	2.20512	0.005817
177	2.20765	0.005686
177.2	2.21016	0.005374
177.4	2.21251	0.004962
177.6	2.21476	0.004599
177.8	2.21696	0.004301
178	2.21922	0.004066
178.2	2.22152	0.003889
178.4	2.22383	0.003702
178.6	2.22609	0.003681
178.8	2.22836	0.003936
179	2.23052	0.004395
179.2	2.23254	0.004968
179.4	2.2345	0.005613
179.6	2.23644	0.006137
179.8	2.23819	0.006493
180	2.23978	0.006619
180.2	2.24124	0.006457
180.4	2.24255	0.00605
180.6	2.24377	0.005466
180.8	2.24508	0.004774
181	2.24655	0.004159
181.2	2.24813	0.003603
181.4	2.24991	0.003056
181.6	2.2519	0.002564
181.8	2.25407	0.00207
182	2.25644	0.001491
182.2	2.25902	0.001109
182.4	2.26172	0.001013
182.6	2.26432	0.001141
182.8	2.26683	0.001455
183	2.26912	0.00194
183.2	2.2712	0.002452
183.4	2.27309	0.002884
183.6	2.2749	0.003203
183.8	2.27671	0.003364
184	2.27853	0.003391
184.2	2.28025	0.003336
184.4	2.28196	0.003311
184.6	2.28373	0.00332
184.8	2.28553	0.003313
185	2.28743	0.003237
185.2	2.2895	0.003017
185.4	2.2915	0.002611
185.6	2.29345	0.002093
185.8	2.29535	0.001729
186	2.29716	0.001503
186.2	2.29886	0.001515
186.4	2.3007	0.001694
186.6	2.30256	0.002016
186.8	2.30457	0.002253
187	2.30665	0.00244
187.2	2.30882	0.002589
187.4	2.31092	0.002691
187.6	2.31289	0.002715
187.8	2.31464	0.002773
188	2.31628	0.00285
188.2	2.31789	0.002845
188.4	2.31952	0.002821
188.6	2.32126	0.002789
188.8	2.32296	0.002721
189	2.32448	0.002644
189.2	2.32614	0.002627
189.4	2.328	0.002588
189.6	2.33015	0.002445
189.8	2.33269	0.002227
190	2.33575	0.001934
190.2	2.33883	0.001546
190.4	2.34183	0.001179
190.6	2.34462	0.000945
190.8	2.34721	0.000772
191	2.34944	0.000543
191.2	2.35148	0.000257
191.4	2.35344	-5.41e-05
191.6	2.35535	-0.00029
191.8	2.35716	-0.00042
192	2.35897	-0.00034
192.2	2.36073	-0.00011
192.4	2.36217	0.000195
192.6	2.36342	0.000398
192.8	2.36482	0.000514
193	2.36636	0.000498
193.2	2.36809	0.00044
193.4	2.3702	0.000354
193.6	2.3725	0.000344
193.8	2.3747	0.000414
194	2.37679	0.00053
194.2	2.37879	0.000587
194.4	2.3807	0.000601
194.6	2.38253	0.000527
194.8	2.38432	0.000338
195	2.38601	0.000165
195.2	2.38765	1.94e-05
195.4	2.38921	-0.00012
195.6	2.39074	-0.00028
195.8	2.39231	-0.0003
196	2.39399	-0.00022
196.2	2.39586	2.29e-06
196.4	2.3978	0.000411
196.6	2.39974	0.000963
196.8	2.40162	0.001567
197	2.40343	0.00218
197.2	2.4051	0.002741
197.4	2.40684	0.00314
197.6	2.40858	0.003286
197.8	2.41036	0.003226
198	2.41203	0.002992
198.2	2.41353	0.002616
198.4	2.41465	0.002107
198.6	2.41564	0.001593
198.8	2.41674	0.000927
199	2.41806	0.000235
199.2	2.41975	-0.00038
199.4	2.42193	-0.00075
199.6	2.42446	-0.00091
199.8	2.42705	-0.00083
200	2.42952	-0.00063
200.2	2.43191	-0.00037
200.4	2.43415	-0.00014
200.6	2.43629	3.85e-05
200.8	2.43834	0.000195
201	2.44049	0.00037
201.2	2.44254	0.000532
201.4	2.44452	0.00081
201.6	2.44632	0.00124
201.8	2.44791	0.001818
202	2.44934	0.002306
202.2	2.45071	0.002705
202.4	2.45202	0.002859
202.6	2.45339	0.002993
202.8	2.45493	0.003152
203	2.4565	0.003453
203.2	2.45817	0.003792
203.4	2.45998	0.004121
203.6	2.46184	0.004272
203.8	2.46376	0.004233
204	2.46582	0.004005
204.2	2.46793	0.003608
204.4	2.47012	0.003206
204.6	2.47254	0.002773
204.8	2.47503	0.002325
205	2.4774	0.001961
205.2	2.47966	0.001728
205.4	2.48175	0.001505
205.6	2.48352	0.001205
205.8	2.4849	0.000889
206	2.48616	0.000565
206.2	2.48739	0.000425
206.4	2.48858	0.000462
206.6	2.48977	0.000744
206.8	2.49123	0.001211
207	2.49274	0.001792
207.2	2.49429	0.002306
207.4	2.49598	0.002837
207.6	2.49787	0.003266
207.8	2.49981	0.003557
208	2.50202	0.003783
208.2	2.50431	0.003885
208.4	2.50649	0.003841
208.6	2.50855	0.003803
208.8	2.51068	0.003878
209	2.51274	0.003947
209.2	2.51469	0.004026
209.4	2.51658	0.004035
209.6	2.5185	0.003963
209.8	2.52036	0.003815
210	2.52204	0.00373
210.2	2.52378	0.003774
210.4	2.52565	0.003956
210.6	2.52745	0.004136
210.8	2.5293	0.004292
211	2.53126	0.004384
211.2	2.53321	0.004278
211.4	2.53502	0.004043
211.6	2.53692	0.003723
211.8	2.53866	0.003198
212	2.5404	0.002636
212.2	2.54219	0.002207
212.4	2.54401	0.001825
212.6	2.54564	0.00151
212.8	2.54709	0.001358
213	2.54841	0.001229
213.2	2.54976	0.001054
213.4	2.55124	0.000895
213.6	2.55286	0.000883
213.8	2.55476	0.000993
214	2.55678	0.001128
214.2	2.55869	0.001242
214.4	2.56055	0.001356
214.6	2.56244	0.001364
214.8	2.5642	0.001192
215	2.56584	0.000909
215.2	2.56741	0.00054
215.4	2.56883	0.000159
215.6	2.57022	-0.0001
215.8	2.57158	-0.00031
216	2.57299	-0.00049
216.2	2.57447	-0.00054
216.4	2.57619	-0.0005
216.6	2.5782	-0.00045
216.8	2.58056	-0.00032
217	2.58307	-4.8e-05
217.2	2.58567	0.000301
217.4	2.58812	0.000689
217.6	2.59019	0.001027
217.8	2.59199	0.00124
218	2.59367	0.001339
218.2	2.5953	0.001388
218.4	2.59686	0.00136
218.6	2.59843	0.001307
218.8	2.59987	0.001256
219	2.60123	0.001195
219.2	2.60258	0.001108
219.4	2.60402	0.000904
219.6	2.60569	0.000584
219.8	2.60769	0.000217
220	2.60992	-0.00025
220.2	2.6122	-0.00076
220.4	2.61433	-0.00119
220.6	2.61605	-0.00154
220.8	2.61745	-0.0018
221	2.61861	-0.00183
221.2	2.61979	-0.00169
221.4	2.62127	-0.00147
221.6	2.62311	-0.00112
221.8	2.62514	-0.00066
222	2.62735	-0.00027
222.2	2.6296	-2.24e-05
222.4	2.63176	0.00023
222.6	2.63383	0.000547
222.8	2.6358	0.000893
223	2.63764	0.001121
223.2	2.63943	0.001199
223.4	2.64111	0.001083
223.6	2.64261	0.000733
223.8	2.6439	0.000279
224	2.64487	-9.83e-05
224.2	2.64566	-0.00024
224.4	2.64651	-0.00013
224.6	2.64755	0.00017
224.8	2.64892	0.000582
225	2.65065	0.000998
225.2	2.65249	0.001275
225.4	2.6542	0.001359
225.6	2.65591	0.00126
225.8	2.65757	0.000995
226	2.65917	0.000759
226.2	2.66082	0.000528
226.4	2.66259	0.000241
226.6	2.66444	-0.00011
226.8	2.6663	-0.00051
227	2.6681	-0.001
227.2	2.66991	-0.00142
227.4	2.67178	-0.00174
227.6	2.67361	-0.00184
227.8	2.67554	-0.00173
228	2.67762	-0.00142
228.2	2.67976	-0.00094
228.4	2.6819	-0.00032
228.6	2.68396	0.000249
228.8	2.68569	0.000776
229	2.68721	0.001284
229.2	2.6886	0.001697
229.4	2.68984	0.001998
229.6	2.69105	0.002312
229.8	2.69247	0.002547
230	2.69394	0.002716
230.2	2.69539	0.002751
230.4	2.69693	0.002648
230.6	2.69861	0.002338
230.8	2.70044	0.001921
231	2.70245	0.001362
231.2	2.70455	0.000908
231.4	2.70666	0.000574
231.6	2.70857	0.00045
231.8	2.71018	0.000435
232	2.71156	0.000459
232.2	2.71268	0.000338
232.4	2.71359	9.92e-05
232.6	2.71455	-0.00025
232.8	2.71556	-0.00063
233	2.71666	-0.00088
233.2	2.71796	-0.001
233.4	2.71946	-0.00106
233.6	2.72114	-0.00106
233.8	2.7231	-0.00107
234	2.72535	-0.00114
234.2	2.72765	-0.00127
234.4	2.72984	-0.00131
234.6	2.73176	-0.00128
234.8	2.73339	-0.00109
235	2.73464	-0.00081
235.2	2.73555	-0.00054
235.4	2.73642	-0.00036
235.6	2.73735	-0.00038
235.8	2.73827	-0.00061
236	2.73933	-0.001
236.2	2.74089	-0.00128
236.4	2.74274	-0.00148
236.6	2.74477	-0.00152
236.8	2.74692	-0.00149
237	2.74913	-0.00131
237.2	2.75125	-0.00112
237.4	2.75318	-0.00083
237.6	2.75496	-0.0005
237.8	2.75671	-0.00015
238	2.75839	0.000302
238.2	2.75991	0.000772
238.4	2.76141	0.001184
238.6	2.76287	0.001495
238.8	2.76429	0.001804
239	2.76577	0.002023
239.2	2.76732	0.002101
239.4	2.76901	0.002139
239.6	2.7709	0.002097
239.8	2.773	0.001995
240	2.77503	0.001671
240.2	2.77696	0.001332
240.4	2.77862	0.000925
240.6	2.78015	0.000534
240.8	2.78151	6.14e-05
241	2.78293	-0.00037
241.2	2.78468	-0.00082
241.4	2.78691	-0.0012
241.6	2.7892	-0.00134
241.8	2.79149	-0.00127
242	2.79378	-0.00107
242.2	2.79591	-0.00072
242.4	2.7977	-5.58e-05
242.6	2.79935	0.00073
242.8	2.80096	0.001476
243	2.80253	0.002139
243.2	2.80395	0.0026
243.4	2.80522	0.002633
243.6	2.80644	0.002332
243.8	2.80774	0.001818
244	2.80895	0.001244
244.2	2.81018	0.000664
244.4	2.81144	0.000171
244.6	2.81284	-0.00022
244.8	2.81436	-0.00029
245	2.81605	-7.46e-05
245.2	2.81766	0.000327
245.4	2.81935	0.000832
245.6	2.82106	0.001332
245.8	2.82264	0.001811
246	2.82413	0.002277
246.2	2.82573	0.002769
246.4	2.82739	0.00306
246.6	2.82917	0.003189
246.8	2.8311	0.003053
247	2.83309	0.002669
247.2	2.83516	0.002138
247.4	2.83725	0.001599
247.6	2.83897	0.001227
247.8	2.84034	0.000952
248	2.84146	0.000738
248.2	2.84247	0.00058
248.4	2.84341	0.000639
248.6	2.84445	0.000772
248.8	2.84551	0.000906
249	2.84666	0.001029
249.2	2.84773	0.001037
249.4	2.84889	0.000958
249.6	2.85032	0.000838
249.8	2.85207	0.000815
250	2.85399	0.000873
250.2	2.85612	0.00112
250.4	2.85826	0.001401
250.6	2.86022	0.001612
250.8	2.86193	0.001704
251	2.86341	0.001699
251.2	2.8647	0.001582
251.4	2.86604	0.001378
251.6	2.86738	0.001117
251.8	2.86878	0.000869
252	2.87021	0.00074
252.2	2.87163	0.000664
252.4	2.87298	0.000548
252.6	2.87436	0.000317
252.8	2.8758	-6.13e-05
253	2.87749	-0.00059
253.2	2.87938	-0.00117
253.4	2.88122	-0.00165
253.6	2.8829	-0.00175
253.8	2.88449	-0.00155
254	2.88586	-0.00122
254.2	2.88708	-0.00081
254.4	2.8882	-0.00027
254.6	2.88926	0.000305
254.8	2.89033	0.000934
255	2.8914	0.00167
255.2	2.89239	0.002378
255.4	2.89357	0.002889
255.6	2.89497	0.00319
255.8	2.89655	0.003248
256	2.89842	0.003006
256.2	2.90057	0.0025
256.4	2.90283	0.001779
256.6	2.90518	0.000904
256.8	2.90758	1.82e-06
257	2.90993	-0.00078
257.2	2.91228	-0.00134
257.4	2.91453	-0.0017
257.6	2.91655	-0.00188
257.8	2.91827	-0.00183
258	2.9196	-0.00164
258.2	2.92047	-0.00134
258.4	2.92096	-0.00093
258.6	2.92108	-0.00047
258.8	2.92104	-0.00016
259	2.92105	0.000103
259.2	2.92116	0.000353
259.4	2.92155	0.000601
259.6	2.92236	0.000756
259.8	2.92352	0.000928
260	2.92494	0.000992
260.2	2.92672	0.001002
260.4	2.92877	0.000906
260.6	2.9311	0.00079
260.8	2.93346	0.000593
261	2.93576	0.000412
261.2	2.9379	0.000138
261.4	2.9398	-0.00024
261.6	2.94142	-0.00075
261.8	2.94289	-0.00125
262	2.94425	-0.00171
262.2	2.94555	-0.00209
262.4	2.94691	-0.00233
262.6	2.94835	-0.00232
262.8	2.94997	-0.00222
263	2.95181	-0.00205
263.2	2.95369	-0.00185
263.4	2.95549	-0.00161
263.6	2.95722	-0.00136
263.8	2.95883	-0.0011
264	2.9602	-0.00082
264.2	2.96155	-0.00051
264.4	2.96275	-0.00025
264.6	2.96382	-4.21e-05
264.8	2.96477	9.04e-05
265	2.96582	4.18e-05
265.2	2.96698	-9.29e-05
265.4	2.96843	-0.00015
265.6	2.97013	-0.00016
265.8	2.97202	-9.4e-05
266	2.974	5.92e-05
266.2	2.97588	0.000215
266.4	2.97773	0.000293
266.6	2.97939	0.000292
266.8	2.98075	0.000236
267	2.9818	0.000112
267.2	2.98265	4.12e-06
267.4	2.98326	-0.00012
267.6	2.98389	-9.82e-05
267.8	2.98488	-1.22e-06
268	2.98605	0.000184
268.2	2.98734	0.000409
268.4	2.98875	0.000648
268.6	2.99025	0.000774
268.8	2.99177	0.00099
269	2.99334	0.00134
269.2	2.99504	0.001656
269.4	2.99674	0.001823
269.6	2.99847	0.001788
269.8	2.99995	0.00152
270	3.00151	0.001025
270.2	3.0029	0.000348
270.4	3.00422	-0.00044
270.6	3.00535	-0.00126
270.8	3.00654	-0.00211
271	3.00759	-0.00285
271.2	3.00877	-0.00335
271.4	3.00998	-0.00359
271.6	3.01114	-0.00358
271.8	3.01233	-0.00345
272	3.01365	-0.00332
272.2	3.01501	-0.00319
272.4	3.01658	-0.00294
272.6	3.01827	-0.00273
272.8	3.02001	-0.00258
273	3.02162	-0.00244
273.2	3.02322	-0.00235
273.4	3.0247	-0.00229
273.6	3.02645	-0.0022
273.8	3.02838	-0.00208
274	3.03053	-0.00197
274.2	3.0327	-0.00181
274.4	3.03488	-0.00168
274.6	3.03675	-0.0014
274.8	3.03842	-0.00094
275	3.03985	-0.00031
275.2	3.04123	0.000365
275.4	3.04282	0.001016
275.6	3.04453	0.001467
275.8	3.04618	0.001793
276	3.04776	0.001941
276.2	3.04907	0.001904
276.4	3.04986	0.001833
276.6	3.05031	0.001745
276.8	3.05058	0.001586
277	3.05074	0.001451
277.2	3.05108	0.001424
277.4	3.05171	0.001351
277.6	3.05255	0.001232
277.8	3.05351	0.000986
278	3.05467	0.000671
278.2	3.05596	0.000397
278.4	3.0573	0.000232
278.6	3.05881	0.00024
278.8	3.06063	0.000334
279	3.0627	0.000423
279.2	3.06475	0.000269
279.4	3.06696	-1.07e-05
279.6	3.06921	-0.00044
279.8	3.07137	-0.00076
280	3.07329	-0.00098
280.2	3.07513	-0.00092
280.4	3.07658	-0.00063
280.6	3.07761	-0.00012
280.8	3.07838	0.000455
281	3.07906	0.001088
281.2	3.07974	0.001706
281.4	3.08054	0.002144
281.6	3.08159	0.002404
281.8	3.08277	0.002494
282	3.08396	0.002376
282.2	3.08519	0.001991
282.4	3.08644	0.001459
282.6	3.08756	0.000856
282.8	3.08859	0.000192
283	3.08981	-0.00038
283.2	3.09106	-0.00086
283.4	3.09238	-0.00121
283.6	3.09388	-0.00153
283.8	3.09538	-0.00172
284	3.09664	-0.00189
284.2	3.09779	-0.00202
284.4	3.09896	-0.00219
284.6	3.10024	-0.00239
284.8	3.10178	-0.00271
285	3.10364	-0.00319
285.2	3.10573	-0.00376
285.4	3.10794	-0.00436
285.6	3.11003	-0.00496
285.8	3.11186	-0.00545
286	3.11331	-0.00565
286.2	3.11433	-0.00559
286.4	3.11507	-0.00526
286.6	3.11585	-0.00465
286.8	3.11666	-0.0039
287	3.11757	-0.0031
287.2	3.11863	-0.00223
287.4	3.11958	-0.00147
287.6	3.12035	-0.00089
287.8	3.12111	-0.00048
288	3.12189	-0.00034
288.2	3.12269	-0.0005
288.4	3.12369	-0.00082
288.6	3.12479	-0.00123
288.8	3.12595	-0.00171
289	3.12716	-0.00218
289.2	3.1285	-0.00259
289.4	3.12984	-0.00284
289.6	3.13124	-0.00291
289.8	3.13273	-0.00273
290	3.1344	-0.00226
290.2	3.13615	-0.0016
290.4	3.13786	-0.00086
290.6	3.13958	-7.21e-06
290.8	3.14129	0.000805
291	3.14293	0.001478
291.2	3.14461	0.002082
291.4	3.14649	0.002555
291.6	3.1484	0.002723
291.8	3.15032	0.002691
292	3.15216	0.002406
292.2	3.15369	0.001891
292.4	3.15488	0.00136
292.6	3.15581	0.000946
292.8	3.15658	0.000621
293	3.15721	0.000491
293.2	3.15785	0.000523
293.4	3.15856	0.000576
293.6	3.15935	0.000538
293.8	3.16003	0.000421
294	3.16069	0.000288
294.2	3.16138	0.000191
294.4	3.16209	1.37e-05
294.6	3.16285	-0.00017
294.8	3.16382	-0.00038
295	3.16502	-0.00071
295.2	3.16643	-0.00124
295.4	3.1681	-0.00185
295.6	3.16971	-0.00253
295.8	3.17111	-0.00316
296	3.17229	-0.00365
296.2	3.17331	-0.00405
296.4	3.1743	-0.00431
296.6	3.17553	-0.00444
296.8	3.17717	-0.00454
297	3.17917	-0.00465
297.2	3.18134	-0.00467
297.4	3.18334	-0.00466
297.6	3.18523	-0.00463
297.8	3.187	-0.0045
298	3.18871	-0.00434
298.2	3.19038	-0.00415
298.4	3.19207	-0.00394
298.6	3.19365	-0.0037
298.8	3.19514	-0.00345
299	3.19642	-0.00323
299.2	3.1975	-0.00303
299.4	3.19848	-0.00282
299.6	3.19953	-0.00259
299.8	3.20054	-0.00236
300	3.20157	-0.00206
300.2	3.20262	-0.00182
300.4	3.20379	-0.00176
300.6	3.20498	-0.0019
300.8	3.20619	-0.00228
301	3.20745	-0.00289
301.2	3.20893	-0.00355
301.4	3.21054	-0.00403
301.6	3.21209	-0.00439
301.8	3.21353	-0.00456
302	3.21473	-0.0046
302.2	3.21573	-0.00446
302.4	3.21662	-0.0042
302.6	3.21761	-0.00392
302.8	3.21873	-0.00349
303	3.22009	-0.00288
303.2	3.22162	-0.00213
303.4	3.22313	-0.0014
303.6	3.22453	-0.00071
303.8	3.2259	-0.00028
304	3.22725	-0.00018
304.2	3.22853	-0.00032
304.4	3.22964	-0.00055
304.6	3.23065	-0.00078
304.8	3.23151	-0.00094
305	3.23226	-0.00093
305.2	3.23288	-0.00087
305.4	3.23356	-0.0008
305.6	3.23422	-0.0007
305.8	3.23504	-0.0006
306	3.23607	-0.00069
306.2	3.23733	-0.00101
306.4	3.23879	-0.0015
306.6	3.24063	-0.00218
306.8	3.24281	-0.00292
307	3.24513	-0.00359
307.2	3.24746	-0.00426
307.4	3.24961	-0.00494
307.6	3.25129	-0.0055
307.8	3.25245	-0.00586
308	3.25313	-0.00605
308.2	3.25359	-0.00599
308.4	3.25395	-0.00565
308.6	3.25437	-0.00509
308.8	3.25485	-0.00439
309	3.25529	-0.00364
309.2	3.25561	-0.00275
309.4	3.25597	-0.00194
309.6	3.25652	-0.00146
309.8	3.25727	-0.00133
310	3.25843	-0.00158
310.2	3.26001	-0.00221
310.4	3.26182	-0.00307
310.6	3.26367	-0.0039
310.8	3.26551	-0.00484
311	3.26717	-0.00565
311.2	3.26858	-0.00627
311.4	3.27001	-0.00666
311.6	3.2716	-0.00689
311.8	3.27336	-0.00684
312	3.27525	-0.00664
312.2	3.27718	-0.00635
312.4	3.27895	-0.00607
312.6	3.28025	-0.00578
312.8	3.28113	-0.00544
313	3.28176	-0.00512
313.2	3.28222	-0.0049
313.4	3.28268	-0.0047
313.6	3.28329	-0.00453
313.8	3.28401	-0.00442
314	3.28464	-0.00421
314.2	3.28521	-0.00383
314.4	3.28567	-0.00331
314.6	3.28616	-0.00263
314.8	3.28679	-0.0019
315	3.28784	-0.00125
315.2	3.28945	-0.00075
315.4	3.29141	-0.00045
315.6	3.2935	-0.0005
315.8	3.29564	-0.0007
316	3.29761	-0.00098
316.2	3.29926	-0.00118
316.4	3.30085	-0.00134
316.6	3.30253	-0.0014
316.8	3.30434	-0.00147
317	3.30629	-0.00154
317.2	3.30831	-0.00174
317.4	3.31019	-0.00198
317.6	3.31169	-0.00208
317.8	3.31286	-0.00213
318	3.31373	-0.0021
318.2	3.31441	-0.00206
318.4	3.31486	-0.00213
318.6	3.31542	-0.0023
318.8	3.31612	-0.00239
319	3.31679	-0.00248
319.2	3.31738	-0.00251
319.4	3.31806	-0.00229
319.6	3.31875	-0.00196
319.8	3.31941	-0.00164
320	3.32021	-0.00132
320.2	3.32115	-0.00107
320.4	3.32235	-0.00079
320.6	3.32366	-0.00046
320.8	3.32506	-6.24e-05
321	3.32645	0.000493
321.2	3.32779	0.001102
321.4	3.32894	0.001467
321.6	3.32996	0.00175
321.8	3.33099	0.001888
322	3.33201	0.001727
322.2	3.33335	0.001442
322.4	3.33488	0.001206
322.6	3.33664	0.000855
322.8	3.33845	0.000429
323	3.34036	-9.42e-05
323.2	3.34207	-0.00068
323.4	3.34367	-0.00127
323.6	3.34506	-0.00175
323.8	3.3462	-0.00217
324	3.34717	-0.00241
324.2	3.34794	-0.00255
324.4	3.34854	-0.00265
324.6	3.34918	-0.0028
324.8	3.34996	-0.00296
325	3.35077	-0.00309
325.2	3.35178	-0.00319
325.4	3.35305	-0.00338
325.6	3.35445	-0.00367
325.8	3.35606	-0.00392
326	3.35776	-0.00416
326.2	3.35945	-0.00435
326.4	3.361	-0.0044
326.6	3.36236	-0.0044
326.8	3.36348	-0.00444
327	3.3645	-0.00446
327.2	3.36528	-0.00437
327.4	3.36587	-0.00427
327.6	3.36638	-0.00412
327.8	3.36689	-0.00385
328	3.36735	-0.00352
328.2	3.368	-0.00322
328.4	3.36869	-0.00284
328.6	3.36934	-0.00238
328.8	3.36998	-0.00208
329	3.37071	-0.00189
329.2	3.37154	-0.00178
329.4	3.37259	-0.00181
329.6	3.37378	-0.0019
329.8	3.37508	-0.00182
330	3.37633	-0.00161
330.2	3.3774	-0.00141
330.4	3.37837	-0.00121
330.6	3.37939	-0.00093
330.8	3.38038	-0.00075
331	3.38149	-0.00081
331.2	3.38271	-0.001
331.4	3.38399	-0.00126
331.6	3.38521	-0.00175
331.8	3.38641	-0.00234
332	3.38744	-0.00284
332.2	3.3885	-0.00324
332.4	3.38967	-0.00364
332.6	3.39091	-0.00391
332.8	3.39213	-0.00396
333	3.39337	-0.00391
333.2	3.39454	-0.00368
333.4	3.39566	-0.00316
333.6	3.39657	-0.00243
333.8	3.39731	-0.00163
334	3.39797	-0.00085
334.2	3.39862	-0.00028
334.4	3.39917	-2.81e-05
334.6	3.39977	-4.41e-05
334.8	3.40047	-0.00029
335	3.40132	-0.00071
335.2	3.40236	-0.00122
335.4	3.40349	-0.00176
335.6	3.40476	-0.00233
335.8	3.40632	-0.00299
336	3.40787	-0.00377
336.2	3.40927	-0.00456
336.4	3.4107	-0.00532
336.6	3.41231	-0.00605
336.8	3.41403	-0.00653
337	3.41585	-0.0065
337.2	3.41755	-0.00598
337.4	3.41902	-0.00512
337.6	3.42011	-0.00395
337.8	3.42075	-0.00268
338	3.42113	-0.0014
338.2	3.42141	-0.00024
338.4	3.42191	0.000805
338.6	3.42265	0.001628
338.8	3.42367	0.002078
339	3.42479	0.002003
339.2	3.4261	0.001487
339.4	3.42745	0.00059
339.6	3.42869	-0.00066
339.8	3.42997	-0.00193
340	3.43137	-0.00312
340.2	3.4328	-0.00412
340.4	3.4342	-0.00482
340.6	3.43561	-0.00506
340.8	3.43681	-0.00498
341	3.43782	-0.00456
341.2	3.43863	-0.00393
341.4	3.43927	-0.00322
341.6	3.43999	-0.00239
341.8	3.44087	-0.00144
342	3.44195	-0.00053
342.2	3.44315	0.000108
342.4	3.44443	0.000389
342.6	3.44561	0.000308
342.8	3.44666	-0.00012
343	3.44762	-0.00084
343.2	3.44855	-0.00167
343.4	3.44941	-0.00235
343.6	3.45014	-0.00303
343.8	3.45093	-0.00361
344	3.45187	-0.00402
344.2	3.45301	-0.00417
344.4	3.45426	-0.00418
344.6	3.45554	-0.00397
344.8	3.45669	-0.00367
345	3.45767	-0.00319
345.2	3.45858	-0.00257
345.4	3.45944	-0.0019
345.6	3.46037	-0.00136
345.8	3.46143	-0.00108
346	3.46257	-0.00115
346.2	3.46371	-0.0015
346.4	3.46489	-0.00212
346.6	3.46608	-0.00287
346.8	3.46724	-0.00344
347	3.46829	-0.00377
347.2	3.46928	-0.00397
347.4	3.47027	-0.00392
347.6	3.47126	-0.00368
347.8	3.47226	-0.0034
348	3.47319	-0.00321
348.2	3.47392	-0.003
348.4	3.47446	-0.00276
348.6	3.47505	-0.00243
348.8	3.47574	-0.00213
349	3.47662	-0.00191
349.2	3.47781	-0.00174
349.4	3.47926	-0.00178
349.6	3.48075	-0.00203
349.8	3.48214	-0.00237
350	3.48353	-0.00273
350.2	3.48493	-0.00317
350.4	3.4864	-0.00349
350.6	3.4878	-0.00371
350.8	3.48917	-0.00388
351	3.49036	-0.00401
351.2	3.49133	-0.00415
351.4	3.49202	-0.00432
351.6	3.49267	-0.00446
351.8	3.49339	-0.00449
352	3.49436	-0.00441
352.2	3.49571	-0.00417
352.4	3.49725	-0.00396
352.6	3.49894	-0.00376
352.8	3.50068	-0.00348
353	3.50226	-0.0032
353.2	3.50349	-0.00283
353.4	3.50456	-0.00238
353.6	3.50552	-0.00192
353.8	3.50636	-0.0015
354	3.50711	-0.00096
354.2	3.50763	-0.00052
354.4	3.50801	-0.00015
354.6	3.50812	0.000104
354.8	3.50798	0.000255
355	3.50788	0.00023
355.2	3.50823	5.96e-05
355.4	3.50887	-0.00021
355.6	3.50989	-0.00055
355.8	3.51121	-0.00107
356	3.51272	-0.00181
356.2	3.5143	-0.00263
356.4	3.51595	-0.00338
356.6	3.5176	-0.00401
356.8	3.51935	-0.00442
357	3.52119	-0.00456
357.2	3.52299	-0.00438
357.4	3.52464	-0.00396
357.6	3.52608	-0.00344
357.8	3.5272	-0.00291
358	3.52798	-0.00228
358.2	3.52808	-0.00257
358.4	3.52877	-0.00216
358.6	3.52928	-0.00169
358.8	3.52961	-0.00117
359	3.52976	-0.00058
359.2	3.52972	7.61e-05
359.4	3.52951	0.000789
359.6	3.52911	0.001563
359.8	3.52852	0.002398
360	3.52852	0.002398
360.2	3.5262	-0.00044
360.4	3.52417	-0.00308
360.6	3.52243	-0.00552
360.8	3.52097	-0.00776
361	3.5198	-0.0098
361.2	3.51893	-0.01164
361.4	3.51834	-0.01329
361.6	3.51804	-0.01473
361.8	3.51803	-0.01598
362	3.51868	-0.01672
362.2	3.51946	-0.01745
362.4	3.52045	-0.01801
362.6	3.52169	-0.01834
362.8	3.52315	-0.01846
363	3.52459	-0.01854
363.2	3.52591	-0.01861
363.4	3.52713	-0.01854
363.6	3.52802	-0.01824
363.8	3.52871	-0.01775
364	3.52928	-0.0172
364.2	3.52969	-0.01665
364.4	3.53004	-0.01606
364.6	3.5305	-0.01555
364.8	3.53095	-0.01517
365	3.53128	-0.01494
365.2	3.53175	-0.01473
365.4	3.53217	-0.01463
365.6	3.5324	-0.01474
365.8	3.53238	-0.01482
366	3.53232	-0.0147
366.2	3.53227	-0.01444
366.4	3.5324	-0.01425
366.6	3.53273	-0.01403
366.8	3.53326	-0.01405
367	3.53402	-0.0142
367.2	3.53484	-0.01453
367.4	3.53574	-0.01499
367.6	3.5367	-0.01555
367.8	3.53764	-0.01607
368	3.53851	-0.01654
368.2	3.53921	-0.01692
368.4	3.53966	-0.01716
368.6	3.53982	-0.01736
368.8	3.53987	-0.01738
369	3.53966	-0.01729
369.2	3.53941	-0.01711
369.4	3.5392	-0.01678
369.6	3.53919	-0.01624
369.8	3.53941	-0.01563
370	3.54001	-0.01507
370.2	3.54089	-0.0146
370.4	3.54195	-0.01441
370.6	3.543	-0.01436
370.8	3.54379	-0.01438
371	3.54428	-0.01436
371.2	3.5445	-0.01426
371.4	3.54459	-0.01397
371.6	3.54459	-0.01358
371.8	3.54457	-0.01322
372	3.54456	-0.0129
372.2	3.54458	-0.01269
372.4	3.54459	-0.0124
372.6	3.54467	-0.01216
372.8	3.54494	-0.01199
373	3.54531	-0.01201
373.2	3.54573	-0.01202
373.4	3.5463	-0.01201
373.6	3.54711	-0.0119
373.8	3.54795	-0.01178
374	3.54878	-0.01159
374.2	3.54961	-0.01136
374.4	3.55037	-0.01118
374.6	3.55106	-0.01122
374.8	3.55183	-0.01136
375	3.55278	-0.01157
375.2	3.55372	-0.01191
375.4	3.55466	-0.0124
375.6	3.55548	-0.01284
375.8	3.5561	-0.01326
376	3.5565	-0.01362
376.2	3.55685	-0.01394
376.4	3.55717	-0.01421
376.6	3.55749	-0.01436
376.8	3.55788	-0.01424
377	3.5585	-0.01389
377.2	3.55931	-0.01338
377.4	3.56012	-0.0128
377.6	3.56094	-0.01227
377.8	3.56171	-0.01192
378	3.56224	-0.01181
378.2	3.56261	-0.01188
378.4	3.56283	-0.0119
378.6	3.56277	-0.012
378.8	3.56242	-0.01217
379	3.56192	-0.01251
379.2	3.56114	-0.01286
379.4	3.56026	-0.0134
379.6	3.55947	-0.01404
379.8	3.55892	-0.01475
380	3.55865	-0.01523
380.2	3.55868	-0.01563
380.4	3.55912	-0.01599
380.6	3.55994	-0.01631
380.8	3.561	-0.01659
381	3.56209	-0.01689
381.2	3.56314	-0.01707
381.4	3.564	-0.01708
381.6	3.56466	-0.01694
381.8	3.56503	-0.0166
382	3.56507	-0.0161
382.2	3.56479	-0.01568
382.4	3.56429	-0.01528
382.6	3.56368	-0.01499
382.8	3.56309	-0.01476
383	3.5628	-0.01473
383.2	3.56295	-0.01477
383.4	3.56348	-0.01489
383.6	3.56417	-0.01484
383.8	3.56506	-0.01493
384	3.56611	-0.01515
384.2	3.56725	-0.01544
384.4	3.5684	-0.01564
384.6	3.56954	-0.01584
384.8	3.57052	-0.0158
385	3.57125	-0.0156
385.2	3.57163	-0.01528
385.4	3.57174	-0.01497
385.6	3.57168	-0.01475
385.8	3.57153	-0.0146
386	3.5713	-0.01436
386.2	3.57121	-0.01415
386.4	3.57123	-0.01405
386.6	3.57143	-0.01403
386.8	3.57171	-0.01403
387	3.57187	-0.01412
387.2	3.57178	-0.01432
387.4	3.57158	-0.01466
387.6	3.57127	-0.01505
387.8	3.57108	-0.01551
388	3.57113	-0.01598
388.2	3.57145	-0.01639
388.4	3.57191	-0.01669
388.6	3.57243	-0.01693
388.8	3.57293	-0.01713
389	3.5735	-0.01737
389.2	3.57414	-0.01747
389.4	3.57492	-0.01725
389.6	3.57579	-0.01681
389.8	3.57673	-0.01623
390	3.57756	-0.01552
390.2	3.57827	-0.01469
390.4	3.57872	-0.01385
390.6	3.57895	-0.01302
390.8	3.57898	-0.01227
391	3.57898	-0.01149
391.2	3.57898	-0.01087
391.4	3.57897	-0.01056
391.6	3.57887	-0.01044
391.8	3.5786	-0.01037
392	3.57816	-0.01056
392.2	3.5777	-0.01091
392.4	3.57722	-0.01131
392.6	3.5769	-0.0117
392.8	3.57669	-0.01205
393	3.57663	-0.01228
393.2	3.57671	-0.01247
393.4	3.57707	-0.01263
393.6	3.57775	-0.01282
393.8	3.57876	-0.01301
394	3.57989	-0.0132
394.2	3.58097	-0.01339
394.4	3.58191	-0.0136
394.6	3.58276	-0.01383
394.8	3.58348	-0.01419
395	3.5841	-0.0146
395.2	3.58465	-0.01508
395.4	3.58511	-0.01562
395.6	3.58551	-0.01629
395.8	3.58588	-0.01694
396	3.58609	-0.01742
396.2	3.58621	-0.01768
396.4	3.58622	-0.01779
396.6	3.58614	-0.01772
396.8	3.58608	-0.01761
397	3.58608	-0.01759
397.2	3.58604	-0.01768
397.4	3.58585	-0.01779
397.6	3.58555	-0.01792
397.8	3.58533	-0.01801
398	3.58544	-0.01807
398.2	3.58595	-0.01815
398.4	3.58685	-0.01826
398.6	3.58796	-0.01847
398.8	3.58902	-0.01875
399	3.58978	-0.019
399.2	3.59028	-0.01908
399.4	3.59049	-0.01893
399.6	3.59047	-0.01852
[truncated: 401 more rows]

## Sheet: Fig S4h
time (s)	LA1-Fc	LA2-Fc	LA3-Fc	LA4-Fc	LA5-Fc	LA6-Fc	LA7-Fc
0	0.002576	0.000877	-0.00173	0.001131	0.003496	0.00072	0.002506
0.2	0.004159	0.002317	-0.00043	0.002984	0.004685	0.001596	0.001769
0.4	0.005595	0.003627	0.000756	0.004785	0.005766	0.002387	0.001088
0.6	0.006882	0.004807	0.001826	0.006535	0.00674	0.003095	0.00046
0.8	0.008023	0.005857	0.00278	0.008233	0.007607	0.003719	-0.00011
1	0.009015	0.006776	0.003618	0.009879	0.008366	0.004259	-0.00063
1.2	0.009861	0.007565	0.004339	0.011473	0.009018	0.004715	-0.0011
1.4	0.010558	0.008224	0.004944	0.013016	0.009563	0.005087	-0.0015
1.6	0.011108	0.008753	0.005433	0.014507	0.01	0.005375	-0.00186
1.8	0.01151	0.009151	0.005805	0.015945	0.01033	0.00558	-0.00216
2	0.011605	0.009292	0.006273	0.017538	0.010092	0.005892	-0.00253
2.2	0.011562	0.009378	0.006599	0.019186	0.009951	0.006143	-0.00273
2.4	0.011374	0.009427	0.00682	0.020719	0.01	0.006169	-0.00273
2.6	0.011012	0.009181	0.006834	0.022071	0.010082	0.005819	-0.00269
2.8	0.010411	0.008675	0.006597	0.023134	0.010069	0.005142	-0.00272
3	0.009749	0.00807	0.006018	0.023814	0.010173	0.004319	-0.00287
3.2	0.009096	0.00739	0.005276	0.024061	0.010398	0.003443	-0.00304
3.4	0.008403	0.006767	0.004367	0.023954	0.010549	0.002547	-0.00322
3.6	0.007665	0.006304	0.003214	0.023556	0.010597	0.001756	-0.00329
3.8	0.006835	0.006022	0.001881	0.023077	0.010681	0.001161	-0.00304
4	0.006086	0.005977	0.00089	0.022846	0.010884	0.000892	-0.00237
4.2	0.005464	0.006128	0.000321	0.022985	0.01118	0.000767	-0.00143
4.4	0.005045	0.006307	7.18e-05	0.02345	0.011474	0.000849	-0.00037
4.6	0.004929	0.006577	0.000153	0.024261	0.011763	0.001256	0.000609
4.8	0.005158	0.006986	0.000551	0.02543	0.012108	0.001925	0.001476
5	0.005623	0.007498	0.000936	0.026672	0.012382	0.002577	0.002087
5.2	0.006345	0.008158	0.001309	0.027726	0.012471	0.003302	0.002423
5.4	0.007264	0.008846	0.001855	0.028517	0.012481	0.003995	0.002519
5.6	0.008044	0.00943	0.002648	0.029063	0.012478	0.004377	0.002404
5.8	0.0084	0.009583	0.003344	0.029119	0.01222	0.004352	0.001773
6	0.008276	0.009173	0.003772	0.028781	0.01165	0.003989	0.000721
6.2	0.007629	0.0082	0.003885	0.028184	0.010772	0.003428	-0.00061
6.4	0.006548	0.006963	0.003709	0.027494	0.009861	0.002959	-0.00203
6.6	0.005408	0.005663	0.003289	0.02668	0.009054	0.002706	-0.0033
6.8	0.004486	0.004546	0.002961	0.025948	0.008428	0.002665	-0.00414
7	0.003885	0.003751	0.002763	0.025524	0.007992	0.002816	-0.00453
7.2	0.003736	0.003478	0.002659	0.025616	0.007869	0.003257	-0.00437
7.4	0.003927	0.003652	0.002579	0.026171	0.007786	0.003859	-0.00382
7.6	0.004314	0.004063	0.002583	0.027235	0.00774	0.004627	-0.00321
7.8	0.004673	0.004541	0.002532	0.028772	0.007804	0.005344	-0.0027
8	0.005109	0.005124	0.002394	0.030463	0.007988	0.005974	-0.00234
8.2	0.005731	0.005876	0.002248	0.032083	0.008304	0.006517	-0.00227
8.4	0.006581	0.00662	0.002117	0.033528	0.008778	0.006881	-0.0024
8.6	0.007624	0.007494	0.001988	0.034643	0.009364	0.007027	-0.00245
8.8	0.008828	0.008446	0.001944	0.035396	0.009953	0.007044	-0.00251
9	0.009786	0.009268	0.002089	0.03596	0.010544	0.006915	-0.00257
9.2	0.010255	0.009792	0.002165	0.036421	0.011028	0.006493	-0.00262
9.4	0.010274	0.010107	0.002073	0.036835	0.01147	0.006094	-0.00258
9.6	0.009865	0.010066	0.00179	0.03729	0.011692	0.005659	-0.00263
9.8	0.009281	0.009901	0.001463	0.037896	0.011848	0.005335	-0.00256
10	0.008944	0.009898	0.001158	0.038763	0.012144	0.005202	-0.0023
10.2	0.00891	0.009981	0.001075	0.03971	0.012497	0.005182	-0.00175
10.4	0.009112	0.010159	0.001344	0.040694	0.012743	0.00501	-0.00105
10.6	0.009604	0.010454	0.001941	0.041685	0.013048	0.00485	-0.00022
10.8	0.010205	0.010735	0.002601	0.042516	0.01325	0.004761	0.000513
11	0.010555	0.010647	0.003167	0.043043	0.013134	0.004672	0.000937
11.2	0.010608	0.010138	0.00363	0.04331	0.012844	0.004501	0.00087
11.4	0.0104	0.009251	0.003838	0.043268	0.012371	0.004181	0.000406
11.6	0.01013	0.008228	0.003797	0.042988	0.01173	0.003771	-0.0004
11.8	0.009988	0.007321	0.003764	0.042736	0.011086	0.003346	-0.00124
12	0.009972	0.006461	0.003815	0.042462	0.010427	0.002924	-0.00197
12.2	0.009882	0.005829	0.003887	0.042144	0.009782	0.002629	-0.00246
12.4	0.00954	0.005305	0.00394	0.041846	0.009166	0.002312	-0.00288
12.6	0.008799	0.004778	0.003896	0.041591	0.008656	0.001978	-0.00317
12.8	0.007793	0.00415	0.003576	0.041286	0.008302	0.001649	-0.00331
13	0.006727	0.003752	0.003134	0.041193	0.008294	0.001612	-0.00326
13.2	0.005745	0.003445	0.002466	0.041328	0.008364	0.001656	-0.00323
13.4	0.00517	0.003582	0.001847	0.041794	0.008805	0.002106	-0.00302
13.6	0.004866	0.004146	0.00128	0.042408	0.009398	0.002844	-0.00262
13.8	0.00465	0.005004	0.000972	0.043049	0.010012	0.003709	-0.00208
14	0.004504	0.005893	0.000819	0.043579	0.010433	0.004496	-0.00153
14.2	0.00453	0.006678	0.00099	0.044019	0.010912	0.005379	-0.00094
14.4	0.004558	0.00707	0.0013	0.044454	0.011221	0.006249	-0.00034
14.6	0.004727	0.007175	0.001872	0.045053	0.011552	0.007027	0.000303
14.8	0.005064	0.007021	0.002404	0.045652	0.011669	0.007609	0.0008
15	0.005603	0.006926	0.00279	0.046304	0.011692	0.007942	0.001226
15.2	0.006363	0.007039	0.003134	0.04721	0.01176	0.008092	0.001631
15.4	0.007261	0.007345	0.003481	0.048158	0.01185	0.007967	0.001895
15.6	0.008082	0.007442	0.003585	0.048733	0.011712	0.00751	0.001745
15.8	0.008657	0.007414	0.003528	0.049085	0.01158	0.00685	0.001341
16	0.008881	0.007117	0.00324	0.049164	0.011273	0.005953	0.000743
16.2	0.008765	0.006574	0.002675	0.048885	0.010673	0.005027	0.000113
16.4	0.008593	0.005977	0.002003	0.048355	0.010055	0.004308	-0.00045
16.6	0.008367	0.005659	0.001324	0.047926	0.00961	0.003936	-0.00084
16.8	0.007995	0.005424	0.000448	0.047375	0.009091	0.003627	-0.00123
17	0.007522	0.005273	-0.00042	0.046782	0.008631	0.003413	-0.00168
17.2	0.006923	0.005208	-0.00131	0.046184	0.008072	0.003134	-0.00211
17.4	0.006232	0.005108	-0.00216	0.045715	0.00727	0.002768	-0.00254
17.6	0.00556	0.004815	-0.00294	0.045473	0.006303	0.00244	-0.00281
17.8	0.005025	0.004518	-0.00319	0.045744	0.005509	0.002441	-0.00277
18	0.004574	0.004245	-0.00299	0.046298	0.004892	0.002809	-0.00247
18.2	0.004303	0.00406	-0.00249	0.047013	0.004591	0.003411	-0.00217
18.4	0.004063	0.003899	-0.00204	0.04775	0.004568	0.004137	-0.0018
18.6	0.003997	0.003898	-0.0014	0.048485	0.004903	0.004868	-0.00135
18.8	0.00411	0.003965	-0.00091	0.049069	0.00546	0.005614	-0.00102
19	0.004389	0.004206	-0.00053	0.049643	0.006087	0.006373	-0.0008
19.2	0.004786	0.004548	-0.00011	0.05017	0.006725	0.007182	-0.00052
19.4	0.005209	0.00495	0.000574	0.050668	0.007455	0.007974	-0.00021
19.6	0.005526	0.00544	0.001239	0.051059	0.008037	0.008661	7.11e-05
19.8	0.005805	0.006035	0.001945	0.051389	0.008541	0.009126	0.000402
20	0.006198	0.006592	0.00264	0.051586	0.009288	0.009366	0.000796
20.2	0.006339	0.006874	0.002899	0.051454	0.00997	0.009197	0.001007
20.4	0.00614	0.006858	0.002582	0.050894	0.010203	0.00847	0.000925
20.6	0.005734	0.006563	0.0019	0.050177	0.010065	0.007251	0.000573
20.8	0.005265	0.00614	0.001017	0.049438	0.009553	0.005857	0.00015
21	0.00461	0.005489	-4.04e-05	0.048688	0.008571	0.004325	-0.00044
21.2	0.003955	0.004763	-0.00099	0.048227	0.007553	0.002918	-0.00092
21.4	0.003336	0.004013	-0.00163	0.0481	0.006717	0.001823	-0.00133
21.6	0.002758	0.00318	-0.0021	0.048007	0.006183	0.001148	-0.00176
21.8	0.002213	0.002201	-0.00259	0.04807	0.006031	0.000726	-0.00235
22	0.001708	0.00126	-0.00304	0.048417	0.006175	0.000607	-0.00278
22.2	0.001442	0.000569	-0.0033	0.048934	0.006453	0.000821	-0.00316
22.4	0.001501	0.000296	-0.00358	0.049568	0.006844	0.001374	-0.00343
22.6	0.00189	0.000466	-0.0037	0.050442	0.007124	0.002175	-0.00356
22.8	0.002471	0.00095	-0.00361	0.051332	0.007262	0.003034	-0.00347
23	0.00317	0.001562	-0.00339	0.052049	0.007273	0.003782	-0.00344
23.2	0.003926	0.002358	-0.00299	0.052735	0.007181	0.004311	-0.00342
23.4	0.004796	0.003148	-0.00239	0.053438	0.007218	0.00472	-0.00337
23.6	0.005598	0.003784	-0.00177	0.053966	0.007489	0.00508	-0.0032
23.8	0.006188	0.004217	-0.00137	0.054209	0.00768	0.005371	-0.00314
24	0.00655	0.004568	-0.00102	0.054402	0.007815	0.005617	-0.00312
24.2	0.006596	0.004642	-0.00083	0.054495	0.007872	0.005857	-0.00323
24.4	0.006352	0.004499	-0.00076	0.054431	0.007737	0.005968	-0.00344
24.6	0.005827	0.004062	-0.00076	0.054255	0.007432	0.005771	-0.00385
24.8	0.005224	0.003491	-0.00062	0.054146	0.007147	0.005447	-0.00428
25	0.00466	0.002866	-0.00048	0.054008	0.006923	0.005024	-0.00479
25.2	0.004212	0.002301	-0.00031	0.053853	0.007025	0.004592	-0.00533
25.4	0.003902	0.001804	-0.00014	0.053854	0.007356	0.004185	-0.00593
25.6	0.003702	0.001567	1.67e-05	0.054074	0.0077	0.003946	-0.00643
25.8	0.003577	0.001555	0.000175	0.054426	0.008143	0.0039	-0.00686
26	0.003452	0.001533	0.000269	0.05479	0.008482	0.004026	-0.00713
26.2	0.003427	0.001525	0.000286	0.055152	0.008516	0.004192	-0.00714
26.4	0.003385	0.001616	0.000265	0.055462	0.008353	0.004337	-0.00682
26.6	0.00354	0.001811	0.000471	0.055751	0.008212	0.004576	-0.00619
26.8	0.003905	0.00213	0.000869	0.056126	0.008162	0.004845	-0.00527
27	0.004458	0.002625	0.001373	0.056707	0.008426	0.005277	-0.00403
27.2	0.004945	0.003154	0.001708	0.05742	0.008885	0.005798	-0.0027
27.4	0.005484	0.003648	0.001817	0.058276	0.009489	0.006487	-0.00151
27.6	0.005809	0.004075	0.001587	0.059261	0.010195	0.007173	-0.00053
27.8	0.005821	0.004336	0.000998	0.060201	0.010763	0.007664	0.000105
28	0.005598	0.004387	0.000156	0.060974	0.011009	0.007685	0.000378
28.2	0.005421	0.004268	-0.00059	0.061608	0.011022	0.007429	0.000397
28.4	0.005356	0.004132	-0.00113	0.062028	0.010863	0.007105	0.000347
28.6	0.005449	0.004023	-0.00168	0.062118	0.010639	0.006637	0.000122
28.8	0.005567	0.003895	-0.00213	0.061926	0.010387	0.006077	-0.00032
29	0.005694	0.003826	-0.00246	0.061654	0.01011	0.005659	-0.00095
29.2	0.00556	0.003793	-0.00273	0.061305	0.009819	0.005335	-0.00177
29.4	0.00503	0.003647	-0.00295	0.060925	0.009421	0.004912	-0.00278
29.6	0.00426	0.003388	-0.00307	0.06054	0.008755	0.004437	-0.00373
29.8	0.003723	0.003321	-0.00305	0.060248	0.008129	0.004103	-0.00426
30	0.003298	0.003407	-0.00294	0.059859	0.007617	0.00386	-0.00451
30.2	0.003173	0.003651	-0.00268	0.059407	0.007206	0.003769	-0.00451
30.4	0.003204	0.003856	-0.00253	0.058929	0.006891	0.003614	-0.00446
30.6	0.003249	0.003935	-0.00245	0.058625	0.006649	0.003441	-0.00453
30.8	0.003179	0.003709	-0.00258	0.058415	0.006375	0.00319	-0.00491
31	0.003154	0.00331	-0.0028	0.058353	0.006193	0.002908	-0.00546
31.2	0.002948	0.002695	-0.00318	0.058379	0.00595	0.002412	-0.00613
31.4	0.002728	0.002124	-0.00354	0.058481	0.005626	0.00188	-0.00673
31.6	0.002638	0.001758	-0.00378	0.058731	0.005394	0.001472	-0.00709
31.8	0.00268	0.001768	-0.00369	0.059157	0.005303	0.001282	-0.00713
32	0.00271	0.002057	-0.00346	0.05958	0.005207	0.001264	-0.00701
32.2	0.002741	0.002604	-0.00323	0.060034	0.005194	0.001333	-0.00687
32.4	0.002621	0.003222	-0.00297	0.060548	0.0052	0.001397	-0.00674
32.6	0.002433	0.003879	-0.00282	0.061089	0.005325	0.001387	-0.00662
32.8	0.002085	0.00446	-0.00277	0.061741	0.00543	0.001333	-0.0065
33	0.001586	0.004947	-0.00283	0.062583	0.005374	0.001282	-0.00625
33.2	0.001122	0.005295	-0.00292	0.063524	0.005194	0.0014	-0.00579
33.4	0.000893	0.005513	-0.00319	0.064397	0.005149	0.001805	-0.00505
33.6	0.000618	0.005419	-0.00358	0.065008	0.00502	0.002303	-0.00433
33.8	0.00037	0.004965	-0.00406	0.065404	0.004761	0.002748	-0.00381
34	0.000131	0.004061	-0.00456	0.065721	0.004524	0.002977	-0.00354
34.2	-5.16e-05	0.002907	-0.00493	0.065992	0.004356	0.003051	-0.00344
34.4	-0.00016	0.001772	-0.00505	0.066155	0.004228	0.002978	-0.00349
34.6	-7.6e-05	0.000944	-0.0049	0.066267	0.004257	0.002973	-0.00351
34.8	0.000174	0.000455	-0.00457	0.066291	0.004452	0.003073	-0.00346
35	0.000791	0.00061	-0.004	0.066315	0.004825	0.003385	-0.0033
35.2	0.001591	0.001277	-0.00333	0.066403	0.005319	0.003754	-0.00308
35.4	0.002383	0.002122	-0.00268	0.066469	0.005705	0.003997	-0.00306
35.6	0.003033	0.002903	-0.00223	0.066495	0.005899	0.003965	-0.00326
35.8	0.003462	0.003547	-0.00209	0.066444	0.005911	0.0036	-0.00363
36	0.00358	0.003911	-0.00221	0.066177	0.005707	0.002904	-0.00412
36.2	0.003505	0.004128	-0.00243	0.065843	0.005488	0.002101	-0.00466
36.4	0.003243	0.004354	-0.00261	0.065617	0.005195	0.001516	-0.00508
36.6	0.002837	0.004498	-0.00283	0.065397	0.004709	0.001171	-0.00546
36.8	0.002294	0.004377	-0.0032	0.065097	0.003977	0.000985	-0.00589
37	0.001616	0.004112	-0.00375	0.064803	0.003302	0.000968	-0.00619
37.2	0.000855	0.003788	-0.00431	0.064479	0.002647	0.001083	-0.00646
37.4	0.000132	0.00334	-0.00481	0.064185	0.002218	0.001206	-0.00671
37.6	-0.00047	0.002874	-0.00506	0.06409	0.002131	0.001348	-0.0068
37.8	-0.00078	0.002622	-0.00474	0.064195	0.002482	0.001554	-0.00669
38	-0.00089	0.002473	-0.00401	0.064405	0.002976	0.001749	-0.00662
38.2	-0.00075	0.002246	-0.00314	0.064615	0.00357	0.001913	-0.00649
38.4	-0.00038	0.002058	-0.00223	0.064987	0.004299	0.002047	-0.00627
38.6	0.000116	0.001865	-0.00147	0.065422	0.004933	0.002058	-0.00609
38.8	0.000554	0.001652	-0.00113	0.0659	0.005316	0.002011	-0.00588
39	0.001055	0.001342	-0.00114	0.066355	0.00548	0.001973	-0.00566
39.2	0.001368	0.000946	-0.00153	0.066919	0.005468	0.001886	-0.00547
39.4	0.001513	0.00059	-0.00218	0.067424	0.005169	0.001742	-0.00541
39.6	0.001773	0.000398	-0.00276	0.067985	0.00487	0.001783	-0.00528
39.8	0.002204	0.000317	-0.00317	0.068654	0.004712	0.002015	-0.0051
40	0.002761	0.000434	-0.00351	0.069391	0.004603	0.002401	-0.00474
40.2	0.00341	0.000629	-0.00379	0.070017	0.00438	0.002805	-0.00429
40.4	0.003996	0.000744	-0.00412	0.070498	0.004044	0.003161	-0.00371
40.6	0.004439	0.000889	-0.00455	0.070814	0.003755	0.003402	-0.00311
40.8	0.004704	0.00105	-0.00497	0.070898	0.003492	0.003533	-0.00271
41	0.004745	0.001061	-0.00523	0.070903	0.003369	0.003521	-0.00249
41.2	0.004751	0.001071	-0.00508	0.070996	0.0035	0.003414	-0.00235
41.4	0.004937	0.001164	-0.00438	0.071217	0.004025	0.003278	-0.00228
41.6	0.005044	0.001146	-0.0035	0.07135	0.004517	0.002927	-0.00237
41.8	0.005102	0.001004	-0.00254	0.071405	0.00504	0.002519	-0.00241
42	0.004998	0.000957	-0.00177	0.071465	0.005557	0.002131	-0.00251
42.2	0.004668	0.000962	-0.00149	0.071361	0.005836	0.001764	-0.00282
42.4	0.00407	0.001009	-0.00177	0.070995	0.005767	0.001436	-0.00325
42.6	0.003517	0.001061	-0.00229	0.07045	0.005724	0.00129	-0.00373
42.8	0.002904	0.001186	-0.003	0.069992	0.005639	0.001275	-0.00435
43	0.002402	0.001379	-0.00368	0.069484	0.005496	0.001268	-0.00505
43.2	0.002034	0.001467	-0.00435	0.068867	0.005418	0.00124	-0.00576
43.4	0.001748	0.001358	-0.00503	0.068251	0.00538	0.001035	-0.00648
43.6	0.001438	0.001276	-0.00573	0.067787	0.005251	0.000726	-0.00704
43.8	0.000983	0.001121	-0.00644	0.067199	0.004918	0.000154	-0.00759
44	0.000471	0.000803	-0.00718	0.066598	0.004428	-0.00045	-0.00808
44.2	-6.39e-05	0.000398	-0.00786	0.066005	0.003838	-0.00102	-0.00853
44.4	-0.0006	-0.00012	-0.00842	0.065525	0.003264	-0.00142	-0.00895
44.6	-0.00101	-0.00085	-0.0088	0.065168	0.002745	-0.00174	-0.0094
44.8	-0.00103	-0.0016	-0.00879	0.065131	0.002446	-0.0019	-0.00971
45	-0.00087	-0.00237	-0.00841	0.065244	0.002233	-0.00205	-0.00994
45.2	-0.00078	-0.00304	-0.00777	0.065491	0.001845	-0.00226	-0.01007
45.4	-0.0007	-0.00344	-0.00691	0.065934	0.001427	-0.00246	-0.0101
45.6	-0.00075	-0.0034	-0.00597	0.066558	0.000946	-0.00266	-0.01003
45.8	-0.00083	-0.00307	-0.005	0.067293	0.000548	-0.00275	-0.00976
46	-0.0009	-0.0026	-0.00404	0.068064	0.000389	-0.00273	-0.00921
46.2	-0.0008	-0.00212	-0.00309	0.068947	0.000656	-0.00247	-0.00845
46.4	-0.00074	-0.00168	-0.00236	0.069773	0.001009	-0.00209	-0.0077
46.6	-0.00085	-0.00153	-0.00192	0.070388	0.001362	-0.00174	-0.00712
46.8	-0.00121	-0.00157	-0.00193	0.070758	0.001574	-0.00147	-0.00675
47	-0.00157	-0.00154	-0.00235	0.071136	0.001663	-0.00125	-0.00649
47.2	-0.00191	-0.0013	-0.00303	0.071443	0.001728	-0.00119	-0.00633
47.4	-0.00238	-0.00117	-0.00392	0.071511	0.001746	-0.00138	-0.00626
47.6	-0.00274	-0.0011	-0.00484	0.071481	0.001781	-0.0016	-0.00608
47.8	-0.00311	-0.00109	-0.00588	0.071272	0.001758	-0.00193	-0.00602
48	-0.00355	-0.00115	-0.00703	0.070908	0.001685	-0.00237	-0.00624
48.2	-0.004	-0.00133	-0.00819	0.070345	0.001431	-0.00292	-0.00673
48.4	-0.00419	-0.00122	-0.00903	0.069883	0.001224	-0.00329	-0.00725
48.6	-0.00424	-0.00086	-0.00958	0.069467	0.001001	-0.00345	-0.00773
48.8	-0.00405	-0.00011	-0.00969	0.069362	0.000919	-0.00325	-0.00792
49	-0.0036	0.000849	-0.00921	0.069536	0.001012	-0.0027	-0.00784
49.2	-0.00288	0.001962	-0.00811	0.070078	0.001342	-0.00163	-0.00728
49.4	-0.00194	0.002831	-0.0068	0.070733	0.001869	-0.00032	-0.00643
49.6	-0.00092	0.003435	-0.00551	0.071447	0.002592	0.00094	-0.00558
49.8	-8.12e-05	0.0035	-0.00451	0.072017	0.003191	0.001962	-0.00503
50	0.000468	0.003254	-0.0039	0.072331	0.003585	0.002639	-0.00486
50.2	0.000733	0.002828	-0.00364	0.072549	0.003858	0.003006	-0.00498
50.4	0.000724	0.002401	-0.00365	0.0727	0.003993	0.003121	-0.00521
50.6	0.00056	0.002022	-0.00384	0.072721	0.004022	0.003098	-0.00546
50.8	0.000291	0.001668	-0.00403	0.072514	0.004105	0.002893	-0.00565
51	-9.22e-05	0.001241	-0.00422	0.072227	0.004088	0.002628	-0.00563
51.2	-0.0006	0.000818	-0.00456	0.071877	0.003877	0.002233	-0.00555
51.4	-0.00129	0.0004	-0.00515	0.071388	0.003514	0.001663	-0.00575
51.6	-0.00215	-1.53e-05	-0.00591	0.070796	0.002998	0.000901	-0.0062
51.8	-0.00303	-0.00038	-0.00668	0.070222	0.002359	0.000118	-0.00679
52	-0.0038	-0.00067	-0.00729	0.069737	0.001672	-0.00051	-0.00739
52.2	-0.00447	-0.00098	-0.0078	0.069276	0.000954	-0.00101	-0.00791
52.4	-0.00486	-0.00107	-0.00797	0.069208	0.000311	-0.00123	-0.00797
52.6	-0.00496	-0.00105	-0.00782	0.069502	-0.00028	-0.0011	-0.00774
52.8	-0.0048	-0.00093	-0.00758	0.069985	-0.00086	-0.00082	-0.00736
53	-0.00456	-0.00102	-0.00763	0.070424	-0.00137	-0.00077	-0.00727
53.2	-0.00426	-0.00124	-0.00786	0.070932	-0.00171	-0.00098	-0.00755
53.4	-0.00422	-0.00188	-0.00841	0.071305	-0.00213	-0.00149	-0.00834
53.6	-0.00431	-0.00261	-0.00899	0.071702	-0.00237	-0.00209	-0.00924
53.8	-0.00447	-0.00337	-0.00939	0.072385	-0.00222	-0.00242	-0.00986
54	-0.00458	-0.00387	-0.00934	0.073317	-0.00161	-0.0023	-0.00982
54.2	-0.00461	-0.00405	-0.00886	0.074281	-0.00066	-0.00179	-0.00924
54.4	-0.00439	-0.00389	-0.00799	0.075243	0.000667	-0.00091	-0.00823
54.6	-0.00402	-0.0035	-0.00702	0.0762	0.002048	9.49e-05	-0.00714
54.8	-0.00365	-0.00291	-0.00618	0.077	0.003338	0.001031	-0.00624
55	-0.00343	-0.00233	-0.00566	0.077501	0.004322	0.001659	-0.00586
55.2	-0.00337	-0.0018	-0.00531	0.077761	0.005009	0.001966	-0.00572
55.4	-0.00347	-0.0013	-0.00513	0.077854	0.005344	0.001939	-0.00578
55.6	-0.00368	-0.001	-0.00514	0.077722	0.005312	0.001657	-0.00588
55.8	-0.00385	-0.00077	-0.00535	0.077404	0.005038	0.001165	-0.00591
56	-0.0037	-0.00046	-0.00561	0.077189	0.004816	0.0008	-0.00559
56.2	-0.00346	-0.00037	-0.00625	0.076858	0.004447	0.00046	-0.00545
56.4	-0.00313	-0.0005	-0.00728	0.076315	0.003829	9.09e-05	-0.0055
56.6	-0.00265	-0.00078	-0.00852	0.075757	0.00315	-0.00014	-0.00565
56.8	-0.00212	-0.00115	-0.00972	0.075363	0.002356	-0.00024	-0.00579
57	-0.00182	-0.00169	-0.01072	0.075092	0.001433	-0.00036	-0.00609
57.2	-0.00147	-0.00211	-0.01118	0.075254	0.000798	-0.00023	-0.00615
57.4	-0.0011	-0.00237	-0.01109	0.075914	0.000708	0.000358	-0.00581
57.6	-0.00071	-0.00238	-0.01053	0.076837	0.001055	0.00109	-0.0052
57.8	-0.00051	-0.00233	-0.00976	0.077839	0.001587	0.001702	-0.00477
58	-0.00041	-0.00229	-0.00897	0.078819	0.002034	0.002242	-0.00458
58.2	-0.00051	-0.00228	-0.00838	0.07966	0.002142	0.002528	-0.00472
58.4	-0.00072	-0.00246	-0.00786	0.080298	0.001945	0.002484	-0.0052
58.6	-0.00122	-0.00296	-0.00755	0.080606	0.001378	0.002042	-0.00606
58.8	-0.00166	-0.00365	-0.00735	0.080551	0.000727	0.001302	-0.00713
59	-0.00219	-0.00457	-0.00745	0.080156	3.45e-05	0.000163	-0.00834
59.2	-0.00263	-0.00572	-0.0078	0.07941	-0.0006	-0.00123	-0.00953
59.4	-0.00296	-0.00681	-0.00836	0.078413	-0.00105	-0.00272	-0.01055
59.6	-0.00296	-0.00766	-0.00891	0.077423	-0.00121	-0.00401	-0.01116
59.8	-0.00288	-0.00828	-0.00951	0.076454	-0.00137	-0.00509	-0.01134
60	-0.00242	-0.0083	-0.00983	0.075657	-0.00135	-0.00568	-0.01099
60.2	-0.00171	-0.00782	-0.00975	0.075043	-0.00105	-0.00581	-0.01032
60.4	-0.00098	-0.00706	-0.00947	0.074513	-0.00077	-0.0057	-0.00967
60.6	-0.00043	-0.00622	-0.00925	0.073921	-0.00042	-0.00559	-0.00934
60.8	4.34e-05	-0.00536	-0.0092	0.073441	0.000116	-0.00518	-0.00918
61	0.000206	-0.00475	-0.0095	0.072991	0.000717	-0.0046	-0.00918
61.2	0.000164	-0.00443	-0.0101	0.072654	0.001307	-0.00405	-0.00927
61.4	-0.0002	-0.00435	-0.01079	0.072505	0.001822	-0.00349	-0.00946
61.6	-0.00083	-0.00443	-0.01139	0.072583	0.002061	-0.00278	-0.0097
61.8	-0.00157	-0.00461	-0.01175	0.072702	0.002171	-0.00218	-0.01002
62	-0.00227	-0.00483	-0.01183	0.072834	0.002231	-0.00168	-0.01042
62.2	-0.00294	-0.00491	-0.01181	0.072905	0.002049	-0.0013	-0.01095
62.4	-0.00344	-0.00493	-0.01181	0.072956	0.00164	-0.00123	-0.01156
62.6	-0.00399	-0.00497	-0.01196	0.073013	0.001076	-0.00161	-0.01202
62.8	-0.00454	-0.00498	-0.01205	0.073271	0.000392	-0.00213	-0.01219
63	-0.00487	-0.00492	-0.01192	0.073905	-0.00029	-0.00266	-0.01184
63.2	-0.00502	-0.00487	-0.01154	0.074862	-0.00095	-0.00309	-0.01099
63.4	-0.00496	-0.00473	-0.01097	0.075967	-0.00141	-0.00327	-0.00971
63.6	-0.00464	-0.00441	-0.01015	0.07708	-0.00164	-0.00315	-0.00833
63.8	-0.00429	-0.00431	-0.00953	0.077842	-0.00188	-0.00317	-0.00718
64	-0.00408	-0.00442	-0.00937	0.078113	-0.00235	-0.00342	-0.00657
64.2	-0.00409	-0.00474	-0.00959	0.078021	-0.00279	-0.00386	-0.00644
64.4	-0.00424	-0.00518	-0.00995	0.077861	-0.00325	-0.00418	-0.00658
64.6	-0.00437	-0.00576	-0.01031	0.077789	-0.00345	-0.00434	-0.00682
64.8	-0.0044	-0.0063	-0.01049	0.078018	-0.00326	-0.00414	-0.00703
65	-0.00457	-0.0068	-0.01047	0.078458	-0.00275	-0.0037	-0.00736
65.2	-0.00474	-0.00717	-0.01034	0.078985	-0.0021	-0.00311	-0.00783
65.4	-0.00491	-0.00738	-0.01021	0.079414	-0.00126	-0.00257	-0.00843
65.6	-0.00506	-0.00731	-0.01015	0.079757	-0.00049	-0.00205	-0.00911
65.8	-0.00537	-0.00693	-0.01017	0.079943	6.49e-05	-0.00185	-0.00998
66	-0.00587	-0.00633	-0.01031	0.079989	0.000404	-0.00208	-0.01085
66.2	-0.0065	-0.0055	-0.01057	0.079957	0.000506	-0.00248	-0.01148
66.4	-0.00704	-0.00446	-0.01081	0.079993	0.000383	-0.00286	-0.01187
66.6	-0.0075	-0.00341	-0.01113	0.080009	-1.14e-05	-0.00333	-0.01217
66.8	-0.00785	-0.00228	-0.01152	0.079984	-0.00054	-0.00359	-0.01231
67	-0.00805	-0.00122	-0.01198	0.079842	-0.00103	-0.00361	-0.01228
67.2	-0.00825	-0.0005	-0.01248	0.079543	-0.00148	-0.00355	-0.01233
67.4	-0.00858	-0.00029	-0.01314	0.078973	-0.00205	-0.00367	-0.0125
67.6	-0.00895	-0.0003	-0.01368	0.078311	-0.00265	-0.00373	-0.01261
67.8	-0.00936	-0.00055	-0.01399	0.077673	-0.00324	-0.0037	-0.01254
68	-0.00963	-0.0009	-0.01399	0.077298	-0.00394	-0.00344	-0.0123
68.2	-0.0097	-0.00139	-0.01372	0.077198	-0.0045	-0.00296	-0.01192
68.4	-0.00966	-0.00205	-0.01329	0.077444	-0.00483	-0.00227	-0.0115
68.6	-0.00959	-0.00299	-0.0129	0.077894	-0.00495	-0.00156	-0.01117
68.8	-0.0093	-0.00407	-0.0124	0.078568	-0.00489	-0.0009	-0.01089
69	-0.00884	-0.00507	-0.01177	0.079393	-0.00452	-0.00031	-0.01065
69.2	-0.00817	-0.00568	-0.01094	0.080333	-0.00403	6.12e-05	-0.01036
69.4	-0.00726	-0.00579	-0.0099	0.081302	-0.00333	0.000196	-0.00996
69.6	-0.00608	-0.00543	-0.00878	0.082237	-0.00263	0.000248	-0.00943
69.8	-0.00467	-0.00466	-0.00774	0.083087	-0.00189	0.000509	-0.00881
70	-0.00332	-0.00366	-0.00695	0.083697	-0.0012	0.000825	-0.00831
70.2	-0.0021	-0.00264	-0.00639	0.084142	-0.0005	0.00128	-0.00798
70.4	-0.00098	-0.00165	-0.006	0.084475	0.000238	0.001898	-0.00768
70.6	-4.61e-05	-0.00087	-0.00564	0.084743	0.00114	0.002509	-0.00741
70.8	0.000549	-0.00044	-0.00537	0.08488	0.001936	0.002856	-0.00734
71	0.000854	-0.0004	-0.00524	0.084951	0.002464	0.002929	-0.0073
71.2	0.000778	-0.00066	-0.00526	0.084915	0.002627	0.002737	-0.00726
71.4	0.000118	-0.00133	-0.00562	0.08462	0.002253	0.002183	-0.00751
71.6	-0.00095	-0.00231	-0.00636	0.083999	0.001381	0.001283	-0.00819
71.8	-0.00231	-0.00346	-0.00739	0.083122	0.00037	0.000146	-0.00913
72	-0.00377	-0.00464	-0.00857	0.082176	-0.0006	-0.00112	-0.01013
72.2	-0.00513	-0.00572	-0.0098	0.081288	-0.00153	-0.00249	-0.01108
72.4	-0.00615	-0.00648	-0.01081	0.080639	-0.00223	-0.00369	-0.01179
72.6	-0.0069	-0.00686	-0.01164	0.080256	-0.00273	-0.00458	-0.01214
72.8	-0.00731	-0.00694	-0.01224	0.080193	-0.00297	-0.00527	-0.01215
73	-0.00744	-0.00677	-0.01266	0.080297	-0.00294	-0.00573	-0.01204
73.2	-0.00747	-0.00655	-0.01312	0.080309	-0.00288	-0.00602	-0.01199
73.4	-0.00766	-0.00636	-0.01374	0.080116	-0.00291	-0.00611	-0.01201
73.6	-0.00801	-0.00606	-0.01428	0.079789	-0.00294	-0.00608	-0.01207
73.8	-0.00835	-0.00562	-0.01458	0.079453	-0.00306	-0.00578	-0.01212
74	-0.00852	-0.00516	-0.01449	0.079102	-0.00324	-0.0053	-0.012
74.2	-0.00846	-0.00472	-0.01397	0.078866	-0.00335	-0.00463	-0.01165
74.4	-0.00826	-0.00447	-0.01327	0.078584	-0.00359	-0.00402	-0.01132
74.6	-0.00794	-0.00455	-0.01257	0.07833	-0.00393	-0.00347	-0.01106
74.8	-0.00775	-0.00494	-0.01211	0.077902	-0.00446	-0.00326	-0.01092
75	-0.00762	-0.00541	-0.01197	0.077427	-0.00502	-0.00328	-0.011
75.2	-0.00751	-0.00584	-0.01208	0.076935	-0.00554	-0.00349	-0.01131
75.4	-0.00742	-0.00603	-0.01218	0.076724	-0.00588	-0.00376	-0.01153
75.6	-0.00727	-0.00595	-0.01228	0.076804	-0.00605	-0.00413	-0.0115
75.8	-0.00696	-0.00568	-0.01229	0.077262	-0.00596	-0.00436	-0.01124
76	-0.00655	-0.00541	-0.01226	0.077963	-0.00575	-0.00442	-0.01086
76.2	-0.00614	-0.00524	-0.01226	0.07872	-0.00551	-0.00448	-0.0104
76.4	-0.00568	-0.00528	-0.01225	0.079485	-0.0051	-0.00472	-0.01004
76.6	-0.00529	-0.00541	-0.01223	0.080125	-0.00477	-0.00507	-0.00989
76.8	-0.00499	-0.00566	-0.01231	0.080651	-0.00468	-0.00556	-0.00991
77	-0.00493	-0.00597	-0.0124	0.081144	-0.00474	-0.00609	-0.00989
77.2	-0.00504	-0.00622	-0.0123	0.081636	-0.0048	-0.00662	-0.0098
77.4	-0.00524	-0.00642	-0.01219	0.081931	-0.00503	-0.00695	-0.00966
77.6	-0.00544	-0.00673	-0.01207	0.081927	-0.00524	-0.00713	-0.00953
77.8	-0.00573	-0.00705	-0.01196	0.081631	-0.00537	-0.0072	-0.00957
78	-0.00608	-0.00737	-0.01193	0.080984	-0.00554	-0.00722	-0.00999
78.2	-0.00652	-0.00766	-0.01214	0.080176	-0.00574	-0.00717	-0.01073
78.4	-0.00694	-0.00776	-0.01253	0.07938	-0.00584	-0.00707	-0.01158
78.6	-0.00731	-0.00765	-0.01292	0.078913	-0.00575	-0.00683	-0.01239
78.8	-0.00776	-0.00744	-0.01335	0.078698	-0.00557	-0.00655	-0.01308
79	-0.00839	-0.00716	-0.01383	0.078757	-0.00524	-0.00637	-0.0135
79.2	-0.00895	-0.00684	-0.01421	0.079013	-0.0047	-0.00615	-0.01366
79.4	-0.00947	-0.00664	-0.0145	0.079361	-0.00411	-0.00593	-0.0137
79.6	-0.0098	-0.00647	-0.01475	0.079638	-0.0036	-0.00575	-0.01372
79.8	-0.00989	-0.00634	-0.01482	0.079859	-0.0031	-0.00562	-0.01369
80	-0.00969	-0.00622	-0.01447	0.080113	-0.00257	-0.00536	-0.01362
80.2	-0.00925	-0.0061	-0.01388	0.08043	-0.00223	-0.00508	-0.01347
80.4	-0.00867	-0.00594	-0.01316	0.08096	-0.00199	-0.00487	-0.01318
80.6	-0.00823	-0.00584	-0.01245	0.08165	-0.00183	-0.00487	-0.01266
80.8	-0.00799	-0.00584	-0.01198	0.082178	-0.00189	-0.00514	-0.01211
81	-0.00794	-0.00598	-0.01189	0.0824	-0.00227	-0.00567	-0.01163
81.2	-0.00805	-0.0062	-0.01202	0.08234	-0.00281	-0.00624	-0.01133
81.4	-0.00823	-0.00634	-0.01209	0.082021	-0.00342	-0.00661	-0.01119
81.6	-0.00849	-0.00641	-0.01215	0.081404	-0.00422	-0.00673	-0.01128
81.8	-0.00876	-0.0063	-0.01208	0.08084	-0.00501	-0.00654	-0.01137
82	-0.00893	-0.00591	-0.01184	0.080491	-0.00556	-0.00607	-0.0113
82.2	-0.00924	-0.00545	-0.01158	0.080345	-0.00591	-0.00554	-0.01114
82.4	-0.00974	-0.00497	-0.01143	0.080307	-0.00605	-0.00506	-0.01092
82.6	-0.01032	-0.00459	-0.01136	0.080504	-0.00597	-0.00471	-0.0108
82.8	-0.01078	-0.0043	-0.01125	0.080889	-0.00551	-0.00434	-0.01081
83	-0.01104	-0.00414	-0.01112	0.081442	-0.0049	-0.00394	-0.01085
83.2	-0.01094	-0.00397	-0.01092	0.082027	-0.00412	-0.00345	-0.01085
83.4	-0.01061	-0.00406	-0.01067	0.082637	-0.00335	-0.00302	-0.01083
83.6	-0.01019	-0.00418	-0.01044	0.083116	-0.00259	-0.00261	-0.01073
83.8	-0.00972	-0.00436	-0.01048	0.083508	-0.00206	-0.00233	-0.01049
84	-0.00941	-0.0047	-0.0109	0.083666	-0.00172	-0.00229	-0.01027
84.2	-0.00936	-0.00526	-0.01177	0.08355	-0.00173	-0.00262	-0.01016
84.4	-0.00955	-0.00595	-0.01314	0.082985	-0.00205	-0.00337	-0.01032
84.6	-0.00976	-0.00673	-0.01452	0.082344	-0.00251	-0.00426	-0.01056
84.8	-0.00987	-0.00751	-0.01559	0.081676	-0.00312	-0.00515	-0.01092
85	-0.00985	-0.00817	-0.01617	0.081037	-0.00383	-0.006	-0.01136
85.2	-0.0097	-0.00865	-0.01628	0.080556	-0.0045	-0.00675	-0.0118
85.4	-0.00936	-0.00869	-0.01567	0.080596	-0.00497	-0.00714	-0.01202
85.6	-0.0089	-0.00837	-0.0147	0.080931	-0.00506	-0.00725	-0.01212
85.8	-0.00861	-0.00797	-0.01368	0.081395	-0.00489	-0.00727	-0.01229
86	-0.00849	-0.00761	-0.01271	0.081917	-0.00454	-0.00723	-0.01255
86.2	-0.00844	-0.00717	-0.01163	0.082672	-0.00391	-0.00697	-0.01279
86.4	-0.00837	-0.00663	-0.01061	0.08346	-0.0029	-0.00651	-0.01279
86.6	-0.00829	-0.00617	-0.00973	0.084173	-0.00197	-0.00586	-0.01258
86.8	-0.00816	-0.00578	-0.00915	0.084679	-0.0011	-0.00516	-0.0121
87	-0.00811	-0.00556	-0.00897	0.085039	-0.00035	-0.0045	-0.01146
87.2	-0.00821	-0.00548	-0.00935	0.085117	0.000165	-0.00393	-0.01076
87.4	-0.00845	-0.00585	-0.01022	0.084947	0.000316	-0.00346	-0.01034
87.6	-0.00888	-0.00647	-0.01148	0.084486	0.000173	-0.00324	-0.01021
87.8	-0.00936	-0.00702	-0.01294	0.083899	-0.00024	-0.00325	-0.01039
88	-0.00983	-0.00743	-0.01442	0.083294	-0.00073	-0.00343	-0.01078
88.2	-0.01005	-0.00773	-0.01553	0.082851	-0.00126	-0.00368	-0.01125
88.4	-0.01015	-0.00786	-0.01644	0.082419	-0.0019	-0.00424	-0.01186
88.6	-0.01008	-0.00775	-0.01715	0.082139	-0.0025	-0.00486	-0.01248
88.8	-0.01003	-0.00755	-0.0176	0.082127	-0.00313	-0.00543	-0.013
89	-0.00995	-0.00725	-0.01764	0.082294	-0.00382	-0.00576	-0.0134
89.2	-0.01009	-0.00709	-0.01764	0.082373	-0.00446	-0.00598	-0.01383
89.4	-0.01038	-0.00693	-0.01753	0.082471	-0.00508	-0.00599	-0.01416
89.6	-0.01089	-0.00687	-0.01741	0.082516	-0.00565	-0.00611	-0.01448
89.8	-0.01125	-0.00667	-0.01705	0.0826	-0.00594	-0.0061	-0.01457
90	-0.01142	-0.00646	-0.01679	0.082703	-0.00608	-0.0061	-0.01438
90.2	-0.01149	-0.00627	-0.01659	0.082869	-0.00633	-0.00605	-0.01407
90.4	-0.01147	-0.00621	-0.01651	0.083159	-0.00653	-0.00597	-0.01358
90.6	-0.01137	-0.00633	-0.0164	0.083526	-0.00676	-0.00586	-0.01301
90.8	-0.01119	-0.00677	-0.01636	0.084005	-0.00692	-0.0057	-0.01251
91	-0.01096	-0.00731	-0.01625	0.084589	-0.00686	-0.0056	-0.01215
91.2	-0.01054	-0.00764	-0.0161	0.08521	-0.00649	-0.00553	-0.01165
91.4	-0.00992	-0.00772	-0.01596	0.085755	-0.00588	-0.00556	-0.01129
91.6	-0.00932	-0.00769	-0.01583	0.086268	-0.00498	-0.00554	-0.01107
91.8	-0.00884	-0.00757	-0.01564	0.086613	-0.00404	-0.00549	-0.01098
92	-0.00869	-0.00748	-0.01558	0.086639	-0.00327	-0.00557	-0.0111
92.2	-0.00885	-0.00773	-0.01564	0.086445	-0.00283	-0.00578	-0.0114
92.4	-0.00938	-0.0083	-0.01568	0.086155	-0.0028	-0.00605	-0.01178
92.6	-0.00998	-0.00904	-0.01566	0.085786	-0.00293	-0.00614	-0.01197
92.8	-0.0107	-0.00988	-0.01572	0.085284	-0.00326	-0.00625	-0.01206
93	-0.01124	-0.01048	-0.01581	0.08479	-0.00377	-0.00631	-0.012
93.2	-0.01149	-0.01074	-0.01596	0.084313	-0.00427	-0.00639	-0.01208
93.4	-0.01139	-0.01058	-0.0161	0.08389	-0.00473	-0.00637	-0.01218
93.6	-0.01098	-0.01004	-0.01629	0.083654	-0.00518	-0.00641	-0.01241
93.8	-0.01049	-0.00924	-0.01656	0.08356	-0.00554	-0.00652	-0.01292
94	-0.01008	-0.00848	-0.0167	0.083557	-0.0057	-0.00658	-0.01361
94.2	-0.00969	-0.00783	-0.01659	0.083685	-0.00572	-0.00651	-0.01431
94.4	-0.00926	-0.0073	-0.01642	0.084067	-0.00544	-0.00634	-0.01484
94.6	-0.00894	-0.00687	-0.0163	0.084415	-0.0051	-0.00617	-0.01518
94.8	-0.0086	-0.00651	-0.01619	0.084706	-0.00475	-0.00595	-0.01532
95	-0.00811	-0.00619	-0.01609	0.085142	-0.00425	-0.0056	-0.01532
95.2	-0.00764	-0.00585	-0.01585	0.085777	-0.00361	-0.00493	-0.01498
95.4	-0.00734	-0.00558	-0.01547	0.086264	-0.00312	-0.00424	-0.0145
95.6	-0.00716	-0.00553	-0.01498	0.086676	-0.00283	-0.00359	-0.01394
95.8	-0.00707	-0.0057	-0.01439	0.087183	-0.00275	-0.003	-0.01314
96	-0.00718	-0.00591	-0.01376	0.087717	-0.0028	-0.00237	-0.01209
96.2	-0.00745	-0.00625	-0.01331	0.087965	-0.00304	-0.00194	-0.01096
96.4	-0.00766	-0.00664	-0.01305	0.087975	-0.00347	-0.00172	-0.00988
96.6	-0.00763	-0.00691	-0.01294	0.087862	-0.00392	-0.00154	-0.00894
96.8	-0.00726	-0.00704	-0.01302	0.08765	-0.00418	-0.00141	-0.00825
97	-0.00685	-0.0072	-0.01338	0.087279	-0.00446	-0.00148	-0.00791
97.2	-0.0065	-0.00735	-0.01389	0.086881	-0.00465	-0.00181	-0.00803
97.4	-0.00654	-0.00761	-0.01452	0.086516	-0.00473	-0.00228	-0.0085
97.6	-0.00696	-0.00799	-0.01507	0.086208	-0.00486	-0.00281	-0.00922
97.8	-0.00774	-0.00857	-0.01559	0.085971	-0.00514	-0.00337	-0.01006
98	-0.00861	-0.00913	-0.01616	0.085764	-0.00541	-0.00388	-0.01077
98.2	-0.00947	-0.00956	-0.01685	0.085575	-0.00565	-0.00426	-0.01137
98.4	-0.01012	-0.00978	-0.01747	0.085557	-0.00575	-0.00453	-0.01183
98.6	-0.01055	-0.00985	-0.01802	0.085646	-0.0057	-0.00481	-0.01215
98.8	-0.011	-0.00975	-0.01844	0.085635	-0.0057	-0.00507	-0.01243
99	-0.01153	-0.0098	-0.0187	0.08548	-0.00604	-0.00557	-0.01294
99.2	-0.01199	-0.00989	-0.0186	0.085481	-0.00654	-0.00619	-0.01345
99.4	-0.01245	-0.00996	-0.01823	0.085506	-0.00712	-0.00689	-0.01397
99.6	-0.01291	-0.0101	-0.01778	0.085479	-0.0076	-0.00761	-0.01448
99.8	-0.0131	-0.01037	-0.01724	0.085428	-0.00796	-0.00825	-0.01492
100	-0.01289	-0.01061	-0.01648	0.085579	-0.00799	-0.00854	-0.01505
100.2	-0.01236	-0.01092	-0.01564	0.085772	-0.00792	-0.00852	-0.01498
100.4	-0.01159	-0.01123	-0.01486	0.086013	-0.00785	-0.00828	-0.01468
100.6	-0.01079	-0.0114	-0.01407	0.086415	-0.00779	-0.00785	-0.01425
100.8	-0.01003	-0.01137	-0.01326	0.086935	-0.00759	-0.00731	-0.01373
101	-0.00934	-0.01127	-0.01251	0.087448	-0.00733	-0.00676	-0.01328
101.2	-0.00876	-0.01116	-0.01188	0.087826	-0.007	-0.00629	-0.01296
101.4	-0.00839	-0.01113	-0.01153	0.087988	-0.00655	-0.0059	-0.01281
101.6	-0.00822	-0.01107	-0.01154	0.087826	-0.0061	-0.00554	-0.01267
101.8	-0.00821	-0.01087	-0.0119	0.08747	-0.00578	-0.00535	-0.01253
102	-0.00839	-0.01047	-0.0125	0.086919	-0.00559	-0.00548	-0.01241
102.2	-0.00876	-0.00991	-0.01328	0.086174	-0.00549	-0.00585	-0.01236
102.4	-0.00914	-0.00929	-0.01406	0.085354	-0.00546	-0.00629	-0.0124
102.6	-0.00943	-0.00881	-0.01474	0.084624	-0.00549	-0.00684	-0.01256
102.8	-0.00972	-0.00852	-0.01535	0.083977	-0.00541	-0.00743	-0.01289
103	-0.01006	-0.00842	-0.01602	0.083353	-0.0052	-0.00793	-0.01342
103.2	-0.01027	-0.00842	-0.01664	0.082936	-0.00492	-0.00825	-0.01408
103.4	-0.0103	-0.00843	-0.01712	0.082839	-0.00464	-0.00827	-0.01479
103.6	-0.01021	-0.00847	-0.01745	0.083008	-0.00437	-0.00813	-0.01549
103.8	-0.01003	-0.00855	-0.01771	0.083485	-0.00431	-0.00792	-0.01615
104	-0.0098	-0.00859	-0.01767	0.084287	-0.00435	-0.00764	-0.01656
104.2	-0.00958	-0.00869	-0.0174	0.085398	-0.00433	-0.0073	-0.0167
104.4	-0.00945	-0.00891	-0.017	0.086528	-0.00445	-0.00701	-0.01656
104.6	-0.00948	-0.00921	-0.01659	0.087662	-0.00479	-0.00675	-0.0164
104.8	-0.00959	-0.00945	-0.01626	0.088741	-0.00517	-0.00653	-0.01618
105	-0.00974	-0.00964	-0.01616	0.089757	-0.00559	-0.0063	-0.01598
105.2	-0.00983	-0.00959	-0.01617	0.0906	-0.00624	-0.00605	-0.01561
105.4	-0.00967	-0.00929	-0.01622	0.091461	-0.00686	-0.00589	-0.01508
105.6	-0.00924	-0.00886	-0.01626	0.092231	-0.00725	-0.00585	-0.01431
105.8	-0.00858	-0.00833	-0.01587	0.092917	-0.0073	-0.00572	-0.01329
106	-0.00772	-0.00778	-0.01518	0.093416	-0.00704	-0.0055	-0.01208
106.2	-0.00691	-0.00743	-0.01448	0.093671	-0.0065	-0.00528	-0.0109
106.4	-0.00635	-0.00724	-0.01398	0.093534	-0.00587	-0.00512	-0.01011
106.6	-0.00591	-0.00698	-0.0136	0.093142	-0.00517	-0.00495	-0.00978
106.8	-0.00554	-0.00672	-0.01352	0.09249	-0.00465	-0.00492	-0.0099
107	-0.00532	-0.00657	-0.01366	0.091802	-0.00425	-0.005	-0.01028
107.2	-0.00529	-0.00646	-0.01388	0.09108	-0.00384	-0.00517	-0.01078
107.4	-0.00566	-0.00644	-0.01403	0.090424	-0.00359	-0.00538	-0.01122
107.6	-0.00646	-0.00661	-0.01408	0.0897	-0.00354	-0.00566	-0.01147
107.8	-0.00758	-0.00698	-0.01408	0.089091	-0.00358	-0.00585	-0.01156
108	-0.00882	-0.00727	-0.0141	0.088636	-0.00377	-0.00594	-0.01165
108.2	-0.01008	-0.0076	-0.01423	0.088439	-0.00411	-0.006	-0.01198
108.4	-0.01109	-0.00804	-0.01451	0.088423	-0.00437	-0.00602	-0.01251
108.6	-0.01172	-0.00863	-0.01492	0.088608	-0.00456	-0.0059	-0.01321
108.8	-0.01194	-0.0093	-0.01533	0.088936	-0.00474	-0.00568	-0.01401
109	-0.01185	-0.01018	-0.01571	0.089326	-0.00482	-0.00544	-0.0148
109.2	-0.01152	-0.01105	-0.01586	0.089754	-0.0047	-0.00524	-0.01538
109.4	-0.01114	-0.01179	-0.01578	0.090232	-0.00434	-0.00503	-0.01579
109.6	-0.01077	-0.01229	-0.01573	0.090759	-0.00382	-0.00483	-0.01602
109.8	-0.01038	-0.01237	-0.0157	0.091306	-0.00311	-0.00457	-0.01598
110	-0.01	-0.01201	-0.01579	0.091772	-0.00234	-0.00432	-0.01591
110.2	-0.00968	-0.0114	-0.01609	0.092008	-0.00179	-0.00417	-0.01591
110.4	-0.00937	-0.01074	-0.01654	0.091881	-0.00158	-0.00417	-0.01582
110.6	-0.00918	-0.01003	-0.01691	0.091567	-0.00154	-0.00424	-0.01564
110.8	-0.00932	-0.00948	-0.01733	0.090982	-0.00176	-0.00444	-0.01552
111	-0.00983	-0.0093	-0.01766	0.090126	-0.00248	-0.00478	-0.01544
111.2	-0.01057	-0.00945	-0.01792	0.08914	-0.00355	-0.00515	-0.01537
111.4	-0.01134	-0.00966	-0.01808	0.088318	-0.00479	-0.00543	-0.01527
111.6	-0.01203	-0.00989	-0.01821	0.0876	-0.00603	-0.0057	-0.01512
111.8	-0.01247	-0.01028	-0.01817	0.086865	-0.00723	-0.00592	-0.01495
112	-0.0126	-0.01067	-0.01799	0.086266	-0.00808	-0.006	-0.01466
112.2	-0.01229	-0.01091	-0.01752	0.085898	-0.00845	-0.00585	-0.01427
112.4	-0.01162	-0.011	-0.01676	0.085738	-0.00827	-0.00555	-0.01383
112.6	-0.01071	-0.01108	-0.01582	0.085716	-0.00777	-0.00515	-0.01334
112.8	-0.00977	-0.01108	-0.01483	0.08594	-0.00698	-0.00486	-0.01292
113	-0.00885	-0.01101	-0.01402	0.086417	-0.0061	-0.00465	-0.01253
113.2	-0.00796	-0.0107	-0.01341	0.087194	-0.00511	-0.00436	-0.01207
113.4	-0.00704	-0.01017	-0.013	0.088222	-0.00407	-0.004	-0.01151
113.6	-0.0063	-0.0096	-0.0128	0.089327	-0.0031	-0.00365	-0.01117
113.8	-0.00574	-0.00909	-0.01291	0.090425	-0.00241	-0.00335	-0.01102
114	-0.00537	-0.00875	-0.01313	0.091422	-0.00189	-0.00312	-0.01107
114.2	-0.00537	-0.00866	-0.01365	0.092207	-0.00171	-0.00318	-0.01134
114.4	-0.0059	-0.00902	-0.01445	0.092663	-0.00213	-0.00352	-0.0119
114.6	-0.00674	-0.00955	-0.0153	0.092998	-0.00296	-0.00399	-0.0125
114.8	-0.00778	-0.01012	-0.01613	0.093251	-0.00406	-0.00454	-0.01308
115	-0.00885	-0.01049	-0.0168	0.093351	-0.00531	-0.00522	-0.0136
115.2	-0.00979	-0.01066	-0.01712	0.093372	-0.00642	-0.00587	-0.01397
115.4	-0.01038	-0.01057	-0.01688	0.093427	-0.00716	-0.00633	-0.01407
115.6	-0.01074	-0.01029	-0.01635	0.093486	-0.00759	-0.00668	-0.01397
115.8	-0.0109	-0.00979	-0.01551	0.093528	-0.00755	-0.00687	-0.01371
116	-0.01096	-0.00926	-0.0146	0.093519	-0.00721	-0.00699	-0.01332
116.2	-0.01101	-0.00889	-0.01389	0.093403	-0.00694	-0.00715	-0.01301
116.4	-0.01099	-0.00857	-0.01349	0.093286	-0.00672	-0.00741	-0.01284
116.6	-0.01071	-0.00824	-0.01331	0.093267	-0.00652	-0.00756	-0.01259
116.8	-0.01019	-0.00789	-0.01328	0.093242	-0.0063	-0.00763	-0.01235
117	-0.00957	-0.00763	-0.01332	0.093224	-0.00603	-0.0076	-0.01218
117.2	-0.00909	-0.00749	-0.01342	0.093095	-0.00568	-0.00748	-0.01219
117.4	-0.00888	-0.00753	-0.01373	0.092782	-0.00545	-0.00731	-0.01229
117.6	-0.00893	-0.0078	-0.01418	0.09212	-0.00536	-0.00725	-0.01264
117.8	-0.00914	-0.00819	-0.01478	0.091265	-0.00555	-0.00718	-0.01299
118	-0.00942	-0.00855	-0.01533	0.090374	-0.00582	-0.00701	-0.01327
118.2	-0.00953	-0.00873	-0.0157	0.089633	-0.00598	-0.00682	-0.01327
118.4	-0.0095	-0.00882	-0.01592	0.088857	-0.00624	-0.00671	-0.01321
118.6	-0.0094	-0.00882	-0.01607	0.088137	-0.00645	-0.00665	-0.01308
118.8	-0.0093	-0.00889	-0.01625	0.087419	-0.00659	-0.00669	-0.01307
119	-0.00927	-0.00916	-0.0166	0.086572	-0.00691	-0.00683	-0.01318
119.2	-0.00926	-0.00959	-0.0171	0.085539	-0.00744	-0.00701	-0.01338
119.4	-0.00926	-0.00993	-0.0175	0.084705	-0.00777	-0.00719	-0.01339
119.6	-0.00927	-0.01021	-0.01796	0.084084	-0.00805	-0.00756	-0.01331
119.8	-0.00909	-0.01031	-0.01828	0.083918	-0.00824	-0.00797	-0.01302
120	-0.00861	-0.0101	-0.01842	0.084276	-0.00821	-0.00837	-0.01248
120.2	-0.00808	-0.00981	-0.0184	0.084962	-0.00813	-0.00879	-0.01186
120.4	-0.00768	-0.00959	-0.01836	0.085689	-0.00804	-0.00916	-0.01149
120.6	-0.00764	-0.00955	-0.01831	0.086473	-0.00788	-0.00928	-0.01143
120.8	-0.00824	-0.00983	-0.01843	0.087186	-0.00777	-0.00935	-0.01179
121	-0.00934	-0.0103	-0.01866	0.087884	-0.00764	-0.00932	-0.01237
121.2	-0.01048	-0.01076	-0.01893	0.08867	-0.00727	-0.00908	-0.01299
121.4	-0.01154	-0.01107	-0.01928	0.08969	-0.00669	-0.00861	-0.0133
121.6	-0.01247	-0.01122	-0.01971	0.090782	-0.00599	-0.00826	-0.01337
121.8	-0.01327	-0.01129	-0.02021	0.091727	-0.00543	-0.00806	-0.01322
122	-0.01414	-0.01154	-0.02087	0.092172	-0.0053	-0.00809	-0.01318
122.2	-0.01523	-0.01214	-0.02175	0.092138	-0.00553	-0.00843	-0.01337
122.4	-0.01646	-0.01308	-0.0227	0.09146	-0.00621	-0.00908	-0.01389
122.6	-0.01752	-0.01418	-0.02345	0.09038	-0.00725	-0.00961	-0.01442
122.8	-0.0182	-0.01515	-0.02375	0.08917	-0.00827	-0.00992	-0.01486
123	-0.01846	-0.0158	-0.0236	0.088265	-0.0091	-0.01001	-0.01503
123.2	-0.01823	-0.01607	-0.02306	0.087739	-0.00986	-0.00988	-0.01499
123.4	-0.01754	-0.01597	-0.02211	0.087747	-0.01038	-0.00937	-0.01468
123.6	-0.01663	-0.01562	-0.02096	0.088046	-0.01071	-0.0087	-0.01436
123.8	-0.01552	-0.01508	-0.01958	0.088532	-0.0107	-0.00775	-0.01408
124	-0.01425	-0.01429	-0.01801	0.089059	-0.0102	-0.00654	-0.01392
124.2	-0.01302	-0.01331	-0.01645	0.089541	-0.00954	-0.00524	-0.01387
124.4	-0.01193	-0.01221	-0.01523	0.089867	-0.00887	-0.00416	-0.01409
124.6	-0.01089	-0.01098	-0.01416	0.090248	-0.00807	-0.00325	-0.01432
124.8	-0.01004	-0.00978	-0.01351	0.090521	-0.00724	-0.00274	-0.01459
125	-0.00957	-0.00884	-0.01346	0.090739	-0.00664	-0.00281	-0.01484
125.2	-0.00949	-0.00817	-0.01382	0.090741	-0.00611	-0.00349	-0.01513
125.4	-0.00985	-0.00786	-0.01432	0.090453	-0.00578	-0.00455	-0.01539
125.6	-0.01058	-0.00797	-0.01501	0.089685	-0.00563	-0.00601	-0.01581
125.8	-0.01159	-0.0084	-0.01588	0.088818	-0.00572	-0.00774	-0.01625
126	-0.01264	-0.00908	-0.01672	0.087833	-0.00606	-0.00938	-0.01663
126.2	-0.01363	-0.00997	-0.01755	0.086964	-0.00653	-0.01073	-0.01689
126.4	-0.01455	-0.011	-0.01842	0.086341	-0.00706	-0.01182	-0.01705
126.6	-0.01524	-0.01194	-0.01913	0.08628	-0.00756	-0.01239	-0.01685
126.8	-0.0156	-0.01281	-0.01946	0.086515	-0.00792	-0.01238	-0.01629
127	-0.01584	-0.01357	-0.0195	0.08683	-0.0081	-0.01198	-0.01554
127.2	-0.01583	-0.01413	-0.01924	0.087094	-0.00814	-0.01124	-0.01472
127.4	-0.01535	-0.01418	-0.0186	0.087389	-0.00784	-0.01009	-0.01373
127.6	-0.01457	-0.01389	-0.01785	0.087497	-0.00751	-0.00899	-0.01291
127.8	-0.01369	-0.01332	-0.01714	0.087392	-0.00738	-0.00799	-0.01238
128	-0.01272	-0.01253	-0.01653	0.087329	-0.00728	-0.00724	-0.01216
128.2	-0.0119	-0.01161	-0.01596	0.08751	-0.00707	-0.00665	-0.01209
128.4	-0.01152	-0.01089	-0.0158	0.087746	-0.00691	-0.00648	-0.01236
128.6	-0.01154	-0.0103	-0.01608	0.087977	-0.00681	-0.00657	-0.01284
128.8	-0.01201	-0.00982	-0.01674	0.088222	-0.0068	-0.00693	-0.01362
129	-0.01276	-0.0094	-0.01758	0.08848	-0.0069	-0.00729	-0.0146
129.2	-0.01347	-0.0091	-0.01855	0.088766	-0.00715	-0.00763	-0.01562
129.4	-0.01406	-0.00887	-0.0195	0.089225	-0.00761	-0.00791	-0.01647
129.6	-0.01454	-0.00889	-0.0204	0.089861	-0.00816	-0.0081	-0.01718
129.8	-0.01487	-0.00921	-0.02122	0.09069	-0.00864	-0.00823	-0.01769
130	-0.01498	-0.00973	-0.02183	0.091628	-0.00912	-0.00839	-0.01789
130.2	-0.01494	-0.0103	-0.02215	0.092517	-0.00953	-0.00863	-0.01779
130.4	-0.01479	-0.01096	-0.02219	0.093085	-0.00993	-0.00894	-0.01757
130.6	-0.01465	-0.01161	-0.02203	0.09335	-0.01031	-0.00934	-0.0173
130.8	-0.01435	-0.01209	-0.02177	0.093335	-0.0107	-0.00977	-0.01696
131	-0.01412	-0.0125	-0.02154	0.092978	-0.01116	-0.01036	-0.01662
131.2	-0.01401	-0.01303	-0.02141	0.092196	-0.01184	-0.01123	-0.01656
131.4	-0.01396	-0.01349	-0.0211	0.091213	-0.01247	-0.01208	-0.0166
131.6	-0.01392	-0.01386	-0.02072	0.090237	-0.01306	-0.01286	-0.01664
131.8	-0.01406	-0.01405	-0.02035	0.089449	-0.01363	-0.01336	-0.01664
132	-0.01423	-0.01412	-0.02018	0.088798	-0.01413	-0.01357	-0.0167
132.2	-0.01447	-0.01403	-0.0202	0.088241	-0.01439	-0.01338	-0.01675
132.4	-0.01469	-0.0138	-0.02034	0.087931	-0.01431	-0.01284	-0.01678
132.6	-0.01462	-0.01333	-0.02039	0.087854	-0.01364	-0.01188	-0.01665
132.8	-0.01423	-0.01281	-0.02027	0.087837	-0.01253	-0.01074	-0.01638
133	-0.01379	-0.01234	-0.02006	0.087835	-0.01122	-0.00968	-0.01619
133.2	-0.01337	-0.012	-0.01984	0.087995	-0.00988	-0.00872	-0.0162
133.4	-0.01305	-0.01181	-0.01969	0.08821	-0.0087	-0.00799	-0.01637
133.6	-0.0129	-0.01171	-0.0195	0.088504	-0.00774	-0.00755	-0.01661
133.8	-0.01292	-0.01149	-0.01929	0.089037	-0.00668	-0.00719	-0.01677
134	-0.01299	-0.01095	-0.01897	0.089931	-0.00545	-0.00665	-0.01662
134.2	-0.01309	-0.01017	-0.01854	0.091128	-0.00415	-0.006	-0.01615
134.4	-0.0133	-0.0093	-0.01828	0.092317	-0.00308	-0.00546	-0.01566
134.6	-0.01365	-0.00856	-0.01822	0.093317	-0.00252	-0.005	-0.01535
134.8	-0.01396	-0.00785	-0.01814	0.094061	-0.00254	-0.00465	-0.01521
135	-0.01415	-0.00724	-0.018	0.094593	-0.00284	-0.00438	-0.01508
135.2	-0.01414	-0.00671	-0.01793	0.09502	-0.00325	-0.00407	-0.0149
135.4	-0.01384	-0.00614	-0.01791	0.095578	-0.00362	-0.00357	-0.01447
135.6	-0.01322	-0.00564	-0.01806	0.09606	-0.00386	-0.00318	-0.01387
135.8	-0.0126	-0.00556	-0.01856	0.096296	-0.00406	-0.00318	-0.01322
136	-0.01192	-0.00585	-0.01927	0.096304	-0.00423	-0.00351	-0.01266
136.2	-0.01138	-0.00642	-0.02015	0.096048	-0.00453	-0.00425	-0.0122
136.4	-0.01119	-0.00747	-0.02099	0.095301	-0.0051	-0.00542	-0.01201
136.6	-0.01149	-0.00896	-0.02192	0.094246	-0.00608	-0.00688	-0.01226
136.8	-0.01196	-0.01059	-0.02277	0.093181	-0.0072	-0.00825	-0.01273
137	-0.0126	-0.01222	-0.02349	0.092159	-0.00843	-0.00948	-0.01327
137.2	-0.01319	-0.01368	-0.02383	0.091263	-0.00943	-0.01045	-0.01375
137.4	-0.01351	-0.0147	-0.02386	0.090713	-0.01	-0.01095	-0.01393
137.6	-0.01345	-0.01514	-0.02332	0.090523	-0.01004	-0.01089	-0.01362
137.8	-0.01309	-0.01521	-0.02239	0.090558	-0.0098	-0.01058	-0.01308
138	-0.01258	-0.01492	-0.02131	0.090661	-0.00952	-0.01024	-0.01259
138.2	-0.01204	-0.0144	-0.02023	0.090719	-0.00943	-0.00989	-0.01219
138.4	-0.01164	-0.01365	-0.01919	0.090777	-0.00935	-0.00971	-0.01203
138.6	-0.01141	-0.01301	-0.01847	0.090864	-0.00922	-0.00976	-0.01209
138.8	-0.01139	-0.01251	-0.01811	0.090882	-0.00916	-0.0099	-0.01242
139	-0.01143	-0.01225	-0.01813	0.090861	-0.00913	-0.01007	-0.01276
139.2	-0.01153	-0.01225	-0.01848	0.090829	-0.00905	-0.01041	-0.01309
139.4	-0.01164	-0.01254	-0.01903	0.090781	-0.00898	-0.01081	-0.01337
139.6	-0.01182	-0.0128	-0.01956	0.090743	-0.00892	-0.01115	-0.01358
139.8	-0.01227	-0.01305	-0.02012	0.090766	-0.00891	-0.01146	-0.01371
140	-0.013	-0.01331	-0.02065	0.090839	-0.00897	-0.01169	-0.01398
140.2	-0.01398	-0.01363	-0.02135	0.090971	-0.00916	-0.0119	-0.0146
140.4	-0.0151	-0.01413	-0.02229	0.091075	-0.00948	-0.01205	-0.01537
140.6	-0.01625	-0.0149	-0.02338	0.09108	-0.01008	-0.01209	-0.0163
140.8	-0.01725	-0.0158	-0.02438	0.090944	-0.01078	-0.01205	-0.01724
141	-0.01801	-0.01665	-0.02512	0.090678	-0.01149	-0.01178	-0.0179
141.2	-0.01846	-0.01727	-0.02545	0.090276	-0.01209	-0.01133	-0.01812
141.4	-0.01868	-0.01748	-0.02545	0.089798	-0.01278	-0.0109	-0.0181
141.6	-0.01884	-0.01732	-0.02527	0.089115	-0.01365	-0.01073	-0.01814
141.8	-0.01893	-0.017	-0.02507	0.088201	-0.01474	-0.01078	-0.01829
142	-0.01898	-0.01664	-0.02485	0.087259	-0.01584	-0.01104	-0.0187
142.2	-0.01898	-0.01658	-0.02468	0.086219	-0.01707	-0.01136	-0.01934
142.4	-0.01885	-0.01676	-0.02448	0.085198	-0.01806	-0.01157	-0.0201
142.6	-0.01846	-0.01702	-0.02424	0.084512	-0.01837	-0.01149	-0.02047
142.8	-0.01784	-0.01715	-0.02377	0.084396	-0.01799	-0.01119	-0.0203
143	-0.01692	-0.01707	-0.02314	0.084718	-0.01718	-0.01073	-0.01966
143.2	-0.01586	-0.01663	-0.02235	0.08557	-0.01588	-0.01005	-0.01858
143.4	-0.01473	-0.01596	-0.02156	0.086857	-0.01433	-0.00929	-0.01728
143.6	-0.01374	-0.01536	-0.02091	0.088306	-0.01286	-0.00865	-0.01619
143.8	-0.01302	-0.0151	-0.02053	0.089562	-0.01162	-0.00839	-0.01559
144	-0.01268	-0.01523	-0.0204	0.090573	-0.0106	-0.00839	-0.01525
144.2	-0.01251	-0.01554	-0.02033	0.091459	-0.00978	-0.00857	-0.01506
144.4	-0.01258	-0.01595	-0.02013	0.092149	-0.00922	-0.00894	-0.01487
144.6	-0.01277	-0.01629	-0.01982	0.092638	-0.00893	-0.00937	-0.01462
144.8	-0.013	-0.0164	-0.01948	0.093036	-0.0088	-0.00966	-0.01424
145	-0.01324	-0.01624	-0.0191	0.093392	-0.00894	-0.00981	-0.01395
145.2	-0.01345	-0.01604	-0.01881	0.09346	-0.00932	-0.01002	-0.01391
145.4	-0.01367	-0.01598	-0.0187	0.093252	-0.00983	-0.01014	-0.01417
145.6	-0.01395	-0.01597	-0.0187	0.092863	-0.01029	-0.01014	-0.01464
145.8	-0.01431	-0.01601	-0.01889	0.09236	-0.0108	-0.00999	-0.01528
146	-0.01483	-0.01605	-0.01918	0.091831	-0.01115	-0.00988	-0.01588
146.2	-0.01572	-0.01611	-0.01973	0.091325	-0.01156	-0.00987	-0.01639
146.4	-0.01669	-0.01612	-0.02037	0.09102	-0.01204	-0.00987	-0.01669
146.6	-0.01737	-0.01609	-0.02105	0.090982	-0.01245	-0.00971	-0.01668
146.8	-0.01774	-0.01605	-0.02152	0.091182	-0.01268	-0.00948	-0.01647
147	-0.01792	-0.0161	-0.02208	0.091299	-0.01296	-0.00937	-0.01651
147.2	-0.01784	-0.01626	-0.02249	0.091295	-0.01313	-0.00935	-0.0169
147.4	-0.01769	-0.01645	-0.02282	0.09093	-0.01331	-0.00962	-0.01754
147.6	-0.01748	-0.01657	-0.02297	0.0904	-0.01344	-0.01014	-0.01806
147.8	-0.01729	-0.01651	-0.02313	0.089864	-0.0135	-0.01075	-0.01833
148	-0.01709	-0.01648	-0.02317	0.089583	-0.01357	-0.0112	-0.01818
148.2	-0.0169	-0.01642	-0.02329	0.089557	-0.01376	-0.01144	-0.01769
148.4	-0.01669	-0.01634	-0.02348	0.089851	-0.01395	-0.01144	-0.01701
148.6	-0.0166	-0.0163	-0.02382	0.090207	-0.01432	-0.01145	-0.01656
148.8	-0.01657	-0.01637	-0.02415	0.09037	-0.01482	-0.01166	-0.01647
149	-0.01658	-0.01651	-0.02445	0.090238	-0.01533	-0.01201	-0.01682
149.2	-0.01671	-0.01653	-0.02475	0.08987	-0.01598	-0.01256	-0.01747
149.4	-0.01705	-0.01648	-0.02505	0.089313	-0.01683	-0.01324	-0.01836
149.6	-0.01772	-0.0165	-0.02529	0.088642	-0.01777	-0.01401	-0.0194
149.8	-0.01871	-0.01666	-0.02559	0.087969	-0.0188	-0.01465	-0.02059
150	-0.01964	-0.01685	-0.02582	0.087554	-0.01964	-0.01499	-0.02156
150.2	-0.02019	-0.0171	-0.02562	0.087524	-0.01988	-0.01485	-0.02216
150.4	-0.02043	-0.01745	-0.02506	0.087693	-0.0197	-0.01451	-0.02269
150.6	-0.02026	-0.01761	-0.02427	0.088004	-0.01919	-0.01388	-0.02315
150.8	-0.01952	-0.01741	-0.02319	0.088495	-0.01829	-0.01295	-0.02326
151	-0.01849	-0.01683	-0.02192	0.088993	-0.01726	-0.01177	-0.02289
151.2	-0.01736	-0.01593	-0.02059	0.089539	-0.0161	-0.01046	-0.0221
151.4	-0.0162	-0.01479	-0.01937	0.090214	-0.01479	-0.00893	-0.02089
151.6	-0.01506	-0.01371	-0.01822	0.090994	-0.01353	-0.00726	-0.01933
151.8	-0.01408	-0.01275	-0.01718	0.091681	-0.01241	-0.00576	-0.01767
152	-0.01332	-0.01197	-0.01635	0.092164	-0.01148	-0.00474	-0.0163
152.2	-0.01282	-0.01133	-0.01598	0.092305	-0.01093	-0.00428	-0.01545
152.4	-0.01254	-0.01085	-0.01603	0.092106	-0.01072	-0.00433	-0.01522
152.6	-0.01253	-0.0105	-0.01657	0.091571	-0.01078	-0.00488	-0.01556
152.8	-0.01282	-0.01015	-0.01745	0.090957	-0.01109	-0.00577	-0.01625
153	-0.01331	-0.00979	-0.01853	0.090427	-0.01131	-0.00678	-0.01712
153.2	-0.01391	-0.00952	-0.01961	0.090088	-0.01138	-0.00782	-0.01798
153.4	-0.01449	-0.00932	-0.02064	0.089961	-0.0113	-0.00881	-0.01861
153.6	-0.01487	-0.0091	-0.02146	0.090218	-0.01089	-0.00971	-0.01892
153.8	-0.01503	-0.009	-0.02209	0.090733	-0.01022	-0.01048	-0.01914
154	-0.01516	-0.00909	-0.02278	0.091283	-0.00982	-0.01134	-0.01942
154.2	-0.01515	-0.00915	-0.02344	0.091869	-0.00951	-0.01208	-0.01962
154.4	-0.01492	-0.009	-0.02392	0.092598	-0.00914	-0.01243	-0.01955
154.6	-0.01453	-0.00873	-0.02412	0.093343	-0.0088	-0.01236	-0.01922
154.8	-0.01414	-0.00849	-0.02428	0.093991	-0.00855	-0.01213	-0.01883
155	-0.01375	-0.00832	-0.02438	0.09447	-0.00829	-0.01177	-0.01843
155.2	-0.01361	-0.00836	-0.02443	0.094655	-0.00828	-0.01134	-0.01806
155.4	-0.0138	-0.00869	-0.02445	0.094392	-0.00851	-0.01116	-0.01798
155.6	-0.01441	-0.00938	-0.0247	0.093621	-0.00911	-0.01131	-0.01843
155.8	-0.01519	-0.01015	-0.0251	0.092553	-0.00992	-0.01149	-0.01922
156	-0.01604	-0.01087	-0.02538	0.091441	-0.01065	-0.01144	-0.02004
156.2	-0.01682	-0.01149	-0.02544	0.090402	-0.01124	-0.01126	-0.02066
156.4	-0.01727	-0.01177	-0.02517	0.089694	-0.0116	-0.01073	-0.02092
156.6	-0.0174	-0.01177	-0.02465	0.08932	-0.0116	-0.01007	-0.02076
156.8	-0.01733	-0.01164	-0.02386	0.089188	-0.01149	-0.00954	-0.02033
157	-0.01714	-0.01151	-0.02297	0.089223	-0.01128	-0.00926	-0.01992
157.2	-0.01677	-0.0114	-0.02202	0.089442	-0.01088	-0.00913	-0.0197
157.4	-0.01652	-0.01162	-0.02135	0.089644	-0.01065	-0.00931	-0.01976
157.6	-0.01625	-0.01183	-0.0206	0.09005	-0.01049	-0.00945	-0.01984
157.8	-0.01585	-0.01192	-0.01968	0.090706	-0.01005	-0.00941	-0.01973
158	-0.01516	-0.01173	-0.01863	0.091522	-0.00963	-0.00905	-0.01929
158.2	-0.01444	-0.01153	-0.01781	0.092229	-0.00933	-0.00875	-0.01871
158.4	-0.01383	-0.01132	-0.01728	0.09281	-0.00913	-0.00864	-0.01809
158.6	-0.01346	-0.01133	-0.0172	0.093004	-0.00919	-0.0088	-0.01759
158.8	-0.01342	-0.01159	-0.01748	0.092807	-0.00959	-0.00907	-0.01724
159	-0.01368	-0.01231	-0.01797	0.09228	-0.01009	-0.00963	-0.01712
159.2	-0.0141	-0.01332	-0.01853	0.09159	-0.01068	-0.01035	-0.01719
159.4	-0.01439	-0.01424	-0.01897	0.09096	-0.01104	-0.01088	-0.01714
159.6	-0.01458	-0.01511	-0.01938	0.090416	-0.01124	-0.01112	-0.01694
159.8	-0.01451	-0.01578	-0.01977	0.090057	-0.01134	-0.01102	-0.01651
160	-0.01415	-0.01603	-0.02012	0.08996	-0.01131	-0.01051	-0.01597
160.2	-0.01377	-0.01602	-0.02052	0.090049	-0.01125	-0.00989	-0.01545
160.4	-0.01347	-0.01595	-0.02084	0.090238	-0.01123	-0.0093	-0.01519
160.6	-0.0131	-0.01573	-0.02101	0.090683	-0.01098	-0.00866	-0.01514
160.8	-0.0128	-0.01546	-0.02109	0.091344	-0.01064	-0.00807	-0.01525
161	-0.0127	-0.01522	-0.02115	0.092245	-0.01033	-0.00746	-0.01538
161.2	-0.01254	-0.01486	-0.02104	0.093493	-0.00994	-0.00658	-0.01541
161.4	-0.0124	-0.01461	-0.02098	0.094766	-0.00977	-0.00582	-0.01539
161.6	-0.01239	-0.01437	-0.02104	0.095769	-0.00997	-0.00519	-0.01535
161.8	-0.01254	-0.01417	-0.02118	0.096469	-0.01032	-0.00479	-0.0153
162	-0.01289	-0.01405	-0.02133	0.096871	-0.01092	-0.00473	-0.0153
162.2	-0.01342	-0.01401	-0.02144	0.096867	-0.01173	-0.00504	-0.01535
162.4	-0.01409	-0.01401	-0.02145	0.096702	-0.01254	-0.00549	-0.01551
162.6	-0.01477	-0.01414	-0.02127	0.096583	-0.01321	-0.00622	-0.01571
162.8	-0.01552	-0.01436	-0.02111	0.096317	-0.01385	-0.00731	-0.01613
163	-0.01621	-0.01453	-0.02103	0.095814	-0.01434	-0.00843	-0.01656
163.2	-0.0168	-0.0148	-0.02112	0.095085	-0.01482	-0.00946	-0.01702
163.4	-0.01716	-0.01498	-0.0212	0.094272	-0.01521	-0.01029	-0.01733
163.6	-0.01749	-0.0152	-0.02138	0.093407	-0.0155	-0.01101	-0.01752
163.8	-0.01769	-0.01552	-0.02161	0.092695	-0.01561	-0.01156	-0.0175
164	-0.01768	-0.01589	-0.02176	0.092259	-0.01534	-0.01191	-0.01736
164.2	-0.01755	-0.0163	-0.02189	0.092022	-0.0148	-0.01224	-0.01729
164.4	-0.01741	-0.01679	-0.02207	0.091887	-0.0142	-0.01256	-0.0174
164.6	-0.01714	-0.01713	-0.02233	0.091889	-0.01361	-0.01277	-0.01771
164.8	-0.01688	-0.0174	-0.02275	0.091852	-0.01329	-0.01304	-0.01834
165	-0.01669	-0.01761	-0.02321	0.091682	-0.01344	-0.01348	-0.01926
165.2	-0.01651	-0.01746	-0.02348	0.091536	-0.01367	-0.01374	-0.02006
165.4	-0.0163	-0.01706	-0.02355	0.091537	-0.01386	-0.01368	-0.02055
165.6	-0.0162	-0.01656	-0.02336	0.091685	-0.0141	-0.01344	-0.02077
165.8	-0.01611	-0.01593	-0.02288	0.092088	-0.01419	-0.01287	-0.02069
166	-0.01606	-0.01522	-0.02229	0.092856	-0.01398	-0.01191	-0.02027
166.2	-0.01588	-0.01445	-0.02169	0.093865	-0.01366	-0.01079	-0.01953
166.4	-0.0158	-0.01371	-0.02126	0.094687	-0.01343	-0.00984	-0.01879
166.6	-0.0157	-0.01304	-0.02102	0.095257	-0.0133	-0.00899	-0.01802
166.8	-0.01566	-0.01253	-0.02098	0.095572	-0.01336	-0.0083	-0.01729
167	-0.01567	-0.0124	-0.02118	0.095488	-0.01367	-0.00801	-0.01673
167.2	-0.01583	-0.01267	-0.02163	0.095118	-0.014	-0.00808	-0.01637
167.4	-0.01582	-0.01294	-0.02208	0.09483	-0.01405	-0.00824	-0.01615
167.6	-0.01577	-0.01321	-0.02242	0.094521	-0.01385	-0.00851	-0.0162
167.8	-0.01572	-0.01355	-0.02263	0.094003	-0.0137	-0.00914	-0.0166
168	-0.01567	-0.01371	-0.02266	0.093434	-0.01364	-0.00995	-0.01728
168.2	-0.01576	-0.0137	-0.02263	0.092821	-0.01388	-0.01095	-0.01824
168.4	-0.01616	-0.01386	-0.0226	0.092035	-0.01463	-0.01213	-0.01939
168.6	-0.01655	-0.01409	-0.02251	0.091257	-0.01564	-0.01331	-0.02044
168.8	-0.01675	-0.01413	-0.02237	0.090778	-0.01638	-0.01417	-0.02101
169	-0.01668	-0.01405	-0.02222	0.090555	-0.01693	-0.01473	-0.02108
169.2	-0.01641	-0.01392	-0.02204	0.090536	-0.01735	-0.01504	-0.02082
169.4	-0.01593	-0.01366	-0.02186	0.090806	-0.01751	-0.01499	-0.0202
169.6	-0.0155	-0.01327	-0.02176	0.091334	-0.01747	-0.01468	-0.01933
169.8	-0.01501	-0.01287	-0.02173	0.091986	-0.01742	-0.01416	-0.01835
170	-0.01473	-0.01263	-0.02196	0.092618	-0.01731	-0.01359	-0.01748
170.2	-0.01452	-0.0125	-0.02234	0.09325	-0.01709	-0.01293	-0.01663
170.4	-0.01436	-0.01255	-0.02287	0.093704	-0.01684	-0.0124	-0.01594
170.6	-0.0143	-0.01291	-0.02356	0.093866	-0.01666	-0.01213	-0.01554
170.8	-0.01445	-0.01336	-0.02427	0.093841	-0.01641	-0.01201	-0.01533
171	-0.01469	-0.01378	-0.02476	0.093797	-0.01602	-0.01197	-0.01513
171.2	-0.01524	-0.01439	-0.02518	0.093477	-0.01566	-0.01211	-0.01496
171.4	-0.01606	-0.01506	-0.0255	0.092995	-0.01542	-0.01248	-0.0148
171.6	-0.01695	-0.01571	-0.02562	0.09256	-0.0151	-0.01275	-0.01463
171.8	-0.01783	-0.01647	-0.0256	0.092101	-0.01488	-0.01306	-0.0147
172	-0.0186	-0.01736	-0.02554	0.091411	-0.0147	-0.01353	-0.01508
172.2	-0.0189	-0.01799	-0.02532	0.090815	-0.01429	-0.01409	-0.01565
172.4	-0.0187	-0.01832	-0.02507	0.090381	-0.01365	-0.01452	-0.01623
172.6	-0.01819	-0.0183	-0.02488	0.08996	-0.01316	-0.015	-0.01693
172.8	-0.0175	-0.01802	-0.02481	0.089674	-0.0127	-0.01546	-0.01758
173	-0.01663	-0.01749	-0.02474	0.089719	-0.01244	-0.01556	-0.01804
173.2	-0.01591	-0.01694	-0.02478	0.089943	-0.01254	-0.0154	-0.01842
173.4	-0.01531	-0.01657	-0.02494	0.090224	-0.01292	-0.015	-0.01871
173.6	-0.01486	-0.01641	-0.02518	0.090555	-0.01337	-0.01446	-0.0188
173.8	-0.01453	-0.01635	-0.02521	0.090815	-0.0139	-0.01393	-0.01874
174	-0.01437	-0.01633	-0.02508	0.090947	-0.01443	-0.01352	-0.01869
174.2	-0.0142	-0.01624	-0.02478	0.091151	-0.01489	-0.01312	-0.0185
174.4	-0.01411	-0.016	-0.02421	0.091502	-0.01513	-0.01279	-0.01816
174.6	-0.01411	-0.01571	-0.02359	0.091866	-0.01516	-0.01249	-0.01764
174.8	-0.01435	-0.01537	-0.02325	0.092169	-0.01504	-0.01215	-0.01701
175	-0.01483	-0.01494	-0.02313	0.09252	-0.01465	-0.01174	-0.01642
175.2	-0.01556	-0.01458	-0.02299	0.092879	-0.01391	-0.0112	-0.01607
175.4	-0.01653	-0.01434	-0.02288	0.093088	-0.01315	-0.01072	-0.01616
175.6	-0.01748	-0.0141	-0.02257	0.093326	-0.01212	-0.01028	-0.01658
175.8	-0.01825	-0.01389	-0.02206	0.093701	-0.01099	-0.00988	-0.01723
176	-0.01876	-0.01375	-0.02158	0.094114	-0.01006	-0.00956	-0.01786
176.2	-0.01905	-0.01356	-0.02125	0.094517	-0.00952	-0.00948	-0.01843
176.4	-0.01909	-0.01326	-0.02095	0.09497	-0.00921	-0.00953	-0.01868
176.6	-0.01907	-0.01299	-0.02083	0.095272	-0.00953	-0.00965	-0.01875
176.8	-0.01917	-0.01289	-0.02083	0.095313	-0.01021	-0.00996	-0.01875
177	-0.01932	-0.01304	-0.02079	0.095067	-0.01107	-0.01045	-0.01868
177.2	-0.01939	-0.01333	-0.02061	0.094705	-0.01188	-0.0111	-0.01841
177.4	-0.01928	-0.01367	-0.02041	0.094235	-0.01254	-0.0117	-0.01815
177.6	-0.01887	-0.01386	-0.02015	0.0939	-0.01282	-0.01212	-0.01782
177.8	-0.01816	-0.01378	-0.02003	0.093762	-0.01288	-0.01225	-0.01742
178	-0.01742	-0.01336	-0.0201	0.093854	-0.01271	-0.01209	-0.01694
178.2	-0.01693	-0.01285	-0.02067	0.093775	-0.01254	-0.01162	-0.01663
178.4	-0.01689	-0.01236	-0.02159	0.09357	-0.01235	-0.01098	-0.01647
178.6	-0.0173	-0.01205	-0.02268	0.093273	-0.01215	-0.01037	-0.01653
178.8	-0.01793	-0.01196	-0.02356	0.09296	-0.01184	-0.0097	-0.01661
179	-0.01848	-0.01213	-0.02419	0.092604	-0.01157	-0.00902	-0.01675
179.2	-0.01875	-0.01235	-0.02433	0.092445	-0.01106	-0.00832	-0.01678
179.4	-0.01887	-0.01274	-0.02423	0.092329	-0.01066	-0.00774	-0.01687
179.6	-0.01885	-0.01321	-0.02403	0.092266	-0.0105	-0.00723	-0.01696
179.8	-0.01887	-0.01373	-0.02379	0.092296	-0.01064	-0.00689	-0.0171
180	-0.01903	-0.01427	-0.02346	0.092421	-0.01103	-0.00683	-0.01727
180.2	-0.01924	-0.01484	-0.02305	0.09269	-0.01166	-0.00706	-0.01742
180.4	-0.0193	-0.01537	-0.02237	0.093202	-0.0121	-0.00751	-0.01736
180.6	-0.01922	-0.01584	-0.02156	0.093809	-0.01252	-0.00808	-0.01708
180.8	-0.01888	-0.01609	-0.02073	0.094514	-0.01277	-0.00863	-0.01661
181	-0.01846	-0.01612	-0.02012	0.095155	-0.01289	-0.00898	-0.01609
181.2	-0.01815	-0.01599	-0.01981	0.095604	-0.01297	-0.00923	-0.01566
181.4	-0.01801	-0.01567	-0.01999	0.095911	-0.01315	-0.00938	-0.01537
181.6	-0.01784	-0.01512	-0.0204	0.096331	-0.01312	-0.00946	-0.01515
181.8	-0.01788	-0.01472	-0.02111	0.09663	-0.01311	-0.00964	-0.01515
182	-0.01783	-0.0144	-0.02184	0.096891	-0.01307	-0.00995	-0.0153
182.2	-0.01753	-0.014	-0.02255	0.097223	-0.01287	-0.0102	-0.01536
182.4	-0.0169	-0.01344	-0.02303	0.097604	-0.01251	-0.01028	-0.01518
182.6	-0.01621	-0.01284	-0.02344	0.097758	-0.01215	-0.01036	-0.01501
182.8	-0.01547	-0.01206	-0.02375	0.097749	-0.01163	-0.01031	-0.0149
183	-0.01488	-0.01135	-0.0241	0.097594	-0.01103	-0.01028	-0.01496
183.2	-0.01449	-0.01095	-0.02449	0.097352	-0.01056	-0.01022	-0.01521
183.4	-0.01428	-0.01092	-0.02482	0.097188	-0.0102	-0.01006	-0.01553
183.6	-0.01407	-0.01102	-0.02497	0.097155	-0.0099	-0.00977	-0.01566
183.8	-0.01392	-0.01112	-0.02493	0.097125	-0.00968	-0.00962	-0.01554
184	-0.01385	-0.01112	-0.0249	0.097014	-0.00957	-0.00943	-0.01511
184.2	-0.01389	-0.0109	-0.02487	0.096712	-0.00959	-0.00925	-0.01461
184.4	-0.01402	-0.01042	-0.02485	0.096243	-0.00965	-0.00912	-0.01421
184.6	-0.01444	-0.01007	-0.02499	0.095553	-0.00989	-0.00908	-0.01406
184.8	-0.01499	-0.00994	-0.0252	0.094859	-0.01028	-0.00898	-0.01409
185	-0.01548	-0.00986	-0.02524	0.094519	-0.01053	-0.00877	-0.01418
185.2	-0.01571	-0.00979	-0.02497	0.094653	-0.01071	-0.00847	-0.01426
185.4	-0.01586	-0.00997	-0.02459	0.094968	-0.01104	-0.00816	-0.01439
185.6	-0.0157	-0.0101	-0.02408	0.095423	-0.01141	-0.00775	-0.01462
185.8	-0.01531	-0.01014	-0.02353	0.096013	-0.01182	-0.0072	-0.01477
186	-0.01481	-0.0102	-0.02288	0.09648	-0.0124	-0.00678	-0.01501
186.2	-0.01454	-0.01045	-0.02245	0.096567	-0.01301	-0.0067	-0.01555
186.4	-0.01442	-0.01073	-0.02226	0.096404	-0.01357	-0.00692	-0.01644
186.6	-0.01444	-0.01105	-0.02218	0.096225	-0.01404	-0.00735	-0.01745
186.8	-0.01466	-0.01149	-0.02225	0.095934	-0.01457	-0.0079	-0.01855
187	-0.01506	-0.012	-0.02254	0.095584	-0.01508	-0.00851	-0.01954
187.2	-0.01551	-0.01249	-0.02304	0.095169	-0.01567	-0.00914	-0.02022
187.4	-0.01608	-0.01297	-0.02369	0.094564	-0.0162	-0.00987	-0.02066
187.6	-0.01676	-0.01346	-0.02445	0.093778	-0.01657	-0.01055	-0.02088
187.8	-0.01739	-0.01383	-0.02496	0.093017	-0.01665	-0.01112	-0.0209
188	-0.01799	-0.01414	-0.0252	0.092271	-0.01656	-0.01154	-0.02083
188.2	-0.01846	-0.01439	-0.02512	0.091624	-0.01627	-0.01172	-0.02075
188.4	-0.01876	-0.01454	-0.02478	0.091252	-0.01583	-0.0117	-0.02059
188.6	-0.01895	-0.01463	-0.02444	0.091066	-0.01541	-0.01171	-0.02051
188.8	-0.01905	-0.0147	-0.02431	0.090986	-0.01521	-0.01181	-0.02057
189	-0.01896	-0.01491	-0.02444	0.091045	-0.01518	-0.01195	-0.02068
189.2	-0.01887	-0.01532	-0.02483	0.091254	-0.01546	-0.01216	-0.0208
189.4	-0.01879	-0.01581	-0.02528	0.091536	-0.01598	-0.0124	-0.02094
189.6	-0.01882	-0.01628	-0.02574	0.091744	-0.0165	-0.01272	-0.02115
189.8	-0.01897	-0.01663	-0.02631	0.091953	-0.01688	-0.01317	-0.02146
190	-0.01913	-0.01674	-0.02692	0.092208	-0.01723	-0.0137	-0.02195
190.2	-0.01915	-0.01652	-0.02735	0.092645	-0.01731	-0.01418	-0.02239
190.4	-0.01915	-0.01619	-0.02782	0.09304	-0.01735	-0.01467	-0.02276
190.6	-0.01904	-0.01583	-0.02825	0.09344	-0.01745	-0.01507	-0.02304
190.8	-0.01876	-0.0157	-0.02851	0.093725	-0.01754	-0.01532	-0.0231
191	-0.01847	-0.01579	-0.02848	0.093827	-0.01747	-0.01542	-0.02296
191.2	-0.01827	-0.01607	-0.0282	0.09381	-0.01732	-0.01542	-0.02263
191.4	-0.01794	-0.01622	-0.02762	0.093767	-0.01706	-0.0152	-0.02204
191.6	-0.01755	-0.0163	-0.02683	0.093624	-0.01668	-0.01489	-0.02134
191.8	-0.01709	-0.01617	-0.02599	0.093418	-0.01617	-0.01447	-0.02084
192	-0.01668	-0.01593	-0.02531	0.093197	-0.01569	-0.01411	-0.02059
192.2	-0.01628	-0.0156	-0.0248	0.092809	-0.01535	-0.01379	-0.02061
192.4	-0.016	-0.0154	-0.02429	0.092496	-0.015	-0.01351	-0.02079
192.6	-0.01582	-0.0154	-0.02382	0.092366	-0.01475	-0.01319	-0.02093
192.8	-0.01598	-0.0156	-0.02339	0.092247	-0.01459	-0.01304	-0.02103
193	-0.01632	-0.01575	-0.02294	0.092115	-0.01424	-0.0129	-0.02091
193.2	-0.01686	-0.01592	-0.02271	0.092047	-0.01376	-0.01285	-0.02072
193.4	-0.01748	-0.01614	-0.0228	0.092044	-0.01338	-0.0129	-0.02058
193.6	-0.01832	-0.01651	-0.0232	0.091878	-0.0132	-0.01319	-0.02071
193.8	-0.01916	-0.01693	-0.02372	0.091659	-0.01327	-0.01342	-0.02095
194	-0.02002	-0.01752	-0.02445	0.09132	-0.01378	-0.01358	-0.02138
194.2	-0.02085	-0.01819	-0.02518	0.09094	-0.01455	-0.01368	-0.02191
194.4	-0.02167	-0.0191	-0.0259	0.090546	-0.01551	-0.01384	-0.02245
194.6	-0.0223	-0.01997	-0.02658	0.09033	-0.01654	-0.01394	-0.02279
194.8	-0.02282	-0.02082	-0.02727	0.090291	-0.01757	-0.01417	-0.02288
195	-0.02299	-0.02142	-0.02774	0.090508	-0.01839	-0.01444	-0.02257
195.2	-0.02293	-0.02186	-0.02787	0.091019	-0.01881	-0.01465	-0.02196
195.4	-0.02264	-0.02198	-0.02777	0.091713	-0.01878	-0.01459	-0.02127
195.6	-0.02212	-0.02176	-0.02731	0.092546	-0.01841	-0.01435	-0.02046
195.8	-0.02141	-0.02129	-0.02646	0.093474	-0.01774	-0.01399	-0.01962
196	-0.02084	-0.02078	-0.02544	0.094432	-0.01696	-0.01359	-0.01887
196.2	-0.02045	-0.0201	-0.02459	0.095152	-0.0162	-0.01325	-0.01826
196.4	-0.02006	-0.01915	-0.02373	0.095647	-0.01531	-0.01308	-0.01762
196.6	-0.0198	-0.01805	-0.023	0.095955	-0.01439	-0.01293	-0.01692
196.8	-0.01945	-0.01688	-0.02259	0.09617	-0.01357	-0.01277	-0.01632
197	-0.01894	-0.0157	-0.02254	0.096324	-0.01283	-0.01258	-0.01589
197.2	-0.01821	-0.01455	-0.02258	0.096462	-0.0122	-0.01223	-0.01565
197.4	-0.01735	-0.01344	-0.0228	0.09657	-0.01182	-0.01152	-0.01558
197.6	-0.01647	-0.01249	-0.0233	0.096714	-0.01155	-0.01072	-0.01579
197.8	-0.01576	-0.01181	-0.02396	0.096847	-0.01139	-0.01	-0.01623
198	-0.01517	-0.0115	-0.02457	0.096883	-0.01134	-0.00957	-0.01683
198.2	-0.01475	-0.01164	-0.02521	0.096738	-0.01138	-0.00949	-0.01743
198.4	-0.01471	-0.01233	-0.02595	0.096325	-0.01164	-0.00993	-0.01808
198.6	-0.01474	-0.01328	-0.02645	0.095839	-0.01191	-0.01062	-0.01857
198.8	-0.01498	-0.01437	-0.02678	0.095368	-0.01208	-0.01137	-0.0189
199	-0.01544	-0.01545	-0.02709	0.094927	-0.0124	-0.0121	-0.01913
199.2	-0.01604	-0.01626	-0.02729	0.094639	-0.01284	-0.01272	-0.01933
199.4	-0.01655	-0.01674	-0.0271	0.094575	-0.01315	-0.01313	-0.01944
199.6	-0.01723	-0.017	-0.0268	0.094456	-0.01361	-0.01337	-0.01949
199.8	-0.01786	-0.01694	-0.02632	0.094255	-0.01421	-0.01348	-0.01938
200	-0.01835	-0.01662	-0.02556	0.094089	-0.01479	-0.01342	-0.01897
200.2	-0.01874	-0.01633	-0.02486	0.093956	-0.01552	-0.01331	-0.01845
200.4	-0.01894	-0.01594	-0.02437	0.09404	-0.01632	-0.01318	-0.01795
200.6	-0.0189	-0.01542	-0.02402	0.094601	-0.01703	-0.01288	-0.0175
200.8	-0.01861	-0.0147	-0.02357	0.095521	-0.01756	-0.01224	-0.01712
201	-0.01837	-0.01407	-0.02334	0.096423	-0.01805	-0.01162	-0.01713
201.2	-0.01828	-0.01357	-0.02319	0.097379	-0.01837	-0.01111	-0.01733
201.4	-0.01848	-0.01337	-0.02313	0.098077	-0.01862	-0.01091	-0.01774
201.6	-0.01887	-0.01351	-0.02316	0.0982	-0.01878	-0.01099	-0.01841
201.8	-0.01946	-0.01408	-0.02345	0.097806	-0.01893	-0.01133	-0.01921
202	-0.02002	-0.01485	-0.02389	0.097199	-0.01903	-0.01166	-0.01995
202.2	-0.02033	-0.01566	-0.02426	0.096549	-0.01883	-0.01185	-0.02055
202.4	-0.02044	-0.01645	-0.0247	0.09594	-0.0184	-0.01181	-0.02098
202.6	-0.02034	-0.01719	-0.02512	0.095493	-0.01785	-0.01172	-0.02131
202.8	-0.02001	-0.01775	-0.02547	0.095232	-0.01708	-0.01157	-0.02155
203	-0.01949	-0.01812	-0.02563	0.095035	-0.01609	-0.01136	-0.02156
203.2	-0.01918	-0.01841	-0.02584	0.094612	-0.01531	-0.01129	-0.02147
203.4	-0.01889	-0.01859	-0.02596	0.094158	-0.01471	-0.01129	-0.02111
203.6	-0.01873	-0.01875	-0.02601	0.093632	-0.01441	-0.01134	-0.02053
203.8	-0.01869	-0.01876	-0.02606	0.093231	-0.0144	-0.01144	-0.01991
204	-0.01872	-0.01849	-0.02602	0.093142	-0.0145	-0.01158	-0.01931
204.2	-0.01871	-0.01799	-0.02592	0.093371	-0.01479	-0.01165	-0.01876
204.4	-0.01874	-0.01722	-0.02566	0.093642	-0.01524	-0.01172	-0.01841
204.6	-0.01892	-0.01632	-0.02548	0.093902	-0.0157	-0.01187	-0.01827
204.8	-0.01929	-0.01544	-0.0254	0.094138	-0.01612	-0.01203	-0.01809
205	-0.01969	-0.01475	-0.02555	0.094114	-0.01649	-0.01215	-0.01802
205.2	-0.01994	-0.01417	-0.02586	0.093862	-0.01667	-0.01203	-0.01804
205.4	-0.02004	-0.01376	-0.02629	0.093732	-0.01675	-0.01156	-0.01808
205.6	-0.01993	-0.01354	-0.02675	0.093859	-0.0168	-0.01073	-0.01815
205.8	-0.0197	-0.0137	-0.02719	0.094044	-0.01686	-0.00987	-0.01836
206	-0.01941	-0.01414	-0.02758	0.09425	-0.01696	-0.00911	-0.01872
206.2	-0.01918	-0.01483	-0.02788	0.094521	-0.01702	-0.00866	-0.01936
206.4	-0.01904	-0.01573	-0.02827	0.094632	-0.01707	-0.00858	-0.02012
206.6	-0.01892	-0.01669	-0.02849	0.09459	-0.017	-0.0088	-0.02069
206.8	-0.01867	-0.01756	-0.0284	0.094461	-0.01684	-0.00922	-0.02115
207	-0.0183	-0.01826	-0.02794	0.094464	-0.01669	-0.00963	-0.02122
207.2	-0.01783	-0.01878	-0.0272	0.094482	-0.01664	-0.01005	-0.02095
207.4	-0.01731	-0.019	-0.0263	0.094665	-0.01653	-0.01049	-0.02042
207.6	-0.01682	-0.01915	-0.02561	0.094779	-0.01657	-0.01126	-0.0199
207.8	-0.01658	-0.01925	-0.02543	0.094649	-0.01698	-0.01241	-0.0195
208	-0.01664	-0.01937	-0.02579	0.094297	-0.01752	-0.01397	-0.01928
208.2	-0.01705	-0.01952	-0.02663	0.093842	-0.01803	-0.01559	-0.01905
208.4	-0.01763	-0.01979	-0.0278	0.093256	-0.01855	-0.01719	-0.0189
208.6	-0.01828	-0.01994	-0.02904	0.092614	-0.01884	-0.01842	-0.01882
208.8	-0.01901	-0.01997	-0.0302	0.092086	-0.01899	-0.01908	-0.01877
209	-0.0198	-0.01992	-0.03123	0.091744	-0.01925	-0.01913	-0.01877
209.2	-0.02036	-0.01984	-0.03203	0.091544	-0.01957	-0.01881	-0.01889
209.4	-0.02076	-0.0198	-0.03262	0.091165	-0.01995	-0.01838	-0.01915
209.6	-0.02096	-0.01976	-0.03292	0.090726	-0.02032	-0.01793	-0.01961
209.8	-0.02094	-0.0197	-0.03289	0.090352	-0.02046	-0.0175	-0.02021
210	-0.0207	-0.01962	-0.03261	0.089968	-0.02028	-0.01708	-0.02085
210.2	-0.02041	-0.01951	-0.03206	0.089588	-0.0198	-0.01664	-0.02144
210.4	-0.02018	-0.01938	-0.03129	0.08935	-0.01909	-0.01608	-0.02205
210.6	-0.02021	-0.01934	-0.03048	0.089105	-0.01843	-0.0155	-0.02249
210.8	-0.0204	-0.01938	-0.0298	0.088788	-0.01787	-0.01502	-0.02284
211	-0.02067	-0.01935	-0.02918	0.088502	-0.01731	-0.01474	-0.0231
211.2	-0.02106	-0.01936	-0.02881	0.088163	-0.01705	-0.01483	-0.02353
211.4	-0.02157	-0.01936	-0.02868	0.08793	-0.01708	-0.01513	-0.02401
211.6	-0.02214	-0.01936	-0.02879	0.08793	-0.01729	-0.01547	-0.02454
211.8	-0.02265	-0.01941	-0.029	0.088016	-0.01757	-0.01564	-0.0249
212	-0.02312	-0.01957	-0.02934	0.088089	-0.01798	-0.01568	-0.02525
212.2	-0.02352	-0.01974	-0.02971	0.088227	-0.0184	-0.01546	-0.02533
212.4	-0.02387	-0.01989	-0.03009	0.088486	-0.01903	-0.01501	-0.0251
212.6	-0.02392	-0.01991	-0.0303	0.088968	-0.0197	-0.01432	-0.02447
212.8	-0.02357	-0.01974	-0.03036	0.08965	-0.02029	-0.01351	-0.02361
213	-0.02294	-0.01944	-0.0304	0.090425	-0.02085	-0.01277	-0.02263
213.2	-0.02219	-0.01905	-0.03037	0.091353	-0.02131	-0.01214	-0.02168
213.4	-0.0213	-0.01854	-0.03017	0.092352	-0.02139	-0.01159	-0.02079
213.6	-0.02044	-0.01794	-0.02996	0.093178	-0.02127	-0.0111	-0.02013
213.8	-0.01983	-0.01735	-0.02977	0.093845	-0.02109	-0.01083	-0.01966
214	-0.01958	-0.01697	-0.02959	0.094241	-0.02104	-0.01079	-0.01941
214.2	-0.0195	-0.01667	-0.02927	0.094359	-0.02096	-0.01079	-0.01928
214.4	-0.01946	-0.01633	-0.02883	0.094287	-0.02079	-0.01084	-0.01939
214.6	-0.01938	-0.01599	-0.02817	0.09421	-0.02045	-0.01089	-0.01968
214.8	-0.01939	-0.01574	-0.02747	0.094099	-0.02012	-0.01097	-0.02031
215	-0.01926	-0.01541	-0.0268	0.094104	-0.0196	-0.01089	-0.02105
215.2	-0.01909	-0.01527	-0.0264	0.094048	-0.01923	-0.01093	-0.02184
215.4	-0.01895	-0.01562	-0.02642	0.093714	-0.01919	-0.01131	-0.02253
215.6	-0.01901	-0.01639	-0.0269	0.093237	-0.01941	-0.01202	-0.02308
215.8	-0.01921	-0.01741	-0.0277	0.09284	-0.01971	-0.01293	-0.0233
216	-0.01959	-0.01852	-0.0286	0.092641	-0.02003	-0.01387	-0.02313
216.2	-0.01996	-0.01951	-0.02941	0.092716	-0.02004	-0.01452	-0.02253
216.4	-0.02029	-0.02011	-0.03016	0.093105	-0.0196	-0.01471	-0.0217
216.6	-0.02042	-0.02038	-0.03087	0.093598	-0.01898	-0.01467	-0.0208
216.8	-0.02042	-0.02043	-0.03134	0.094023	-0.01833	-0.01444	-0.01988
217	-0.02018	-0.0203	-0.03148	0.094424	-0.01769	-0.01404	-0.01903
217.2	-0.01982	-0.01997	-0.03143	0.094805	-0.01715	-0.0136	-0.01845
217.4	-0.01941	-0.01963	-0.03121	0.095166	-0.01676	-0.01322	-0.0181
217.6	-0.01917	-0.01945	-0.03087	0.09545	-0.01648	-0.01287	-0.01804
217.8	-0.01902	-0.01917	-0.03044	0.09574	-0.01609	-0.01253	-0.01834
218	-0.01903	-0.01872	-0.03009	0.0959	-0.01569	-0.01226	-0.01896
218.2	-0.01917	-0.01821	-0.02973	0.095895	-0.01543	-0.0121	-0.01974
218.4	-0.01941	-0.0176	-0.02935	0.095875	-0.01527	-0.01224	-0.02059
218.6	-0.01952	-0.01686	-0.0289	0.095877	-0.01515	-0.01253	-0.02129
218.8	-0.01959	-0.01625	-0.02855	0.095675	-0.01524	-0.01303	-0.02174
219	-0.0197	-0.01595	-0.02837	0.095169	-0.01545	-0.01377	-0.02194
219.2	-0.01983	-0.01579	-0.02842	0.094724	-0.01557	-0.01451	-0.02182
219.4	-0.02002	-0.01567	-0.02857	0.094334	-0.0156	-0.01505	-0.02141
219.6	-0.02033	-0.01554	-0.02874	0.093961	-0.01547	-0.01539	-0.02078
219.8	-0.02063	-0.01535	-0.02878	0.09363	-0.01528	-0.01539	-0.01997
220	-0.02088	-0.01503	-0.02865	0.093481	-0.01506	-0.01511	-0.01915
220.2	-0.02106	-0.01485	-0.02826	0.093301	-0.01498	-0.01475	-0.01838
220.4	-0.02115	-0.01494	-0.02773	0.092994	-0.01511	-0.01434	-0.01763
220.6	-0.02113	-0.01526	-0.02719	0.092732	-0.01536	-0.01383	-0.01703
220.8	-0.02103	-0.01578	-0.02682	0.092629	-0.01562	-0.01343	-0.01661
221	-0.02097	-0.01662	-0.02673	0.09261	-0.01598	-0.01317	-0.01639
221.2	-0.02104	-0.01765	-0.02691	0.092565	-0.01638	-0.0133	-0.01651
221.4	-0.02119	-0.01856	-0.02734	0.092453	-0.01676	-0.0138	-0.01698
221.6	-0.02136	-0.01925	-0.02785	0.092231	-0.01727	-0.01452	-0.01757
221.8	-0.02151	-0.01971	-0.02821	0.091906	-0.01771	-0.01535	-0.01821
222	-0.02152	-0.01989	-0.02843	0.091624	-0.01789	-0.01619	-0.01889
222.2	-0.02127	-0.01974	-0.02853	0.091319	-0.01784	-0.01668	-0.01953
222.4	-0.02089	-0.01937	-0.02852	0.090939	-0.01756	-0.01684	-0.02003
222.6	-0.02054	-0.01888	-0.02853	0.090554	-0.01711	-0.01682	-0.02039
222.8	-0.02018	-0.01825	-0.02862	0.090426	-0.0166	-0.01654	-0.02057
223	-0.01982	-0.01757	-0.02858	0.090491	-0.01599	-0.01613	-0.02052
223.2	-0.0196	-0.01703	-0.02841	0.090625	-0.0154	-0.01582	-0.02031
223.4	-0.01946	-0.01656	-0.02801	0.090832	-0.01505	-0.01557	-0.02
223.6	-0.01937	-0.0162	-0.02749	0.091013	-0.01485	-0.01538	-0.01972
223.8	-0.01929	-0.01611	-0.02684	0.090959	-0.01486	-0.01537	-0.0194
224	-0.01916	-0.01621	-0.02611	0.090699	-0.01517	-0.01531	-0.01902
224.2	-0.01894	-0.01643	-0.02527	0.090595	-0.01562	-0.01504	-0.01855
224.4	-0.01874	-0.01698	-0.02449	0.090655	-0.01624	-0.01471	-0.01808
224.6	-0.0186	-0.01783	-0.02381	0.090768	-0.0169	-0.01435	-0.01771
224.8	-0.01847	-0.01874	-0.02331	0.090887	-0.01749	-0.01401	-0.01756
225	-0.01839	-0.01952	-0.02305	0.091057	-0.01806	-0.01367	-0.01761
225.2	-0.01838	-0.02028	-0.02319	0.091065	-0.01878	-0.01341	-0.01787
225.4	-0.01835	-0.02109	-0.02367	0.090927	-0.01936	-0.01319	-0.01842
225.6	-0.01824	-0.02189	-0.02444	0.090782	-0.01989	-0.01298	-0.01919
225.8	-0.01808	-0.02264	-0.02543	0.090718	-0.02037	-0.01271	-0.0201
226	-0.01812	-0.02344	-0.02667	0.090663	-0.02072	-0.0125	-0.02109
226.2	-0.01829	-0.02407	-0.02796	0.090839	-0.02078	-0.01227	-0.022
226.4	-0.01843	-0.02433	-0.02914	0.091317	-0.02058	-0.01206	-0.02263
226.6	-0.01865	-0.02428	-0.03004	0.091947	-0.02025	-0.01201	-0.02309
226.8	-0.01908	-0.02396	-0.03064	0.092618	-0.01996	-0.0121	-0.02341
227	-0.01957	-0.02342	-0.03092	0.0932	-0.0197	-0.01237	-0.02365
227.2	-0.02011	-0.02292	-0.03096	0.093548	-0.01957	-0.01285	-0.02385
227.4	-0.02064	-0.02248	-0.03068	0.093802	-0.01956	-0.01327	-0.02392
227.6	-0.02099	-0.02195	-0.02997	0.094222	-0.01948	-0.01325	-0.02367
227.8	-0.02119	-0.02139	-0.02897	0.094757	-0.01935	-0.01288	-0.02319
228	-0.02129	-0.02082	-0.02782	0.095272	-0.01926	-0.01228	-0.02258
228.2	-0.02125	-0.02007	-0.02662	0.095714	-0.01908	-0.01147	-0.022
228.4	-0.02129	-0.01922	-0.02558	0.095945	-0.01888	-0.01065	-0.02165
228.6	-0.02155	-0.01839	-0.02491	0.095931	-0.01881	-0.01011	-0.02154
228.8	-0.02207	-0.01794	-0.02478	0.095578	-0.01893	-0.01021	-0.0218
229	-0.02282	-0.01804	-0.02512	0.094988	-0.01922	-0.01089	-0.02249
229.2	-0.02372	-0.01862	-0.02588	0.094215	-0.01972	-0.01207	-0.02347
229.4	-0.02456	-0.01949	-0.02694	0.093304	-0.02036	-0.01362	-0.0245
229.6	-0.0252	-0.0204	-0.02808	0.092329	-0.02089	-0.01524	-0.02536
229.8	-0.02542	-0.02096	-0.0289	0.091592	-0.02112	-0.01653	-0.02575
230	-0.02522	-0.02105	-0.02933	0.091094	-0.02098	-0.01743	-0.02568
230.2	-0.02486	-0.02094	-0.02942	0.090768	-0.02069	-0.01801	-0.02528
230.4	-0.02441	-0.02077	-0.0292	0.090749	-0.02017	-0.01817	-0.02459
230.6	-0.02392	-0.0208	-0.02883	0.090929	-0.01946	-0.01806	-0.02377
230.8	-0.02335	-0.02087	-0.0284	0.091339	-0.01875	-0.0176	-0.02284
231	-0.02262	-0.02087	-0.02795	0.092101	-0.01801	-0.01669	-0.02173
231.2	-0.02169	-0.02064	-0.02746	0.093118	-0.01727	-0.01553	-0.02043
231.4	-0.02073	-0.02012	-0.02702	0.094047	-0.0167	-0.01438	-0.01918
231.6	-0.01986	-0.01936	-0.02661	0.094691	-0.01644	-0.01344	-0.01823
231.8	-0.01917	-0.01851	-0.02625	0.095061	-0.01627	-0.01267	-0.01777
232	-0.01884	-0.01767	-0.02601	0.095062	-0.01629	-0.01231	-0.01773
232.2	-0.01881	-0.01685	-0.02584	0.094957	-0.01637	-0.01228	-0.01788
232.4	-0.01902	-0.01632	-0.02579	0.094732	-0.01661	-0.01272	-0.01827
232.6	-0.01944	-0.01611	-0.02595	0.094402	-0.01702	-0.01346	-0.0188
232.8	-0.02005	-0.01617	-0.02634	0.093729	-0.01761	-0.01451	-0.0193
233	-0.02057	-0.01636	-0.02674	0.092938	-0.01817	-0.0155	-0.01966
233.2	-0.02109	-0.01664	-0.02708	0.092073	-0.01862	-0.01621	-0.01999
233.4	-0.02166	-0.01707	-0.02739	0.091292	-0.01891	-0.01662	-0.02031
233.6	-0.02212	-0.01748	-0.02754	0.090831	-0.0188	-0.01671	-0.02057
233.8	-0.02234	-0.01791	-0.02752	0.090759	-0.01847	-0.0164	-0.02073
234	-0.02252	-0.01842	-0.02747	0.091044	-0.01803	-0.01595	-0.02088
234.2	-0.02252	-0.01887	-0.02742	0.091695	-0.01749	-0.01545	-0.02096
234.4	-0.02227	-0.01899	-0.02731	0.092723	-0.01691	-0.01479	-0.02087
234.6	-0.02175	-0.01896	-0.02715	0.093868	-0.01634	-0.01406	-0.0207
234.8	-0.02121	-0.01883	-0.02703	0.094898	-0.01596	-0.01354	-0.02054
235	-0.02062	-0.01861	-0.02692	0.095587	-0.0158	-0.01329	-0.02055
235.2	-0.02005	-0.01849	-0.02682	0.095829	-0.01603	-0.01342	-0.02081
235.4	-0.01945	-0.01849	-0.02658	0.095754	-0.01637	-0.01368	-0.02109
235.6	-0.01896	-0.01852	-0.02633	0.095369	-0.01697	-0.01413	-0.02126
235.8	-0.01852	-0.01841	-0.02598	0.095045	-0.01748	-0.01452	-0.02119
236	-0.01831	-0.01821	-0.02566	0.0947	-0.01798	-0.01491	-0.02103
236.2	-0.01845	-0.018	-0.02556	0.09419	-0.01832	-0.01529	-0.02082
236.4	-0.01901	-0.01792	-0.02583	0.093313	-0.01866	-0.01581	-0.02078
236.6	-0.01994	-0.01809	-0.02634	0.092326	-0.01905	-0.01631	-0.02095
236.8	-0.02121	-0.01857	-0.02716	0.091211	-0.01967	-0.01685	-0.02145
237	-0.02238	-0.01914	-0.02799	0.090282	-0.02022	-0.01719	-0.02185
237.2	-0.02322	-0.01953	-0.02865	0.089758	-0.02062	-0.01717	-0.02198
237.4	-0.02373	-0.01969	-0.02917	0.089569	-0.02093	-0.01683	-0.02194
237.6	-0.02402	-0.01958	-0.02967	0.089676	-0.02105	-0.01636	-0.0219
237.8	-0.02407	-0.0192	-0.03005	0.090057	-0.02086	-0.01571	-0.02182
238	-0.02391	-0.01875	-0.03025	0.090636	-0.02038	-0.01501	-0.02173
238.2	-0.02353	-0.01847	-0.03024	0.091183	-0.0198	-0.01434	-0.02175
238.4	-0.02313	-0.01843	-0.03011	0.091704	-0.01915	-0.0139	-0.02189
238.6	-0.02257	-0.01858	-0.02969	0.092073	-0.01858	-0.01362	-0.02204
238.8	-0.02192	-0.0189	-0.02909	0.092365	-0.01816	-0.01366	-0.02205
239	-0.02126	-0.01939	-0.02843	0.092611	-0.01793	-0.01376	-0.02198
239.2	-0.0207	-0.01995	-0.02789	0.092895	-0.01789	-0.01403	-0.02199
239.4	-0.02012	-0.02042	-0.02739	0.093264	-0.01802	-0.01434	-0.022
239.6	-0.01968	-0.02086	-0.0271	0.093551	-0.01834	-0.01481	-0.02209
239.8	-0.01941	-0.02132	-0.02707	0.093648	-0.01879	-0.01529	-0.02238
240	-0.01947	-0.02184	-0.02732	0.093507	-0.0195	-0.0159	-0.02285
240.2	-0.01992	-0.0224	-0.0278	0.093066	-0.02045	-0.01654	-0.02333
240.4	-0.02054	-0.02288	-0.02845	0.092478	-0.02133	-0.01695	-0.02381
240.6	-0.02108	-0.02301	-0.02914	0.091997	-0.02194	-0.01704	-0.02401
240.8	-0.02172	-0.02285	-0.02995	0.09166	-0.02245	-0.01702	-0.02412
241	-0.02229	-0.02238	-0.03092	0.091277	-0.0228	-0.01698	-0.0243
241.2	-0.02271	-0.02179	-0.03192	0.090958	-0.02285	-0.01693	-0.02445
241.4	-0.02303	-0.02124	-0.03284	0.090661	-0.02269	-0.01706	-0.02436
241.6	-0.02337	-0.02093	-0.03351	0.090415	-0.02225	-0.01733	-0.02424
241.8	-0.02365	-0.02091	-0.03385	0.090078	-0.02172	-0.01762	-0.02408
242	-0.02401	-0.02109	-0.03389	0.089834	-0.02102	-0.01787	-0.02371
242.2	-0.02441	-0.02123	-0.03377	0.089753	-0.02037	-0.01792	-0.02321
242.4	-0.02492	-0.02132	-0.03366	0.089966	-0.01998	-0.01773	-0.02269
242.6	-0.02527	-0.02136	-0.03349	0.09045	-0.01987	-0.01722	-0.02212
242.8	-0.02537	-0.02133	-0.03309	0.091278	-0.01984	-0.01652	-0.02149
243	-0.02522	-0.02136	-0.03243	0.092268	-0.02005	-0.0158	-0.02085
243.2	-0.02497	-0.02151	-0.0315	0.093256	-0.02044	-0.01518	-0.02042
243.4	-0.02459	-0.02172	-0.03031	0.094146	-0.02075	-0.01458	-0.02011
243.6	-0.02438	-0.02197	-0.02921	0.094747	-0.02107	-0.0142	-0.0199
243.8	-0.02426	-0.02215	-0.02849	0.095018	-0.02128	-0.01409	-0.01989
244	-0.02409	-0.02216	-0.02822	0.095153	-0.0212	-0.01405	-0.02016
244.2	-0.02375	-0.02197	-0.02819	0.095258	-0.02093	-0.01406	-0.02049
244.4	-0.02332	-0.02169	-0.02827	0.095325	-0.02058	-0.01427	-0.02087
244.6	-0.02264	-0.0214	-0.02838	0.09539	-0.02002	-0.01458	-0.02124
244.8	-0.02182	-0.02125	-0.02835	0.095502	-0.01941	-0.0148	-0.02128
245	-0.02081	-0.02101	-0.02801	0.09575	-0.01859	-0.0148	-0.02093
245.2	-0.01993	-0.02075	-0.02757	0.096027	-0.01761	-0.01471	-0.02048
245.4	-0.01908	-0.02048	-0.0273	0.096174	-0.01669	-0.01451	-0.02008
245.6	-0.01834	-0.02011	-0.02731	0.096338	-0.01595	-0.01411	-0.01974
245.8	-0.01765	-0.01963	-0.02757	0.096528	-0.01535	-0.01356	-0.01963
246	-0.01721	-0.01915	-0.02796	0.096641	-0.01504	-0.01308	-0.01966
246.2	-0.01665	-0.01867	-0.0282	0.096746	-0.01469	-0.01258	-0.01953
246.4	-0.01622	-0.01827	-0.02821	0.096886	-0.01429	-0.01218	-0.0193
246.6	-0.01608	-0.01809	-0.02804	0.096795	-0.01406	-0.01214	-0.01923
246.8	-0.01628	-0.01802	-0.0279	0.096475	-0.01406	-0.0124	-0.01936
247	-0.01677	-0.01808	-0.02805	0.095919	-0.01426	-0.013	-0.01963
247.2	-0.01763	-0.01829	-0.02862	0.095152	-0.01479	-0.01399	-0.02006
247.4	-0.01866	-0.01859	-0.02944	0.094459	-0.01544	-0.01519	-0.02062
247.6	-0.01968	-0.01885	-0.0303	0.093946	-0.0161	-0.01624	-0.02116
247.8	-0.02053	-0.019	-0.03086	0.093736	-0.01649	-0.01707	-0.02143
248	-0.02112	-0.01896	-0.03096	0.093948	-0.01657	-0.01764	-0.02137
248.2	-0.02152	-0.01874	-0.03075	0.094476	-0.01648	-0.01783	-0.02116
248.4	-0.02172	-0.01835	-0.0302	0.095069	-0.01634	-0.01748	-0.02074
248.6	-0.02154	-0.01776	-0.02929	0.095816	-0.01584	-0.01665	-0.02021
248.8	-0.02117	-0.01716	-0.0283	0.096568	-0.01537	-0.01558	-0.01979
249	-0.0206	-0.01673	-0.0274	0.097122	-0.015	-0.01434	-0.01963
249.2	-0.01991	-0.01654	-0.02654	0.097524	-0.01465	-0.01311	-0.0195
249.4	-0.01937	-0.01663	-0.02595	0.097532	-0.0145	-0.01226	-0.01951
249.6	-0.01912	-0.01688	-0.02559	0.097174	-0.0146	-0.01176	-0.01955
249.8	-0.01919	-0.01728	-0.0255	0.096413	-0.01485	-0.01159	-0.01965
250	-0.01967	-0.01778	-0.02573	0.095419	-0.01533	-0.0119	-0.01984
250.2	-0.02036	-0.01831	-0.0262	0.09427	-0.01595	-0.01251	-0.02019
250.4	-0.02096	-0.0188	-0.02686	0.093297	-0.01653	-0.01318	-0.02056
250.6	-0.0216	-0.01935	-0.02776	0.092527	-0.01719	-0.01404	-0.02095
250.8	-0.022	-0.01979	-0.02857	0.092119	-0.01774	-0.01496	-0.02114
251	-0.02223	-0.02018	-0.02931	0.092073	-0.01816	-0.01568	-0.02115
251.2	-0.02233	-0.02032	-0.03002	0.092238	-0.01852	-0.01627	-0.02102
251.4	-0.02228	-0.0201	-0.03047	0.092632	-0.01851	-0.0167	-0.02064
251.6	-0.02211	-0.01955	-0.03063	0.093132	-0.01827	-0.01694	-0.02017
251.8	-0.02208	-0.01897	-0.03066	0.093485	-0.01802	-0.01707	-0.01992
252	-0.02211	-0.01848	-0.03041	0.093593	-0.01762	-0.01702	-0.01988
252.2	-0.02219	-0.0184	-0.02992	0.093486	-0.01717	-0.01681	-0.02008
252.4	-0.02246	-0.01871	-0.02924	0.093222	-0.01701	-0.0165	-0.0205
252.6	-0.02279	-0.01927	-0.02852	0.092828	-0.01698	-0.01621	-0.02103
252.8	-0.02321	-0.01999	-0.02792	0.092367	-0.01711	-0.01602	-0.02156
253	-0.02379	-0.02082	-0.02753	0.091748	-0.01758	-0.01607	-0.02215
253.2	-0.0245	-0.02154	-0.0273	0.091091	-0.01812	-0.01626	-0.02272
253.4	-0.02537	-0.02218	-0.02732	0.090296	-0.01872	-0.01657	-0.0233
253.6	-0.02606	-0.02273	-0.02743	0.089643	-0.01915	-0.01679	-0.02366
253.8	-0.02638	-0.0231	-0.02746	0.089356	-0.01934	-0.01669	-0.02375
254	-0.02631	-0.02318	-0.0275	0.089643	-0.01929	-0.0164	-0.02354
254.2	-0.02597	-0.02294	-0.02748	0.090492	-0.0192	-0.01593	-0.0231
254.4	-0.02527	-0.02242	-0.02737	0.091781	-0.01886	-0.01537	-0.02253
254.6	-0.0247	-0.02201	-0.02749	0.093122	-0.01869	-0.0149	-0.02202
254.8	-0.02432	-0.02151	-0.02784	0.094393	-0.01864	-0.01465	-0.02159
255	-0.02406	-0.02101	-0.02823	0.095381	-0.0186	-0.01454	-0.02129
255.2	-0.02389	-0.02063	-0.02882	0.096035	-0.01868	-0.01468	-0.02124
255.4	-0.0239	-0.02055	-0.02949	0.096261	-0.01903	-0.01503	-0.02146
255.6	-0.02409	-0.02066	-0.0301	0.096206	-0.01951	-0.01553	-0.02195
255.8	-0.02443	-0.02116	-0.03063	0.095944	-0.02008	-0.01617	-0.02267
256	-0.02483	-0.02182	-0.03112	0.095726	-0.02066	-0.01689	-0.02349
256.2	-0.02509	-0.02244	-0.03161	0.095545	-0.02107	-0.01751	-0.02428
256.4	-0.02525	-0.02301	-0.03228	0.095425	-0.02138	-0.018	-0.02498
256.6	-0.02521	-0.02333	-0.03295	0.095333	-0.02151	-0.01827	-0.02553
256.8	-0.02489	-0.02332	-0.03352	0.095227	-0.02143	-0.01832	-0.02582
257	-0.02435	-0.02309	-0.03395	0.094988	-0.02119	-0.01815	-0.02574
257.2	-0.02365	-0.02266	-0.03405	0.094808	-0.02079	-0.0178	-0.02528
257.4	-0.02283	-0.02195	-0.0337	0.094941	-0.02024	-0.01726	-0.02448
257.6	-0.02199	-0.02109	-0.03319	0.095318	-0.01974	-0.01674	-0.02354
257.8	-0.02128	-0.02027	-0.0327	0.095692	-0.01942	-0.01621	-0.02269
258	-0.0208	-0.01972	-0.03237	0.095882	-0.01934	-0.01579	-0.02202
258.2	-0.02069	-0.01965	-0.03224	0.095666	-0.01974	-0.01552	-0.02154
258.4	-0.02085	-0.01999	-0.0323	0.095038	-0.02045	-0.01538	-0.02128
258.6	-0.02113	-0.0206	-0.03231	0.094072	-0.02125	-0.01535	-0.02116
258.8	-0.02142	-0.02131	-0.03223	0.093122	-0.02204	-0.01539	-0.02105
259	-0.0219	-0.02216	-0.03207	0.092164	-0.02288	-0.0156	-0.02114
259.2	-0.02263	-0.02318	-0.03209	0.091333	-0.02365	-0.01607	-0.02151
259.4	-0.02348	-0.0243	-0.03227	0.090621	-0.02421	-0.01676	-0.02211
259.6	-0.02433	-0.02538	-0.03257	0.090162	-0.02461	-0.01749	-0.02278
259.8	-0.02525	-0.02628	-0.0331	0.089628	-0.02497	-0.01826	-0.02352
260	-0.02608	-0.02681	-0.03372	0.089283	-0.0251	-0.01888	-0.02411
260.2	-0.02667	-0.02687	-0.03412	0.08912	-0.02493	-0.01921	-0.02451
260.4	-0.02702	-0.02655	-0.03427	0.089113	-0.02456	-0.01939	-0.0246
260.6	-0.02724	-0.02603	-0.03433	0.089057	-0.02406	-0.01948	-0.02454
260.8	-0.02735	-0.02538	-0.0342	0.08917	-0.02347	-0.01952	-0.02443
261	-0.02739	-0.02477	-0.03397	0.089338	-0.02311	-0.01955	-0.02445
261.2	-0.02739	-0.02429	-0.03384	0.089405	-0.02313	-0.01983	-0.02465
261.4	-0.02735	-0.02395	-0.03378	0.089343	-0.0235	-0.02017	-0.02502
261.6	-0.02731	-0.02373	-0.03357	0.089336	-0.02413	-0.02047	-0.0253
261.8	-0.02719	-0.02367	-0.03316	0.089377	-0.02483	-0.02063	-0.02546
262	-0.02698	-0.02362	-0.03264	0.089508	-0.0254	-0.02064	-0.02554
262.2	-0.02663	-0.02335	-0.03201	0.089869	-0.02561	-0.02032	-0.02544
262.4	-0.02618	-0.02289	-0.03134	0.090481	-0.02553	-0.0198	-0.02523
262.6	-0.02576	-0.02248	-0.03094	0.091129	-0.02525	-0.01946	-0.02518
262.8	-0.0253	-0.02206	-0.03073	0.091754	-0.02477	-0.01922	-0.02521
263	-0.02478	-0.0216	-0.0304	0.092415	-0.02403	-0.01898	-0.02517
263.2	-0.02415	-0.02118	-0.02993	0.093108	-0.02316	-0.01873	-0.02499
263.4	-0.02365	-0.02091	-0.0295	0.093622	-0.02226	-0.01846	-0.02475
263.6	-0.02317	-0.02066	-0.02901	0.094091	-0.02126	-0.01791	-0.0243
263.8	-0.02277	-0.02054	-0.02855	0.094482	-0.02034	-0.01723	-0.02381
264	-0.02235	-0.02045	-0.02816	0.094876	-0.01946	-0.01641	-0.02317
264.2	-0.02205	-0.02048	-0.02782	0.095179	-0.01865	-0.01563	-0.02269
264.4	-0.02176	-0.02049	-0.02748	0.095526	-0.01803	-0.01496	-0.02232
264.6	-0.02132	-0.02048	-0.0271	0.095811	-0.01774	-0.01447	-0.02217
264.8	-0.02091	-0.02049	-0.0268	0.096036	-0.01769	-0.01425	-0.02219
265	-0.02069	-0.02068	-0.02682	0.095953	-0.01807	-0.01438	-0.02259
265.2	-0.02063	-0.02084	-0.02712	0.095671	-0.01878	-0.0147	-0.02309
265.4	-0.02067	-0.0209	-0.02757	0.095179	-0.01955	-0.01509	-0.02361
265.6	-0.02108	-0.02096	-0.02834	0.094561	-0.02039	-0.0156	-0.02412
265.8	-0.02183	-0.02106	-0.02949	0.093756	-0.02122	-0.01625	-0.0246
266	-0.02281	-0.02125	-0.03091	0.092738	-0.02202	-0.01724	-0.02513
266.2	-0.02398	-0.02165	-0.03251	0.09138	-0.02287	-0.01851	-0.02577
266.4	-0.02524	-0.02225	-0.03406	0.089838	-0.02389	-0.01995	-0.02655
266.6	-0.02654	-0.02315	-0.03551	0.088144	-0.02503	-0.0215	-0.02747
266.8	-0.02767	-0.02417	-0.03669	0.086551	-0.02618	-0.02296	-0.0283
267	-0.0287	-0.02529	-0.03754	0.085233	-0.02714	-0.02413	-0.02895
267.2	-0.02959	-0.02626	-0.03807	0.084341	-0.02776	-0.02485	-0.0293
267.4	-0.03027	-0.02706	-0.03839	0.083938	-0.02797	-0.02509	-0.02941
267.6	-0.03059	-0.0274	-0.03833	0.084194	-0.02759	-0.02475	-0.02922
267.8	-0.03069	-0.0273	-0.03805	0.08493	-0.02682	-0.02405	-0.02901
268	-0.03037	-0.02664	-0.03754	0.086036	-0.02587	-0.02293	-0.02859
268.2	-0.02951	-0.02557	-0.03679	0.087445	-0.02479	-0.02155	-0.02805
268.4	-0.02844	-0.02433	-0.03593	0.088987	-0.02359	-0.02008	-0.02738
268.6	-0.02722	-0.02303	-0.03505	0.09039	-0.02247	-0.01873	-0.02672
268.8	-0.02588	-0.02161	-0.03401	0.091682	-0.02143	-0.01729	-0.02592
269	-0.02475	-0.02028	-0.03292	0.092789	-0.02057	-0.016	-0.02518
269.2	-0.024	-0.01925	-0.03191	0.093631	-0.02012	-0.01497	-0.02452
269.4	-0.02349	-0.01859	-0.0311	0.094114	-0.0202	-0.0144	-0.02415
269.6	-0.02308	-0.01813	-0.03038	0.094321	-0.02061	-0.01407	-0.02392
269.8	-0.02276	-0.01788	-0.02974	0.094211	-0.02126	-0.01405	-0.02382
270	-0.02239	-0.01787	-0.02924	0.094037	-0.02206	-0.01429	-0.02381
270.2	-0.02211	-0.01819	-0.02902	0.093698	-0.02295	-0.01477	-0.02387
270.4	-0.02188	-0.01861	-0.02895	0.093504	-0.02376	-0.01519	-0.02376
270.6	-0.02173	-0.01913	-0.02907	0.093412	-0.02428	-0.01552	-0.02357
270.8	-0.02178	-0.01968	-0.02933	0.093434	-0.0245	-0.01574	-0.02342
271	-0.0218	-0.02008	-0.02961	0.093562	-0.02427	-0.01577	-0.02319
271.2	-0.02175	-0.02016	-0.02984	0.093992	-0.02363	-0.01557	-0.02297
271.4	-0.02168	-0.01989	-0.02995	0.094583	-0.02277	-0.01527	-0.02273
271.6	-0.02158	-0.01946	-0.02982	0.095216	-0.02192	-0.01503	-0.02236
271.8	-0.02132	-0.01898	-0.02952	0.095955	-0.02101	-0.01485	-0.02183
272	-0.02123	-0.01866	-0.0292	0.096557	-0.02029	-0.01484	-0.02131
272.2	-0.02126	-0.01844	-0.0289	0.096843	-0.01979	-0.01503	-0.02094
272.4	-0.02149	-0.01845	-0.02872	0.096604	-0.01963	-0.01533	-0.02098
272.6	-0.02199	-0.0187	-0.02874	0.096007	-0.01983	-0.01568	-0.02147
272.8	-0.02256	-0.01909	-0.02889	0.095078	-0.0204	-0.01597	-0.02226
273	-0.02301	-0.01952	-0.02905	0.094064	-0.02103	-0.01619	-0.02328
273.2	-0.02322	-0.01982	-0.02906	0.093271	-0.02151	-0.01612	-0.02416
273.4	-0.02323	-0.02017	-0.02906	0.092719	-0.02178	-0.01598	-0.0248
273.6	-0.0231	-0.02059	-0.02913	0.092497	-0.02197	-0.01571	-0.02513
273.8	-0.023	-0.02108	-0.02934	0.092458	-0.02205	-0.01535	-0.02521
274	-0.02296	-0.02144	-0.0297	0.092589	-0.02208	-0.0148	-0.02506
274.2	-0.02312	-0.02185	-0.03018	0.092557	-0.02205	-0.01431	-0.02503
274.4	-0.02345	-0.02235	-0.03077	0.092489	-0.02215	-0.0139	-0.02508
274.6	-0.02374	-0.02273	-0.03135	0.092468	-0.0222	-0.01352	-0.02508
274.8	-0.02412	-0.02317	-0.03194	0.092527	-0.02251	-0.01338	-0.02525
275	-0.02447	-0.02371	-0.03234	0.092569	-0.02304	-0.0136	-0.02538
275.2	-0.02466	-0.02423	-0.03258	0.09278	-0.02372	-0.01413	-0.02532
275.4	-0.02466	-0.02448	-0.03261	0.093171	-0.02433	-0.01474	-0.02507
275.6	-0.02464	-0.02448	-0.03255	0.093528	-0.025	-0.01545	-0.02489
275.8	-0.02447	-0.02413	-0.03239	0.093759	-0.02543	-0.01613	-0.02466
276	-0.02429	-0.02373	-0.03237	0.09379	-0.02573	-0.01672	-0.02462
276.2	-0.02419	-0.02327	-0.03236	0.093636	-0.02587	-0.01708	-0.02467
276.4	-0.02409	-0.0228	-0.03237	0.093294	-0.02579	-0.01741	-0.02485
276.6	-0.02406	-0.02241	-0.03224	0.093	-0.02535	-0.01769	-0.02499
276.8	-0.02415	-0.02222	-0.03198	0.092916	-0.02478	-0.01789	-0.02499
277	-0.0243	-0.02204	-0.03153	0.09312	-0.0239	-0.018	-0.02471
277.2	-0.02449	-0.02188	-0.03106	0.093505	-0.02294	-0.01802	-0.02425
277.4	-0.02482	-0.02173	-0.03064	0.093808	-0.02191	-0.01779	-0.02368
277.6	-0.02534	-0.02174	-0.03048	0.093776	-0.02127	-0.01746	-0.02332
277.8	-0.02608	-0.02209	-0.03077	0.0932	-0.02116	-0.01726	-0.02337
278	-0.02698	-0.02294	-0.03156	0.092056	-0.02173	-0.01722	-0.02385
278.2	-0.02792	-0.0241	-0.03247	0.090567	-0.02256	-0.01736	-0.02464
278.4	-0.02869	-0.02542	-0.03334	0.088996	-0.02361	-0.01772	-0.02554
278.6	-0.02922	-0.02658	-0.03405	0.087482	-0.0246	-0.01824	-0.02636
278.8	-0.02927	-0.02734	-0.03445	0.086293	-0.02533	-0.01874	-0.027
279	-0.02908	-0.02764	-0.03447	0.08552	-0.02597	-0.01911	-0.02749
279.2	-0.02868	-0.02768	-0.03435	0.085138	-0.02666	-0.01933	-0.02779
279.4	-0.02815	-0.02753	-0.03419	0.085242	-0.02719	-0.0194	-0.02784
279.6	-0.02746	-0.02746	-0.03403	0.085739	-0.02749	-0.01934	-0.02768
279.8	-0.02677	-0.0272	-0.03367	0.086643	-0.02737	-0.01906	-0.02722
280	-0.02605	-0.02681	-0.03321	0.087857	-0.02681	-0.01866	-0.02649
280.2	-0.02542	-0.02632	-0.03273	0.08931	-0.02599	-0.01825	-0.02558
280.4	-0.02497	-0.02594	-0.03233	0.090716	-0.02514	-0.01798	-0.02471
280.6	-0.02455	-0.02545	-0.03186	0.092173	-0.02421	-0.01773	-0.02381
280.8	-0.0242	-0.02508	-0.03162	0.093316	-0.02355	-0.01768	-0.02312
281	-0.02399	-0.02482	-0.03159	0.094115	-0.02305	-0.01769	-0.02269
281.2	-0.02403	-0.02485	-0.03194	0.094447	-0.02296	-0.0179	-0.02269
281.4	-0.02421	-0.02497	-0.03253	0.094317	-0.02317	-0.01829	-0.02298
281.6	-0.02471	-0.02515	-0.0333	0.093571	-0.02371	-0.01902	-0.02369
281.8	-0.0254	-0.02515	-0.03398	0.092545	-0.02423	-0.01988	-0.0245
282	-0.02613	-0.02486	-0.03451	0.091259	-0.02477	-0.02086	-0.02542
282.2	-0.02666	-0.02418	-0.0347	0.089862	-0.02515	-0.02168	-0.02629
282.4	-0.02689	-0.0233	-0.03443	0.088676	-0.0254	-0.02206	-0.02699
282.6	-0.027	-0.02228	-0.03392	0.087948	-0.02577	-0.02184	-0.02745
282.8	-0.02704	-0.02149	-0.03336	0.087625	-0.02622	-0.02115	-0.02775
283	-0.02705	-0.02087	-0.03276	0.08788	-0.02649	-0.0201	-0.02776
283.2	-0.02705	-0.02043	-0.03221	0.088471	-0.02656	-0.01898	-0.02752
283.4	-0.02722	-0.01994	-0.03171	0.089281	-0.02642	-0.01784	-0.02711
283.6	-0.02741	-0.01974	-0.03125	0.090069	-0.02603	-0.01691	-0.02656
283.8	-0.02751	-0.01971	-0.03076	0.090816	-0.02544	-0.01617	-0.0258
284	-0.0276	-0.01998	-0.03034	0.09129	-0.02478	-0.0157	-0.02498
284.2	-0.02758	-0.02041	-0.02993	0.091681	-0.02407	-0.01529	-0.02411
284.4	-0.02743	-0.02119	-0.02979	0.091859	-0.02346	-0.01521	-0.0234
284.6	-0.02724	-0.02217	-0.02998	0.09183	-0.02285	-0.01534	-0.02291
284.8	-0.0271	-0.0232	-0.03036	0.091599	-0.02235	-0.01569	-0.02264
285	-0.02672	-0.02392	-0.03069	0.091282	-0.02177	-0.016	-0.02234
285.2	-0.02628	-0.02438	-0.03091	0.0909	-0.02112	-0.0163	-0.02199
285.4	-0.02568	-0.02454	-0.03089	0.090595	-0.0203	-0.01624	-0.0214
285.6	-0.02469	-0.02419	-0.03035	0.090595	-0.01931	-0.01569	-0.02065
285.8	-0.02335	-0.02344	-0.02948	0.090968	-0.01824	-0.01463	-0.01976
286	-0.02207	-0.02267	-0.02858	0.091755	-0.01762	-0.01336	-0.01906
286.2	-0.02107	-0.02189	-0.02796	0.092718	-0.01763	-0.01202	-0.01873
286.4	-0.02045	-0.02122	-0.02763	0.093789	-0.01813	-0.01094	-0.01885
286.6	-0.02036	-0.02066	-0.02781	0.094747	-0.01908	-0.01039	-0.01932
286.8	-0.02077	-0.02037	-0.02846	0.095341	-0.02043	-0.01048	-0.02019
287	-0.02151	-0.02016	-0.02922	0.095594	-0.02182	-0.01087	-0.02125
287.2	-0.02239	-0.02016	-0.02993	0.095688	-0.02303	-0.01158	-0.02226
287.4	-0.02335	-0.02022	-0.03064	0.095547	-0.02403	-0.01252	-0.0232
287.6	-0.02439	-0.02047	-0.03133	0.095143	-0.0248	-0.01366	-0.02415
287.8	-0.02542	-0.02083	-0.03194	0.094653	-0.02529	-0.01491	-0.02511
288	-0.02636	-0.02137	-0.03267	0.093893	-0.02559	-0.01646	-0.02617
288.2	-0.02729	-0.02199	-0.03338	0.092743	-0.02567	-0.0181	-0.02728
288.4	-0.02805	-0.02249	-0.03377	0.091421	-0.02547	-0.01959	-0.02821
288.6	-0.02857	-0.02299	-0.03388	0.090051	-0.02491	-0.02075	-0.02887
288.8	-0.02889	-0.02341	-0.03367	0.088889	-0.02408	-0.02154	-0.02916
289	-0.02901	-0.02367	-0.03315	0.088111	-0.02307	-0.02193	-0.0291
289.2	-0.02873	-0.02362	-0.03228	0.08802	-0.02193	-0.02192	-0.0287
289.4	-0.0283	-0.02347	-0.03142	0.088418	-0.02107	-0.02173	-0.02816
289.6	-0.02788	-0.02324	-0.03058	0.089223	-0.02078	-0.02148	-0.02757
289.8	-0.02759	-0.02297	-0.03	0.090065	-0.0209	-0.02129	-0.02707
290	-0.02745	-0.02284	-0.02973	0.090833	-0.02137	-0.02121	-0.02668
290.2	-0.02748	-0.02292	-0.02997	0.091223	-0.02234	-0.02126	-0.02655
290.4	-0.02759	-0.02313	-0.0305	0.091333	-0.02349	-0.0213	-0.02662
290.6	-0.02775	-0.02328	-0.03127	0.0913	-0.02465	-0.02118	-0.02681
290.8	-0.02785	-0.02339	-0.03213	0.091201	-0.02578	-0.02092	-0.027
291	-0.02786	-0.02347	-0.03288	0.091076	-0.0267	-0.02049	-0.02717
291.2	-0.02769	-0.02346	-0.03337	0.091064	-0.02711	-0.01978	-0.02702
291.4	-0.02733	-0.02337	-0.03363	0.091096	-0.02712	-0.01878	-0.02672
291.6	-0.02678	-0.02329	-0.03372	0.090938	-0.02675	-0.01765	-0.02634
291.8	-0.02629	-0.02329	-0.03367	0.09045	-0.02623	-0.01654	-0.02601
292	-0.02576	-0.02323	-0.03354	0.089821	-0.02553	-0.01549	-0.02566
292.2	-0.02552	-0.02341	-0.0334	0.089125	-0.02487	-0.01477	-0.02556
292.4	-0.02548	-0.0237	-0.03325	0.088629	-0.02431	-0.01464	-0.02557
292.6	-0.02553	-0.02407	-0.03305	0.088482	-0.02379	-0.01514	-0.02556
292.8	-0.02545	-0.02433	-0.03258	0.088961	-0.02323	-0.01592	-0.0254
293	-0.02557	-0.02465	-0.03212	0.08968	-0.02293	-0.01702	-0.02536
293.2	-0.02584	-0.02495	-0.03168	0.090467	-0.02288	-0.01836	-0.02546
293.4	-0.02628	-0.02531	-0.03145	0.09113	-0.02293	-0.01988	-0.02579
293.6	-0.02682	-0.02566	-0.03139	0.091654	-0.02317	-0.02137	-0.0263
293.8	-0.02734	-0.02583	-0.03163	0.091897	-0.02356	-0.02273	-0.02703
294	-0.02773	-0.02569	-0.03201	0.092073	-0.02381	-0.0239	-0.0277
294.2	-0.02784	-0.02521	-0.03241	0.092263	-0.02391	-0.02476	-0.02808
294.4	-0.02759	-0.02453	-0.03264	0.092457	-0.0238	-0.0252	-0.02803
294.6	-0.0272	-0.02398	-0.03287	0.092549	-0.02349	-0.02529	-0.02775
294.8	-0.02668	-0.02361	-0.03323	0.092578	-0.02301	-0.02497	-0.02714
295	-0.026	-0.02343	-0.03353	0.092477	-0.02255	-0.02421	-0.02645
295.2	-0.02538	-0.02345	-0.03394	0.092169	-0.02224	-0.02325	-0.02581
295.4	-0.0251	-0.02363	-0.03459	0.091498	-0.02232	-0.02242	-0.02547
295.6	-0.02489	-0.0237	-0.03514	0.090868	-0.0225	-0.02159	-0.02526
295.8	-0.02496	-0.02388	-0.03559	0.090283	-0.02294	-0.02106	-0.02531
296	-0.02514	-0.02412	-0.03608	0.089899	-0.0236	-0.02086	-0.0255
296.2	-0.02541	-0.02433	-0.03647	0.089745	-0.02434	-0.02078	-0.02572
296.4	-0.0257	-0.02454	-0.03655	0.089959	-0.02504	-0.02049	-0.026
296.6	-0.02621	-0.02476	-0.03658	0.090169	-0.02585	-0.02018	-0.02648
296.8	-0.02677	-0.02482	-0.03626	0.090569	-0.02636	-0.01962	-0.02695
297	-0.02734	-0.02472	-0.03564	0.09106	-0.02647	-0.0189	-0.02736
297.2	-0.02782	-0.02448	-0.03467	0.091626	-0.02626	-0.01806	-0.02778
297.4	-0.02812	-0.02399	-0.03359	0.092226	-0.02562	-0.01712	-0.02816
297.6	-0.02819	-0.02329	-0.03242	0.092971	-0.02459	-0.01605	-0.02834
297.8	-0.02814	-0.0226	-0.0314	0.093653	-0.02348	-0.01513	-0.02847
298	-0.0281	-0.0221	-0.03055	0.094126	-0.02251	-0.01443	-0.02865
298.2	-0.02814	-0.02185	-0.03004	0.094236	-0.02185	-0.01407	-0.02892
298.4	-0.02811	-0.02187	-0.02979	0.094198	-0.02148	-0.01404	-0.02912
298.6	-0.02805	-0.02213	-0.02974	0.094003	-0.02136	-0.01437	-0.02924
298.8	-0.02789	-0.02253	-0.02994	0.093653	-0.02141	-0.01501	-0.02922
299	-0.02757	-0.02279	-0.03035	0.093164	-0.02149	-0.01586	-0.029
299.2	-0.02696	-0.02282	-0.03071	0.093001	-0.02132	-0.01658	-0.02837
299.4	-0.02635	-0.02267	-0.03111	0.092996	-0.0212	-0.01712	-0.02734
299.6	-0.02589	-0.0224	-0.03157	0.093064	-0.02125	-0.01749	-0.02617
299.8	-0.02566	-0.02206	-0.03202	0.093075	-0.02142	-0.01775	-0.02504
300	-0.02567	-0.02193	-0.0324	0.093147	-0.0217	-0.01795	-0.02406
300.2	-0.02585	-0.02192	-0.03278	0.093086	-0.02197	-0.01815	-0.02331
300.4	-0.02607	-0.02209	-0.0331	0.092866	-0.02211	-0.01833	-0.02285
300.6	-0.02621	-0.02249	-0.03344	0.09241	-0.02231	-0.01857	-0.0227
300.8	-0.02637	-0.02305	-0.03368	0.091924	-0.02253	-0.01872	-0.02285
301	-0.02657	-0.02363	-0.03385	0.091439	-0.0228	-0.01868	-0.02322
301.2	-0.02689	-0.02425	-0.03394	0.090928	-0.02318	-0.01857	-0.0238
301.4	-0.02741	-0.02479	-0.0339	0.09048	-0.02369	-0.01868	-0.0246
301.6	-0.02805	-0.02513	-0.03376	0.090134	-0.02417	-0.019	-0.02544
301.8	-0.02864	-0.02548	-0.03382	0.089831	-0.02472	-0.01959	-0.02629
302	-0.0292	-0.02593	-0.03411	0.089676	-0.02521	-0.02039	-0.02712
302.2	-0.02972	-0.02644	-0.03466	0.089707	-0.02572	-0.02135	-0.0278
302.4	-0.02995	-0.02694	-0.03528	0.08989	-0.02618	-0.02218	-0.02824
302.6	-0.02997	-0.02738	-0.0358	0.090231	-0.02653	-0.02273	-0.02852
302.8	-0.02989	-0.0277	-0.036	0.090829	-0.02669	-0.02283	-0.02852
303	-0.02975	-0.02769	-0.03582	0.091479	-0.0267	-0.02252	-0.02826
303.2	-0.02974	-0.02762	-0.03552	0.091964	-0.02664	-0.02208	-0.02812
303.4	-0.02989	-0.02768	-0.03537	0.092064	-0.02665	-0.0217	-0.02823
303.6	-0.03011	-0.02798	-0.0354	0.091862	-0.02679	-0.02146	-0.02853
303.8	-0.0301	-0.02823	-0.03549	0.091466	-0.02694	-0.02123	-0.02892
304	-0.02996	-0.02854	-0.03576	0.090907	-0.02727	-0.02108	-0.02942
304.2	-0.0296	-0.02884	-0.03584	0.090462	-0.0276	-0.02082	-0.02977
304.4	-0.02934	-0.02907	-0.03557	0.090274	-0.02772	-0.02045	-0.02999
304.6	-0.02902	-0.02897	-0.03494	0.090492	-0.02747	-0.01981	-0.02977
304.8	-0.02873	-0.02862	-0.0341	0.09094	-0.02688	-0.0191	-0.02911
305	-0.02836	-0.02798	-0.03314	0.091679	-0.02586	-0.01841	-0.02808
305.2	-0.028	-0.02721	-0.03241	0.092379	-0.02477	-0.0178	-0.02686
305.4	-0.02752	-0.02641	-0.03206	0.092915	-0.02385	-0.01734	-0.02564
305.6	-0.02718	-0.02578	-0.03205	0.093155	-0.02326	-0.01723	-0.02459
305.8	-0.02708	-0.02542	-0.03232	0.093145	-0.02312	-0.01748	-0.02384
306	-0.02698	-0.0253	-0.03255	0.092871	-0.0232	-0.01787	-0.0234
306.2	-0.02682	-0.02522	-0.03265	0.092498	-0.02324	-0.01829	-0.02323
306.4	-0.02667	-0.02507	-0.03262	0.092148	-0.02319	-0.01873	-0.02316
306.6	-0.02653	-0.02483	-0.03268	0.091654	-0.02317	-0.01918	-0.02344
306.8	-0.02654	-0.02467	-0.03297	0.090877	-0.02328	-0.01971	-0.02416
307	-0.0267	-0.02451	-0.03354	0.089877	-0.02376	-0.02029	-0.02514
307.2	-0.02692	-0.02433	-0.03416	0.088884	-0.0245	-0.02092	-0.0262
307.4	-0.02708	-0.02408	-0.03474	0.088141	-0.02528	-0.0214	-0.02722
307.6	-0.02724	-0.02391	-0.0352	0.087735	-0.02585	-0.02173	-0.02806
307.8	-0.02739	-0.0238	-0.03541	0.087732	-0.02613	-0.02194	-0.02862
308	-0.02784	-0.02388	-0.03549	0.08799	-0.02615	-0.02219	-0.02903
308.2	-0.02824	-0.02394	-0.03556	0.088549	-0.02589	-0.0223	-0.02916
308.4	-0.02853	-0.02409	-0.03565	0.089123	-0.02544	-0.02232	-0.0292
308.6	-0.02869	-0.02437	-0.03576	0.089687	-0.02508	-0.02229	-0.02913
308.8	-0.02886	-0.02482	-0.03609	0.089982	-0.02495	-0.02243	-0.02902
309	-0.02883	-0.02531	-0.03648	0.090144	-0.02496	-0.0226	-0.02881
309.2	-0.02895	-0.02611	-0.03701	0.0901	-0.02511	-0.02293	-0.02861
309.4	-0.02916	-0.02703	-0.03755	0.08999	-0.02528	-0.02329	-0.02842
309.6	-0.02921	-0.0278	-0.03798	0.089984	-0.02505	-0.02357	-0.02814
309.8	-0.02905	-0.02824	-0.03823	0.090306	-0.02448	-0.02355	-0.02774
310	-0.02892	-0.02855	-0.03846	0.090697	-0.02384	-0.02342	-0.02731
310.2	-0.02884	-0.02882	-0.03869	0.090885	-0.02348	-0.02327	-0.02705
310.4	-0.02882	-0.02898	-0.0389	0.090994	-0.02339	-0.02302	-0.02682
310.6	-0.02885	-0.02898	-0.03901	0.091123	-0.02363	-0.02262	-0.02654
310.8	-0.02889	-0.02895	-0.03906	0.09127	-0.02404	-0.02212	-0.02631
311	-0.02876	-0.02887	-0.03903	0.091496	-0.02446	-0.0215	-0.02608
311.2	-0.02848	-0.02858	-0.03879	0.091823	-0.02466	-0.02087	-0.02576
311.4	-0.02823	-0.02816	-0.03847	0.09207	-0.02485	-0.02044	-0.02548
311.6	-0.02806	-0.02774	-0.03813	0.092125	-0.02503	-0.02019	-0.02543
311.8	-0.02775	-0.02715	-0.03772	0.092098	-0.0252	-0.02	-0.02551
312	-0.02737	-0.02634	-0.03711	0.092093	-0.02524	-0.01979	-0.02563
312.2	-0.02692	-0.02542	-0.0364	0.092174	-0.02524	-0.0196	-0.02562
312.4	-0.02634	-0.0243	-0.03559	0.092375	-0.0249	-0.01942	-0.02543
312.6	-0.02562	-0.02304	-0.03464	0.09276	-0.02427	-0.0191	-0.02488
312.8	-0.02497	-0.02178	-0.03366	0.093221	-0.02338	-0.01873	-0.02408
313	-0.0243	-0.02048	-0.03269	0.093786	-0.02217	-0.0183	-0.02306
313.2	-0.02373	-0.01925	-0.03191	0.094449	-0.02069	-0.01773	-0.02195
313.4	-0.0234	-0.01837	-0.03149	0.095019	-0.01933	-0.01709	-0.02097
313.6	-0.02339	-0.01799	-0.03147	0.095336	-0.01841	-0.01673	-0.0203
313.8	-0.02358	-0.018	-0.03162	0.0955	-0.01799	-0.01659	-0.01977
314	-0.02399	-0.01846	-0.03195	0.095539	-0.0181	-0.01661	-0.01953
314.2	-0.02451	-0.0193	-0.03243	0.095332	-0.01854	-0.0169	-0.01966
314.4	-0.02507	-0.0204	-0.033	0.094818	-0.01938	-0.01744	-0.02
314.6	-0.02565	-0.02165	-0.03362	0.093983	-0.02049	-0.01807	-0.02039
314.8	-0.0264	-0.02307	-0.03436	0.092788	-0.02174	-0.01884	-0.02101
315	-0.02723	-0.02461	-0.03525	0.091404	-0.02314	-0.0197	-0.02186
315.2	-0.0281	-0.02609	-0.03618	0.089962	-0.0247	-0.02058	-0.02283
315.4	-0.02902	-0.02741	-0.03702	0.088717	-0.02621	-0.02147	-0.02382
315.6	-0.02995	-0.02846	-0.03769	0.087782	-0.0275	-0.02233	-0.02483
315.8	-0.03066	-0.02916	-0.0382	0.087273	-0.0285	-0.02304	-0.02567
316	-0.03131	-0.02957	-0.03859	0.086968	-0.02929	-0.02374	-0.02646
316.2	-0.03192	-0.02985	-0.0389	0.086901	-0.02994	-0.02422	-0.02724
316.4	-0.03234	-0.02988	-0.03903	0.08702	-0.03036	-0.02435	-0.02798
316.6	-0.03258	-0.0298	-0.0392	0.087194	-0.03052	-0.02429	-0.02869
316.8	-0.03284	-0.02968	-0.03947	0.087297	-0.03051	-0.02401	-0.0294
317	-0.03294	-0.02945	-0.03982	0.087331	-0.03026	-0.02347	-0.02986
317.2	-0.03281	-0.02912	-0.03994	0.087352	-0.02985	-0.02275	-0.02991
317.4	-0.0326	-0.02887	-0.04	0.087302	-0.02937	-0.02196	-0.02969
317.6	-0.03231	-0.02867	-0.0399	0.087314	-0.02881	-0.02098	-0.02945
317.8	-0.03193	-0.02843	-0.03964	0.087279	-0.02802	-0.02	-0.02917
318	-0.03159	-0.02814	-0.03917	0.087273	-0.02728	-0.01902	-0.02876
318.2	-0.03135	-0.02786	-0.03871	0.087277	-0.02665	-0.01815	-0.02831
318.4	-0.03112	-0.0277	-0.03826	0.087427	-0.026	-0.0174	-0.02791
318.6	-0.0308	-0.02755	-0.0379	0.087669	-0.02541	-0.01676	-0.02738
318.8	-0.03039	-0.02748	-0.03766	0.088011	-0.02498	-0.01635	-0.02677
319	-0.03	-0.02765	-0.03759	0.088313	-0.02466	-0.01632	-0.02637
319.2	-0.02958	-0.02792	-0.03762	0.088568	-0.02435	-0.01661	-0.02625
319.4	-0.02918	-0.02815	-0.03765	0.08879	-0.02413	-0.01715	-0.02635
319.6	-0.02899	-0.0283	-0.0377	0.08891	-0.02416	-0.01804	-0.02677
319.8	-0.02895	-0.02837	-0.03757	0.088983	-0.0244	-0.01902	-0.02741
320	-0.02903	-0.02834	-0.0373	0.088936	-0.02475	-0.02013	-0.02809
320.2	-0.02924	-0.02826	-0.03702	0.088717	-0.02515	-0.02128	-0.0287
320.4	-0.02951	-0.02803	-0.03673	0.088382	-0.02559	-0.02222	-0.02917
320.6	-0.02971	-0.02776	-0.03648	0.088026	-0.02615	-0.02284	-0.02945
320.8	-0.02989	-0.02747	-0.03632	0.087791	-0.02686	-0.02322	-0.02954
321	-0.02997	-0.02714	-0.03628	0.087818	-0.0276	-0.02321	-0.02959
321.2	-0.02996	-0.02673	-0.03621	0.088077	-0.0283	-0.02287	-0.02952
321.4	-0.02999	-0.02641	-0.03621	0.088305	-0.02898	-0.02246	-0.02937
321.6	-0.03	-0.02617	-0.03619	0.088491	-0.02956	-0.02204	-0.02904
321.8	-0.03001	-0.02611	-0.03629	0.088459	-0.03	-0.02159	-0.02874
322	-0.03014	-0.02634	-0.03655	0.088289	-0.03046	-0.02113	-0.02853
322.2	-0.03021	-0.0267	-0.03701	0.088091	-0.03091	-0.02063	-0.02847
322.4	-0.03009	-0.02708	-0.03756	0.088229	-0.03111	-0.02016	-0.02848
322.6	-0.02994	-0.02755	-0.03815	0.088537	-0.03105	-0.0198	-0.02866
322.8	-0.02972	-0.02801	-0.03872	0.089042	-0.03079	-0.01961	-0.02891
323	-0.02939	-0.0283	-0.03907	0.089696	-0.03033	-0.01947	-0.02907
323.2	-0.02911	-0.02855	-0.03935	0.090335	-0.02983	-0.01952	-0.0292
323.4	-0.029	-0.02897	-0.03956	0.090659	-0.02947	-0.01979	-0.02943
323.6	-0.029	-0.02941	-0.03978	0.090747	-0.02911	-0.02009	-0.0297
323.8	-0.02909	-0.02975	-0.03998	0.090666	-0.02873	-0.02034	-0.03002
324	-0.02919	-0.02991	-0.0401	0.090447	-0.02835	-0.02066	-0.03046
324.2	-0.02936	-0.02996	-0.04016	0.090217	-0.02814	-0.02103	-0.03088
324.4	-0.02953	-0.02969	-0.04016	0.090172	-0.028	-0.02132	-0.03105
324.6	-0.02967	-0.02938	-0.04012	0.090371	-0.02788	-0.02159	-0.03102
324.8	-0.02982	-0.02909	-0.04003	0.090666	-0.02773	-0.02202	-0.03088
325	-0.02995	-0.02886	-0.04001	0.090997	-0.02744	-0.02249	-0.0306
325.2	-0.03004	-0.02859	-0.03996	0.091274	-0.02696	-0.02298	-0.03024
325.4	-0.03011	-0.02844	-0.03987	0.091441	-0.02654	-0.02346	-0.03
325.6	-0.03014	-0.02826	-0.03951	0.091629	-0.02632	-0.02394	-0.02973
325.8	-0.02983	-0.02787	-0.0388	0.092068	-0.02603	-0.02417	-0.02929
326	-0.02935	-0.02731	-0.03784	0.092717	-0.02568	-0.02417	-0.02863
326.2	-0.02879	-0.02679	-0.03678	0.093317	-0.02539	-0.02402	-0.02803
326.4	-0.02816	-0.02636	-0.0358	0.09379	-0.02515	-0.02374	-0.02757
326.6	-0.02743	-0.02603	-0.03497	0.094226	-0.02481	-0.02309	-0.02717
326.8	-0.02689	-0.02595	-0.03452	0.094425	-0.02455	-0.02223	-0.02689
327	-0.02639	-0.02602	-0.03428	0.094404	-0.02426	-0.02116	-0.02668
327.2	-0.02591	-0.02608	-0.03417	0.094323	-0.0238	-0.01978	-0.0264
327.4	-0.02553	-0.0261	-0.03405	0.094246	-0.02306	-0.01828	-0.02597
327.6	-0.02531	-0.02608	-0.03401	0.093976	-0.02229	-0.01697	-0.02555
327.8	-0.02528	-0.02602	-0.03408	0.093663	-0.02175	-0.01589	-0.02509
328	-0.02553	-0.02599	-0.03431	0.093347	-0.02147	-0.01516	-0.02474
328.2	-0.02589	-0.02613	-0.03456	0.093194	-0.02132	-0.01479	-0.02448
328.4	-0.02627	-0.02627	-0.03487	0.093005	-0.02145	-0.01479	-0.02439
328.6	-0.02661	-0.0264	-0.03523	0.092703	-0.02179	-0.01511	-0.02435
328.8	-0.02686	-0.0265	-0.03544	0.092307	-0.02217	-0.01567	-0.02437
329	-0.02686	-0.02671	-0.03543	0.091901	-0.02271	-0.01644	-0.0244
329.2	-0.02676	-0.0269	-0.0352	0.091469	-0.0234	-0.01746	-0.02442
329.4	-0.02669	-0.02704	-0.03497	0.091022	-0.02412	-0.01867	-0.02455
329.6	-0.02685	-0.02722	-0.03501	0.09058	-0.02487	-0.01999	-0.02495
329.8	-0.02712	-0.02759	-0.03532	0.090094	-0.02558	-0.02135	-0.02565
330	-0.02749	-0.02807	-0.03588	0.089672	-0.02622	-0.02257	-0.02644
330.2	-0.02785	-0.02852	-0.03654	0.089456	-0.02668	-0.02326	-0.02701
330.4	-0.02814	-0.02893	-0.0371	0.089463	-0.02679	-0.02345	-0.02716
330.6	-0.02826	-0.02929	-0.03742	0.089669	-0.02652	-0.02331	-0.02694
330.8	-0.02837	-0.02953	-0.03762	0.090016	-0.02607	-0.02293	-0.0264
331	-0.02845	-0.02964	-0.03763	0.090407	-0.02532	-0.02238	-0.02579
331.2	-0.02849	-0.0296	-0.03763	0.090681	-0.0245	-0.0218	-0.02533
331.4	-0.02838	-0.02935	-0.03746	0.090971	-0.02372	-0.02117	-0.02504
331.6	-0.02822	-0.0289	-0.03709	0.091167	-0.02305	-0.0205	-0.02495
331.8	-0.02788	-0.02835	-0.03641	0.091375	-0.02249	-0.01977	-0.02508
332	-0.02744	-0.02782	-0.03564	0.091486	-0.02222	-0.01919	-0.02539
332.2	-0.02709	-0.02752	-0.03489	0.091492	-0.02218	-0.01898	-0.0259
332.4	-0.02696	-0.02764	-0.03439	0.091383	-0.02241	-0.01913	-0.02663
332.6	-0.02705	-0.0281	-0.03417	0.091243	-0.02297	-0.01963	-0.0275
332.8	-0.02747	-0.02869	-0.0344	0.090948	-0.02378	-0.02046	-0.02849
333	-0.02826	-0.02925	-0.03509	0.090462	-0.02468	-0.02142	-0.02952
333.2	-0.02932	-0.02977	-0.03608	0.089907	-0.02552	-0.02221	-0.03042
333.4	-0.03044	-0.03021	-0.03717	0.0893	-0.02627	-0.02278	-0.03111
333.6	-0.0315	-0.03055	-0.03812	0.088837	-0.02689	-0.02289	-0.03143
333.8	-0.03244	-0.03079	-0.03881	0.088497	-0.02734	-0.02258	-0.03128
334	-0.03315	-0.03098	-0.0393	0.088346	-0.02753	-0.02209	-0.03081
334.2	-0.03358	-0.03107	-0.03977	0.088255	-0.02772	-0.0216	-0.03022
334.4	-0.03372	-0.03087	-0.04016	0.088313	-0.02781	-0.02105	-0.0295
334.6	-0.03358	-0.03049	-0.04049	0.088415	-0.02776	-0.02047	-0.02869
334.8	-0.03316	-0.02992	-0.0407	0.088701	-0.02756	-0.01987	-0.02783
335	-0.03258	-0.02927	-0.04072	0.089118	-0.02738	-0.01937	-0.02702
335.2	-0.03198	-0.02873	-0.04061	0.089514	-0.0273	-0.01911	-0.02642
335.4	-0.0314	-0.02855	-0.04046	0.089855	-0.02746	-0.01912	-0.02617
335.6	-0.03087	-0.02861	-0.04038	0.090121	-0.02777	-0.01944	-0.02626
335.8	-0.03044	-0.02895	-0.04055	0.090186	-0.02832	-0.02008	-0.0267
336	-0.03	-0.02926	-0.04089	0.090052	-0.02897	-0.02074	-0.02728
336.2	-0.02939	-0.02927	-0.04116	0.090018	-0.02948	-0.02118	-0.02772
336.4	-0.02876	-0.02902	-0.04133	0.089956	-0.02975	-0.02137	-0.02794
336.6	-0.02827	-0.02859	-0.04128	0.089837	-0.02975	-0.02146	-0.02793
336.8	-0.0279	-0.0281	-0.04094	0.089672	-0.02941	-0.0214	-0.02774
337	-0.02765	-0.02787	-0.0404	0.089518	-0.029	-0.02138	-0.02752
337.2	-0.02752	-0.02797	-0.03968	0.089292	-0.02863	-0.02134	-0.02728
337.4	-0.0275	-0.0282	-0.03895	0.088955	-0.02836	-0.02135	-0.02706
337.6	-0.02742	-0.02839	-0.03838	0.088647	-0.02811	-0.02124	-0.02686
337.8	-0.02733	-0.02846	-0.03801	0.088386	-0.0279	-0.02101	-0.02662
338	-0.02737	-0.02835	-0.03774	0.088242	-0.02757	-0.02056	-0.02631
338.2	-0.02771	-0.02815	-0.03758	0.088166	-0.02728	-0.02014	-0.02598
338.4	-0.02824	-0.02789	-0.03739	0.088282	-0.02705	-0.0199	-0.02576
338.6	-0.02906	-0.02772	-0.03716	0.088481	-0.02702	-0.0199	-0.02576
338.8	-0.03007	-0.02774	-0.03694	0.088742	-0.02722	-0.02014	-0.026
339	-0.03097	-0.02768	-0.03654	0.089115	-0.02754	-0.02042	-0.02622
339.2	-0.03158	-0.02743	-0.03614	0.089662	-0.0278	-0.02054	-0.0264
339.4	-0.03178	-0.0269	-0.03579	0.090359	-0.02794	-0.0203	-0.02642
339.6	-0.03157	-0.02615	-0.0354	0.091177	-0.02786	-0.01984	-0.02621
339.8	-0.03095	-0.0252	-0.03476	0.092106	-0.02745	-0.01922	-0.02572
340	-0.03043	-0.02447	-0.03419	0.092741	-0.0269	-0.01869	-0.0252
340.2	-0.02996	-0.02391	-0.03368	0.092976	-0.0263	-0.01836	-0.02464
340.4	-0.0296	-0.0238	-0.03318	0.092822	-0.02581	-0.0182	-0.02412
340.6	-0.02948	-0.02429	-0.03293	0.092324	-0.02561	-0.01832	-0.02375
340.8	-0.02956	-0.0252	-0.0331	0.091582	-0.0257	-0.01851	-0.02356
341	-0.02965	-0.02615	-0.03346	0.090833	-0.02587	-0.01875	-0.02348
341.2	-0.02973	-0.02709	-0.034	0.090213	-0.02599	-0.01891	-0.02356
341.4	-0.02989	-0.0279	-0.03482	0.089691	-0.02602	-0.01917	-0.02385
341.6	-0.03004	-0.02828	-0.03572	0.089414	-0.02604	-0.01942	-0.02432
341.8	-0.03031	-0.02845	-0.03659	0.08915	-0.02634	-0.01998	-0.025
342	-0.03059	-0.02863	-0.03748	0.088976	-0.02708	-0.02078	-0.02587
342.2	-0.03099	-0.02888	-0.03837	0.088842	-0.02818	-0.02169	-0.02676
342.4	-0.03129	-0.0291	-0.03906	0.08889	-0.02942	-0.02255	-0.02746
342.6	-0.03135	-0.02914	-0.03941	0.089063	-0.03041	-0.02326	-0.0278
342.8	-0.03112	-0.02899	-0.03957	0.089566	-0.03087	-0.02359	-0.02784
343	-0.03082	-0.02873	-0.03959	0.090225	-0.03082	-0.02366	-0.02763
343.2	-0.0303	-0.0284	-0.03942	0.091051	-0.0303	-0.02352	-0.02723
343.4	-0.02961	-0.02799	-0.03911	0.09176	-0.02939	-0.02319	-0.02668
343.6	-0.02894	-0.02773	-0.03891	0.092151	-0.02841	-0.02263	-0.02606
343.8	-0.02824	-0.02761	-0.0387	0.092131	-0.02747	-0.02194	-0.02546
344	-0.02754	-0.02773	-0.03847	0.091871	-0.02662	-0.02117	-0.02485
344.2	-0.027	-0.02803	-0.03825	0.091333	-0.02579	-0.02055	-0.02427
344.4	-0.0266	-0.02835	-0.03792	0.090782	-0.02489	-0.01996	-0.0237
344.6	-0.02625	-0.02858	-0.03744	0.090279	-0.0239	-0.01947	-0.02313
344.8	-0.02588	-0.02867	-0.03683	0.089922	-0.02292	-0.01896	-0.0226
345	-0.0254	-0.02836	-0.0361	0.089649	-0.02201	-0.01841	-0.02209
345.2	-0.02492	-0.02782	-0.03539	0.089413	-0.02154	-0.01787	-0.02178
345.4	-0.02463	-0.02748	-0.03497	0.088834	-0.02173	-0.01756	-0.02188
345.6	-0.02448	-0.02731	-0.03492	0.088167	-0.02248	-0.01746	-0.02234
345.8	-0.02446	-0.02721	-0.03514	0.087576	-0.02338	-0.01756	-0.02283
346	-0.02452	-0.02719	-0.03555	0.087274	-0.02424	-0.01796	-0.02327
346.2	-0.02469	-0.02725	-0.03615	0.087176	-0.02485	-0.01864	-0.02364
346.4	-0.02504	-0.02732	-0.03691	0.087381	-0.02533	-0.01956	-0.02391
346.6	-0.02566	-0.0275	-0.03778	0.087649	-0.02583	-0.02071	-0.02425
346.8	-0.02633	-0.02754	-0.03859	0.087965	-0.0263	-0.02179	-0.02475
347	-0.02703	-0.02745	-0.03938	0.088055	-0.02688	-0.02264	-0.02544
347.2	-0.02768	-0.0272	-0.04004	0.088027	-0.02747	-0.02321	-0.02637
347.4	-0.02827	-0.02685	-0.04059	0.088007	-0.02803	-0.02364	-0.02745
347.6	-0.02875	-0.02635	-0.04092	0.088058	-0.02843	-0.02397	-0.02845
347.8	-0.02924	-0.02592	-0.04104	0.088038	-0.02878	-0.02433	-0.02936
348	-0.02972	-0.02564	-0.04097	0.088097	-0.02897	-0.02452	-0.03014
348.2	-0.03007	-0.02545	-0.04072	0.088177	-0.02921	-0.02444	-0.03066
348.4	-0.03005	-0.02524	-0.04	0.088329	-0.02926	-0.0239	-0.0309
348.6	-0.02996	-0.0251	-0.03921	0.088355	-0.02942	-0.023	-0.03108
348.8	-0.03006	-0.02526	-0.03868	0.08813	-0.02991	-0.02207	-0.03147
349	-0.03032	-0.02566	-0.0385	0.087658	-0.03066	-0.02119	-0.03204
349.2	-0.03063	-0.02626	-0.03864	0.087157	-0.03147	-0.02049	-0.03264
349.4	-0.03102	-0.02707	-0.03907	0.086653	-0.03234	-0.02012	-0.03309
349.6	-0.03138	-0.0279	-0.03961	0.086219	-0.03304	-0.02011	-0.03326
349.8	-0.03157	-0.02861	-0.04011	0.085932	-0.03357	-0.02028	-0.033
350	-0.03164	-0.02906	-0.04044	0.085873	-0.03371	-0.02066	-0.03233
350.2	-0.03167	-0.02929	-0.04051	0.085898	-0.03338	-0.02108	-0.03149
350.4	-0.03174	-0.02904	-0.04039	0.086048	-0.03261	-0.02139	-0.03062
350.6	-0.03167	-0.02856	-0.04002	0.086514	-0.03162	-0.02152	-0.02986
350.8	-0.03145	-0.02791	-0.03945	0.087355	-0.03041	-0.02168	-0.02924
351	-0.03116	-0.02741	-0.03884	0.088289	-0.02941	-0.02189	-0.02879
351.2	-0.03074	-0.02698	-0.03825	0.089285	-0.02862	-0.02208	-0.02848
351.4	-0.03021	-0.02691	-0.03776	0.090229	-0.02812	-0.02221	-0.0283
351.6	-0.02966	-0.02706	-0.03736	0.091018	-0.0279	-0.02223	-0.02821
351.8	-0.0291	-0.02719	-0.03695	0.091577	-0.02792	-0.02201	-0.02813
352	-0.02856	-0.02722	-0.03653	0.09209	-0.02794	-0.02149	-0.02816
352.2	-0.02829	-0.02721	-0.0362	0.092441	-0.02824	-0.02086	-0.0283
352.4	-0.0282	-0.02719	-0.03589	0.09268	-0.02875	-0.02032	-0.02849
352.6	-0.02814	-0.02719	-0.03566	0.092762	-0.02935	-0.01993	-0.02863
352.8	-0.02809	-0.02724	-0.03557	0.092563	-0.03	-0.0197	-0.0288
353	-0.02795	-0.02721	-0.03555	0.092017	-0.0307	-0.01968	-0.02884
353.2	-0.02766	-0.02705	-0.03562	0.091343	-0.03112	-0.0198	-0.02867
353.4	-0.02739	-0.02672	-0.03583	0.090645	-0.03134	-0.01996	-0.02844
353.6	-0.02729	-0.02621	-0.03614	0.089965	-0.03115	-0.02007	-0.02822
353.8	-0.02752	-0.0258	-0.03656	0.089301	-0.03074	-0.02021	-0.02814
354	-0.0281	-0.02548	-0.03706	0.088865	-0.03024	-0.02035	-0.02827
354.2	-0.02898	-0.02545	-0.03749	0.088668	-0.02988	-0.02061	-0.0288
354.4	-0.0299	-0.02559	-0.03789	0.08869	-0.02952	-0.02095	-0.0296
354.6	-0.03078	-0.026	-0.0383	0.088889	-0.02924	-0.02123	-0.03054
354.8	-0.03134	-0.02641	-0.03865	0.08943	-0.02885	-0.02126	-0.03131
355	-0.03172	-0.02696	-0.03885	0.089987	-0.02847	-0.02124	-0.032
355.2	-0.03194	-0.02741	-0.03888	0.090457	-0.02808	-0.02115	-0.03247
355.4	-0.03223	-0.02794	-0.03876	0.090827	-0.02769	-0.02099	-0.03277
355.6	-0.03259	-0.02852	-0.0385	0.091192	-0.02732	-0.02088	-0.03299
355.8	-0.03293	-0.02914	-0.038	0.091589	-0.027	-0.02086	-0.03299
356	-0.03321	-0.02973	-0.0375	0.092046	-0.02674	-0.02097	-0.03276
356.2	-0.03329	-0.03019	-0.03713	0.092534	-0.02657	-0.02105	-0.03237
356.4	-0.03318	-0.03049	-0.03701	0.092818	-0.02668	-0.0211	-0.03194
356.6	-0.03281	-0.03066	-0.0371	0.092908	-0.02698	-0.0211	-0.03136
356.8	-0.03251	-0.03081	-0.03751	0.092652	-0.02756	-0.02116	-0.03092
357	-0.03216	-0.03093	-0.03814	0.09213	-0.02827	-0.02109	-0.03052
357.2	-0.03191	-0.0312	-0.03884	0.091505	-0.02901	-0.02093	-0.03004
357.4	-0.03164	-0.03152	-0.03939	0.090988	-0.02958	-0.02059	-0.0294
357.6	-0.0314	-0.03167	-0.03976	0.090587	-0.03006	-0.02014	-0.02876
357.8	-0.03112	-0.03166	-0.03997	0.09025	-0.03026	-0.01969	-0.0282
358	-0.03076	-0.03143	-0.04009	0.090035	-0.0302	-0.01932	-0.02777
358.2	-0.03116	-0.03158	-0.04015	0.089897	-0.03045	-0.01978	-0.02808
358.4	-0.03122	-0.03142	-0.04026	0.089556	-0.03054	-0.01995	-0.02805
358.6	-0.0313	-0.03119	-0.04031	0.089229	-0.03054	-0.02019	-0.0281
358.8	-0.03141	-0.03088	-0.04029	0.088914	-0.03044	-0.02051	-0.02823
359	-0.03153	-0.0305	-0.04022	0.088612	-0.03025	-0.0209	-0.02844
359.2	-0.03168	-0.03004	-0.04008	0.088324	-0.02997	-0.02137	-0.02874
359.4	-0.03185	-0.02951	-0.03987	0.088048	-0.02959	-0.02191	-0.02912
359.6	-0.03204	-0.0289	-0.0396	0.087785	-0.02911	-0.02253	-0.02958
359.8	-0.03226	-0.02822	-0.03927	0.087535	-0.02854	-0.02322	-0.03013
360	-0.03226	-0.02822	-0.03927	0.087535	-0.02854	-0.02322	-0.03013
360.2	-0.03271	-0.02904	-0.03929	0.087848	-0.02834	-0.02256	-0.03121
360.4	-0.03306	-0.02974	-0.03925	0.08819	-0.02811	-0.02197	-0.03217
360.6	-0.03332	-0.0303	-0.03915	0.088562	-0.02783	-0.02143	-0.03301
360.8	-0.03349	-0.03074	-0.039	0.088963	-0.02752	-0.02096	-0.03372
361	-0.03356	-0.03106	-0.03879	0.089394	-0.02717	-0.02054	-0.03431
[truncated: 594 more rows]
