# Supplementary material for: The low-density lipoprotein receptor promotes infection of multiple encephalitic alphaviruses
Source: Nat Commun. 2024 Jan 4;15:246. doi: 10.1038/s41467-023-44624-x (PMC10764363; doi:10.1038/s41467-023-44624-x)
Supplement: Supplementary file 6 — Source Data [file 41467_2023_44624_MOESM6_ESM.zip › Ma_Source Data_EDF 5.xlsx]

## Sheet: Fig S5b
(1) Oligodendrocyte	(2) Microglia_Hexb high	(3) Astrocyte_Mfe8 high	(4) Microglia_Klf2 high	(5) Astrocyte_Agt high	(6) Oligodendrocyte progenitor cell	(7) Neuron_Meg3 high	(8) Monocyte_Lyz2 high	(9) Astrocyte_Slc1a3 high	(10) GABAergic neuron	(11) Astrocyte_Pla2g7 high	(12) Ependymal cell_Ttr high	(13) Granulocyte_S100a9 high	(14) Ciliated ependymal cell	(15) Neutrophil
0.6337	0.0605	0.7871	0.1184	0.1359	0.5286	0	0.5835	0.3309	0	0	0	0.6398	0	0
