# Supplementary material for: The low-density lipoprotein receptor promotes infection of multiple encephalitic alphaviruses
Source: Nat Commun. 2024 Jan 4;15:246. doi: 10.1038/s41467-023-44624-x (PMC10764363; doi:10.1038/s41467-023-44624-x)
Supplement: Supplementary file 6 — Source Data [file 41467_2023_44624_MOESM6_ESM.zip › Ma_Source Data_Fig 1.xlsx]

## Sheet: Fig 1a
id	pos|score	pos|p-value	pos|fdr	pos|rank	pos|goodsgrna	pos|lfc
Sema5a	2.1232e-05	5.9027e-05	0.529703	1	2	-0.11765
Olfr970	2.6678e-05	9.0861e-05	0.529703	2	1	-8.1074
Ldlr	3.3186e-05	0.00013508	0.529703	3	4	0.72905
Olfr331	3.8122e-05	0.00012977	0.529703	4	3	3.1716
Ccp110	4.1918e-05	0.00016558	0.529703	5	2	-6.4366
mmu-mir-3971	4.7787e-05	0.00014436	0.529703	6	2	7.2944
Svs2	5.7812e-05	0.00011872	0.529703	7	2	6.8347
Prx	8.0033e-05	0.00024959	0.558911	8	1	-9.1763
Neurog2	8.0034e-05	0.00023633	0.558911	9	1	-2.4297
Pls3	8.0911e-05	0.00023765	0.558911	10	3	-1.0683
Hspa4l	0.00017607	0.00047155	0.926504	11	1	-7.7475
Pgrmc1	0.00019812	0.00059756	0.932621	12	3	-1.0683
Pde4b	0.00020808	0.00052638	0.926504	13	1	-6.9397
Olfr974	0.00022408	0.00073684	0.932621	14	1	-8.4304
mmu-mir-669k	0.00027874	0.00053787	0.926504	15	2	2.79
Usp30	0.0003201	0.0009274	0.932621	16	1	-8.4625
Zfp182	0.00033578	0.0009756	0.932621	17	3	0.53127
Ppp1cc	0.00034914	0.0010167	0.932621	18	2	-0.82962
E030018B13Rik	0.00036762	0.0011374	0.932621	19	3	-5.1098
Arl1	0.00037643	0.0011051	0.932621	20	2	-7.441
Wtip	0.00038811	0.001194	0.932621	21	3	-1.0951
Ipo11	0.00038811	0.001194	0.932621	22	3	-4.3261
Vmn2r1	0.00038811	0.001194	0.932621	23	3	-3.0277
A330070K13Rik	0.00040006	0.0011693	0.932621	24	2	-8.574
mmu-mir-883a	0.00045302	0.00085577	0.932621	25	2	2.3234
Olfr1305	0.00045345	0.0013315	0.932621	26	1	-7.4725
Tmem116	0.00046536	0.0010499	0.932621	27	2	3.4944
Adamts1	0.0004908	0.0014297	0.932621	28	1	-9.191
BC051019	0.00050679	0.0014925	0.932621	29	1	-6.9202
Hoxc13	0.00056853	0.001225	0.932621	30	2	3.0996
Tpk1	0.00061794	0.001783	0.932621	31	2	-7.559
Chd5	0.00061794	0.001783	0.932621	32	2	-7.5207
mmu-mir-26a-1	0.00063083	0.0013466	0.932621	33	2	3.532
Unc13a	0.00066147	0.0017564	0.932621	34	1	-5.7182
Cyp2b9	0.00067211	0.0019572	0.932621	35	1	-7.6443
Lyzl4	0.00072012	0.0020748	0.932621	36	1	-9.5384
Zdhhc22	0.00072412	0.0015216	0.932621	37	2	3.1818
Vmn2r59	0.00074679	0.0019085	0.932621	38	2	-4.727
mmu-mir-466b-3	0.00075275	0.001416	0.932621	39	2	0.29928
Sbno2	0.00077114	0.0019536	0.932621	40	2	-1.2437
Vmn1r81	0.00077344	0.0022092	0.932621	41	1	-8.1296
Ifltd1	0.00078945	0.0019956	0.932621	42	1	-8.1384
Vmn1r218	0.00081277	0.0023149	0.932621	43	3	-1.0683
Wap	0.00081835	0.002329	0.932621	44	2	-5.2796
Pip	0.00083211	0.0020743	0.932621	45	1	-8.5073
Clec4a3	0.00085475	0.0021177	0.932621	46	2	-2.3458
Stx4a	0.00096002	0.0023193	0.932621	47	2	-2.6347
Hbb-bh2	0.0010278	0.0028936	0.932621	48	3	-1.6753
Fam46b	0.0010401	0.0021247	0.932621	49	1	-6.014
Fpr-rs4	0.001056	0.0030064	0.932621	50	3	-4.8331
Pak1	0.0011006	0.0031196	0.932621	51	3	-5.0884
Slc7a10	0.0011307	0.002639	0.932621	52	1	-3.0374
Elovl4	0.0011709	0.0027141	0.932621	53	2	-2.9044
Nr4a2	0.0011833	0.0027336	0.932621	54	2	-2.3522
Aco1	0.0011921	0.0033672	0.932621	55	2	-7.3989
Ushbp1	0.0011943	0.0033676	0.932621	56	2	-6.0621
Traf1	0.0012	0.0033853	0.932621	57	1	-8.4231
Pigz	0.001216	0.0027972	0.932621	58	1	-4.2675
Zkscan7	0.0012334	0.0034861	0.932621	59	2	-5.4522
Sde2	0.0012432	0.0012343	0.932621	60	1	9.9445
5430402E10Rik	0.0012586	0.0028777	0.932621	61	1	-7.8821
Tnfrsf4	0.0012755	0.003579	0.932621	62	2	-9.1389
mmu-mir-30b	0.0012859	0.0029233	0.932621	63	2	0.24854
Fiz1	0.0013013	0.0029507	0.932621	64	1	-8.7091
Cirbp	0.0013119	0.003693	0.932621	65	1	-7.0175
Tprn	0.0013599	0.0037315	0.932621	66	2	-8.3179
Ctxn1	0.0013665	0.0037439	0.932621	67	2	-7.7622
Ercc4	0.0013758	0.0038526	0.932621	68	1	-9.2136
Tmcc3	0.0013885	0.0037859	0.932621	69	2	-3.5738
Phf12	0.0013975	0.0026867	0.932621	70	1	1.2754
H2-M9	0.0014137	0.0039552	0.932621	71	3	-5.2498
Mbd3l2	0.0015145	0.0033636	0.932621	72	1	-8.9233
Dpp9	0.0015571	0.003437	0.932621	73	1	-4.4675
Osr1	0.0015677	0.0043753	0.932621	74	1	-8.8418
Paqr7	0.0015998	0.0035162	0.932621	75	1	-8.0747
Fam115a	0.0016796	0.0043262	0.932621	76	1	-8.6762
mmu-mir-6953	0.001696	0.0032695	0.932621	77	1	1.7274
Hs1bp3	0.0017595	0.0049363	0.932621	78	2	-8.5884
Smc1b	0.0017862	0.0045145	0.932621	79	1	-9.4787
Ube2o	0.0017944	0.0045336	0.932621	80	2	-9.3181
BC117090	0.0018397	0.0036316	0.932621	81	1	-7.9721
Wnk4	0.0018555	0.0039853	0.932621	82	1	-6.6343
4933402N03Rik	0.0018905	0.0040459	0.932621	83	2	-2.5181
mmu-mir-6943	0.001926	0.0037364	0.932621	84	2	1.5436
Six4	0.0019356	0.0038062	0.932621	85	1	-2.1012
Kif19a	0.0019408	0.0041339	0.932621	86	1	-8.0603
Itm2a	0.0019506	0.0048055	0.932621	87	2	-6.8396
Reln	0.001982	0.0055673	0.932621	88	3	-4.4477
Txndc17	0.0019834	0.0042249	0.932621	89	1	-9.3775
5830418K08Rik	0.0021286	0.0059626	0.932621	90	2	-7.9743
Peli1	0.0021951	0.0052525	0.932621	91	2	-5.0836
Slc22a26	0.002207	0.0061805	0.932621	92	1	-2.8322
Iqgap2	0.0022124	0.0052879	0.932621	93	1	-8.3571
Fshr	0.0022169	0.0043302	0.932621	94	2	-1.0683
mmu-mir-874	0.0022169	0.0043302	0.932621	95	2	-1.0683
mmu-mir-1904	0.0022169	0.0043302	0.932621	96	2	-1.0683
Dnajc27	0.0022169	0.0043302	0.932621	97	2	-1.0683
Pold1	0.0022169	0.0043302	0.932621	98	2	-1.0683
mmu-mir-1934	0.0022291	0.004339	0.932621	99	1	0.13687
Slco5a1	0.0022656	0.0053904	0.932621	100	1	-6.2402
1700065I17Rik	0.0022692	0.0063574	0.932621	101	2	-6.7106
mmu-mir-6956	0.002304	0.0044721	0.932621	102	2	-1.3718
Rpp25	0.0023243	0.0048506	0.932621	103	1	-8.8064
Limk2	0.0023721	0.0055752	0.932621	104	1	-7.1549
Ffar2	0.0023946	0.0066762	0.932621	105	2	-3.7225
Cand1	0.0023985	0.0066864	0.932621	106	2	-7.6798
Gls	0.0024017	0.0049819	0.932621	107	2	-2.9611
Esrp2	0.0024085	0.0056327	0.932621	108	2	-7.5336
Dot1l	0.0024096	0.0049974	0.932621	109	2	-2.3463
Celsr1	0.0024214	0.0056535	0.932621	110	2	-6.8187
Krtdap	0.0024626	0.0068203	0.932621	111	1	-8.0879
Tpsab1	0.0024897	0.0051517	0.932621	112	2	-2.708
Asns	0.0024948	0.0051618	0.932621	113	1	-8.1862
Mcm2	0.0024992	0.0057972	0.932621	114	2	-7.4134
Tubgcp5	0.0025265	0.0069287	0.932621	115	1	-8.5466
Olfr18	0.0025374	0.005245	0.932621	116	1	-4.8198
Dusp15	0.0025904	0.0070388	0.932621	117	2	-8.8301
Spp2	0.0025978	0.0070494	0.932621	118	2	-1.2406
Spdef	0.0026384	0.0060399	0.932621	119	1	-2.6262
Cyp3a59	0.0026916	0.006131	0.932621	120	1	-8.2979
Smpd3	0.0027449	0.0062221	0.932621	121	1	-8.4138
Ccr8	0.0027649	0.0073593	0.932621	122	2	-5.7346
mmu-mir-7056	0.0027833	0.0052388	0.932621	123	1	0.98073
Pip4k2a	0.0027843	0.0062902	0.932621	124	2	-0.18564
Ppm1g	0.0027981	0.0063158	0.932621	125	1	-8.308
Fbxo41	0.0027986	0.0054346	0.932621	126	1	-9.4484
Tmem134	0.0030375	0.0078121	0.932621	127	1	-6.8433
Cdk17	0.0030485	0.006196	0.932621	128	1	-7.9794
Vmac	0.0030911	0.0062791	0.932621	129	1	-7.1844
Kifc5b	0.0031715	0.0069928	0.932621	130	2	-8.2853
Nudt2	0.0032189	0.0065179	0.932621	131	1	-7.6641
Pcyt2	0.0032308	0.0056615	0.932621	132	1	0.071515
Smpd1	0.0032459	0.0062787	0.932621	133	1	-7.4814
Gphb5	0.0032772	0.0071882	0.932621	134	1	-8.2546
Armcx4	0.0033466	0.0067655	0.932621	135	1	-6.0132
Kank1	0.0034206	0.0084841	0.932621	136	2	-3.1032
Crebzf	0.0034368	0.0074782	0.932621	137	1	-8.3474
Cep70	0.0035973	0.006941	0.932621	138	1	-8.9502
Adamtsl4	0.0036225	0.0088361	0.932621	139	2	-6.5346
Gpr82	0.0036446	0.0073368	0.932621	140	1	-7.4588
Cd109	0.0036496	0.007862	0.932621	141	1	-8.116
Frat1	0.0037028	0.0079505	0.932621	142	1	-6.8805
Gdf10	0.0037088	0.0089948	0.932621	143	2	-3.17
Zc3h8	0.003756	0.0080411	0.932621	144	2	-6.0621
Ier5l	0.0038528	0.007415	0.932621	145	1	-8.3738
Kat2a	0.0038921	0.008294	0.932621	146	2	-8.623
Aldh16a1	0.0039083	0.0083223	0.932621	147	2	-2.4297
Fam98a	0.0039688	0.0084262	0.932621	148	1	-7.0632
Etv6	0.0039775	0.008443	0.932621	149	2	-0.35366
Siglech	0.0039805	0.0076609	0.932621	150	1	-9.0918
Clcn4-2	0.0039897	0.0084673	0.932621	151	2	-7.1714
Hes5	0.0039951	0.0095004	0.932621	152	1	-7.5028
Mt2	0.0040084	0.0095236	0.932621	153	2	-8.9465
Lhx5	0.0040277	0.0080552	0.932621	154	2	-5.1063
Sebox	0.0040472	0.008581	0.932621	155	2	-6.7976
Pnma5	0.0040589	0.0096054	0.932621	156	1	-6.3526
Adam18	0.004204	0.0080747	0.932621	157	1	-7.6874
Me2	0.0042504	0.0099414	0.932621	158	1	-8.1264
Olfr1290	0.0042879	0.0090134	0.932621	159	1	-8.0278
Zfp526	0.004353	0.0086689	0.932621	160	2	-4.1199
Mrps21	0.004353	0.0086689	0.932621	161	2	-3.6749
Mrpl35	0.004353	0.0086689	0.932621	162	2	-3.6799
Eef2	0.004353	0.0086689	0.932621	163	2	-4.756
Ing3	0.004353	0.0086689	0.932621	164	2	-5.2883
Grem1	0.004353	0.0086689	0.932621	165	2	-5.1602
Usp22	0.004353	0.0086689	0.932621	166	2	-5.1036
Lclat1	0.004353	0.0086689	0.932621	167	2	-4.6377
Lrrc58	0.004353	0.0086689	0.932621	168	2	-3.8048
mmu-mir-6356	0.004353	0.0086689	0.932621	169	2	-4.1171
Olfr393	0.004353	0.0086689	0.932621	170	2	-3.2039
Bcap31	0.004353	0.0086689	0.932621	171	2	-5.2067
Cd1d1	0.004353	0.0086689	0.932621	172	2	-4.21
mmu-mir-675	0.004353	0.0086689	0.932621	173	2	-5.3961
Cgref1	0.004353	0.0086689	0.932621	174	2	-5.7406
Ythdc2	0.004353	0.0086689	0.932621	175	2	-3.6646
Gys1	0.004353	0.0086689	0.932621	176	2	-3.7953
Cdc34	0.004353	0.0086689	0.932621	177	2	-4.566
Gtf2ird2	0.0043681	0.008695	0.932621	178	1	-7.732
Rltpr	0.0044474	0.0092919	0.932621	179	1	-5.6543
Ppp1r3e	0.0044862	0.0086353	0.932621	180	2	-1.4035
Jam2	0.0044862	0.0086353	0.932621	181	2	-1.4035
Zc2hc1a	0.0044862	0.0086353	0.932621	182	2	-1.4035
1700109H08Rik	0.0044862	0.0086353	0.932621	183	2	-1.4035
Syt12	0.0044862	0.0086353	0.932621	184	2	-1.4035
Ncor2	0.0044862	0.0086353	0.932621	185	2	-1.4035
Anapc4	0.0044862	0.0086353	0.932621	186	2	-1.4035
Myod1	0.0044862	0.0086353	0.932621	187	2	-1.4035
Kmt2a	0.0044873	0.0044084	0.932621	188	1	7.0223
Ctsg	0.0045006	0.0093857	0.932621	189	2	-8.0368
Wdr7	0.0045383	0.0090116	0.932621	190	1	-7.1602
Slc25a13	0.0045733	0.0095272	0.932621	191	2	-7.4273
6430571L13Rik	0.004587	0.0088317	0.932621	192	1	-7.3125
Agps	0.0046069	0.0095868	0.932621	193	1	-6.3797
Mfsd11	0.0046828	0.0089988	0.932621	194	1	-9.0491
Trim59	0.0046969	0.010711	0.932621	195	2	-8.2009
4933406J08Rik	0.0047433	0.010795	0.932621	196	2	-6.6539
Pfas	0.0048104	0.0092296	0.932621	197	1	-6.8805
Usf2	0.0048195	0.0099618	0.932621	198	1	-7.441
Sox30	0.0048727	0.010063	0.932621	199	1	-7.9403
Emr4	0.0048882	0.011041	0.932621	200	1	-8.8101
Slit2	0.0049258	0.010168	0.932621	201	1	-8.0548
Bmp4	0.004952	0.011153	0.932621	202	1	-7.6518
Lce1a2	0.0050306	0.0074066	0.932621	203	1	0.35429
Olfr887	0.0050487	0.0099764	0.932621	204	1	-7.5544
Frat2	0.0050852	0.010454	0.932621	205	1	-7.4088
Vps33a	0.0050976	0.0097743	0.932621	206	1	-8.0278
Sprr1a	0.0051384	0.010564	0.932621	207	2	-7.5336
Gm4846	0.0051915	0.010656	0.932621	208	1	-8.5425
Zc3h3	0.005207	0.011591	0.932621	209	1	-8.5614
mmu-mir-344d-1	0.0052252	0.010034	0.932621	210	1	-6.6239
Esam	0.0052447	0.01075	0.932621	211	1	-9.3132
Vma21	0.0052613	0.010368	0.932621	212	1	-5.7535
mmu-mir-30c-1	0.0052676	0.010118	0.932621	213	2	1.5802
Gm6592	0.0053509	0.010955	0.932621	214	1	-7.5732
mmu-mir-7069	0.0054485	0.01045	0.932621	215	1	0.80112
Svip	0.0054739	0.010757	0.932621	216	1	-8.2332
Chac2	0.0055103	0.011237	0.932621	217	1	-4.1255
mmu-mir-615	0.0056025	0.0055593	0.932621	218	1	6.4842
NonTargetingControlGuideForMouse_0062	0.0056025	0.0055593	0.932621	219	1	6.4842
Ccdc105	0.0056165	0.011429	0.932621	220	1	-4.8566
NonTargetingControlGuideForMouse_0229	0.0056719	0.0056274	0.932621	221	1	6.44
Snrnp27	0.005679	0.010871	0.932621	222	2	1.323
Olfr1197	0.0057169	0.012487	0.932621	223	2	-8.6001
Ung	0.0057228	0.011615	0.932621	224	1	-8.4573
Eif2s3y	0.0057714	0.011292	0.932621	225	1	-7.6809
G6pc3	0.0057759	0.01171	0.932621	226	1	-8.4972
Cant1	0.0058139	0.011366	0.932621	227	1	-8.7242
Saa1	0.005829	0.011807	0.932621	228	1	-8.8301
mmu-mir-1951	0.0058506	0.011197	0.932621	229	2	1.1646
mmu-mir-7233	0.005895	0.011283	0.932621	230	1	-0.36046
Olfr1389	0.0059718	0.012938	0.932621	231	1	-7.6217
Tmem143	0.0060414	0.012187	0.932621	232	1	-9.0565
Tekt3	0.0060945	0.012284	0.932621	233	1	-6.3797
Pzp	0.0061476	0.01238	0.932621	234	1	-5.7456
Olfr521	0.0061751	0.012041	0.932621	235	1	-4.2638
Olfr1101	0.0061751	0.012041	0.932621	236	1	-8.6672
Vmn1r15	0.0062538	0.012586	0.932621	237	2	-6.4356
Zfp488	0.0062813	0.012231	0.932621	238	1	-7.5598
Asl	0.0063378	0.012326	0.932621	239	2	-3.51
Nup107	0.0063501	0.0086871	0.932621	240	1	-1.2454
Ncoa1	0.0064136	0.012458	0.932621	241	2	-3.5288
Ncoa6	0.0064661	0.012968	0.932621	242	1	-8.7552
Elovl3	0.0065192	0.013068	0.932621	243	1	-8.1747
Tuba1a	0.0065522	0.0088887	0.932621	244	1	-0.85149
Nkx6-3	0.0065645	0.012505	0.932621	245	1	-8.6109
Cisd3	0.0066151	0.012841	0.932621	246	2	-4.5835
Tlk2	0.0066442	0.01266	0.932621	247	1	-6.3016
Map3k7	0.0066784	0.013355	0.932621	248	1	-9.2483
Zfp949	0.0066909	0.012751	0.932621	249	2	-1.6753
1810026J23Rik	0.0066909	0.012751	0.932621	250	2	-1.6753
mmu-mir-3060	0.0066909	0.012751	0.932621	251	2	-1.6753
Lace1	0.0066909	0.012751	0.932621	252	2	-1.6753
Psmb1	0.0066909	0.012751	0.932621	253	2	-1.6753
mmu-mir-6971	0.0066909	0.012751	0.932621	254	2	-1.1882
Psmd3	0.0066909	0.012751	0.932621	255	2	-1.6753
Car9	0.0066909	0.012751	0.932621	256	2	-1.6753
mmu-mir-2137	0.0067011	0.009035	0.932621	257	1	-1.019
Mesdc2	0.0067416	0.013074	0.932621	258	2	-3.0015
Creld2	0.0067457	0.013083	0.932621	259	2	-3.1732
Hsd3b6	0.0067477	0.014322	0.932621	260	2	-4.6272
Gpi1	0.0067846	0.013529	0.932621	261	1	-7.3994
mmu-mir-6957	0.0068195	0.012999	0.932621	262	1	-9.0932
Ccdc64b	0.0068673	0.013084	0.932621	263	1	-8.9787
Zkscan3	0.006876	0.013303	0.932621	264	1	-9.4869
Nit1	0.0068907	0.013719	0.932621	265	1	-9.6361
Sult2a6	0.0069184	0.01337	0.932621	266	1	-7.9223
Zfp873	0.0069603	0.01344	0.932621	267	2	-0.82026
Dnajc28	0.0070312	0.013567	0.932621	268	2	-2.718
Dpys	0.0070499	0.014007	0.932621	269	1	-8.974
Olfr1497	0.0070543	0.014845	0.932621	270	2	-8.6159
Acad11	0.007118	0.014953	0.932621	271	1	-9.0712
Nupl1	0.0071229	0.014129	0.932621	272	2	-2.7043
Olfr426	0.0071229	0.014129	0.932621	273	2	-8.4818
Rptn	0.0071229	0.014129	0.932621	274	2	-7.4814
Tshb	0.0071229	0.014129	0.932621	275	2	-7.8437
Zfp764	0.0071229	0.014129	0.932621	276	2	-8.4323
Rfx5	0.0071229	0.014129	0.932621	277	2	-7.3125
Usp37	0.0071229	0.014129	0.932621	278	2	-3.9826
Krt23	0.0071229	0.014129	0.932621	279	2	-6.4356
BC030336	0.0071229	0.014129	0.932621	280	2	-5.0836
AW551984	0.0071229	0.014129	0.932621	281	2	-6.1539
Gm5136	0.0071229	0.014129	0.932621	282	2	-3.2059
Smim7	0.0071229	0.014129	0.932621	283	2	-8.4369
Cgnl1	0.0071229	0.014129	0.932621	284	2	-6.837
Pdzd8	0.0071229	0.014129	0.932621	285	2	-5.9893
Btk	0.0071229	0.014129	0.932621	286	2	-9.0787
Ociad1	0.0071229	0.014129	0.932621	287	2	-5.5568
Cdh22	0.0071229	0.014129	0.932621	288	2	-1.0683
Olfr173	0.0071229	0.014129	0.932621	289	2	-5.7892
Rhox5	0.0071229	0.014129	0.932621	290	2	-8.0578
Eapp	0.0071229	0.014129	0.932621	291	2	-9.3427
Lgals3bp	0.0071229	0.014129	0.932621	292	2	-8.0872
Galnt4	0.0071229	0.014129	0.932621	293	2	-4.0632
Ergic1	0.0071229	0.014129	0.932621	294	2	-7.9143
Myd88	0.0071229	0.014129	0.932621	295	2	-5.59
Pigyl	0.0071229	0.014129	0.932621	296	2	-8.4774
Olfr784	0.0071229	0.014129	0.932621	297	2	-8.2674
Tcp11l2	0.0071229	0.014129	0.932621	298	2	-8.3425
Adam20	0.0071229	0.014129	0.932621	299	2	-8.0095
Stxbp2	0.0073151	0.014453	0.932621	300	1	-9.2444
Vmn1r20	0.0073522	0.014155	0.932621	301	2	-5.4703
Arf2	0.0073608	0.01417	0.932621	302	2	-3.752
Amd1	0.0074567	0.014139	0.932621	303	1	-6.7542
Ntn5	0.0075538	0.014878	0.932621	304	1	-9.707
Zfp120	0.0075538	0.014878	0.932621	305	1	-8.1498
4932411N23Rik	0.0076166	0.014434	0.932621	306	2	1.0756
Plcb1	0.0076271	0.015831	0.932621	307	1	-8.5151
Mgat5	0.0076613	0.014707	0.932621	308	1	-8.5607
Gm4567	0.0076797	0.014502	0.932621	309	1	0.82944
mmu-mir-381	0.0077006	0.0099689	0.932621	310	1	-1.4189
Tmem68	0.0077434	0.014555	0.932621	311	1	-9.6391
Tmem160	0.0077462	0.014865	0.932621	312	1	-4.2954
NonTargetingControlGuideForMouse_0462	0.0077955	0.0077471	0.932621	313	1	6.0722
NonTargetingControlGuideForMouse_0695	0.0079235	0.0078762	0.932621	314	1	5.3558
Dis3l2	0.007925	0.015539	0.932621	315	2	-6.3412
Gm5071	0.00803	0.014813	0.932621	316	1	-0.59954
Crot	0.0080723	0.016567	0.932621	317	1	-8.7725
Smr3a	0.0081105	0.015876	0.932621	318	1	-7.9338
Pycrl	0.0081255	0.01489	0.932621	319	1	-7.2823
Olfr205	0.0081635	0.015974	0.932621	320	1	-7.9241
Vmn2r115	0.0082051	0.014957	0.932621	321	1	-5.8315
Cd52	0.0082166	0.016077	0.932621	322	1	-8.5488
Rasl2-9	0.0082696	0.016171	0.932621	323	1	-8.7386
mmu-mir-3082	0.0082766	0.015833	0.932621	324	1	-9.5713
Arhgap36	0.0083166	0.015058	0.932621	325	1	-10.195
Myzap	0.0084286	0.016463	0.932621	326	1	-8.4369
Adamts2	0.0084462	0.016143	0.932621	327	1	-8.0861
Ttk	0.0084462	0.016143	0.932621	328	1	-8.1653
Ttll6	0.0085492	0.017372	0.932621	329	1	-7.6682
Gpr133	0.0085492	0.017372	0.932621	330	1	-7.5068
AI429214	0.0085735	0.016385	0.932621	331	1	-8.772
Pnpla3	0.0086583	0.016551	0.932621	332	1	-7.483
Gm19345	0.0087007	0.016622	0.932621	333	1	-8.1547
NonTargetingControlGuideForMouse_0416	0.0087239	0.0086893	0.932621	334	1	5.5773
Zfand2b	0.0087388	0.016691	0.932621	335	2	-4.4728
Cacna1b	0.0087388	0.016691	0.932621	336	2	-5.0132
Tpp1	0.0087388	0.016691	0.932621	337	2	-5.1864
Qrich1	0.0087388	0.016691	0.932621	338	2	-5.2051
Gbf1	0.0087388	0.016691	0.932621	339	2	-5.159
Prg4	0.0087388	0.016691	0.932621	340	2	-5.3278
Arsi	0.0087388	0.016691	0.932621	341	2	-4.5569
Vsx1	0.0087388	0.016691	0.932621	342	2	-4.2623
Rpgr	0.0087388	0.016691	0.932621	343	2	-1.9551
Rrp36	0.0087388	0.016691	0.932621	344	2	-5.4105
Awat2	0.0087388	0.016691	0.932621	345	2	-2.8499
Skint9	0.0087388	0.016691	0.932621	346	2	-5.347
Mesp2	0.0087388	0.016691	0.932621	347	2	-5.3147
Ly6g5c	0.0087388	0.016691	0.932621	348	2	-2.4924
Mre11a	0.0087388	0.016691	0.932621	349	2	-3.3517
Mfsd7c	0.0087388	0.016691	0.932621	350	2	-2.668
Sco1	0.0087388	0.016691	0.932621	351	2	-5.3792
Zfp40	0.0087388	0.016691	0.932621	352	2	-4.3679
Hist1h2bp	0.0087388	0.016691	0.932621	353	2	-3.6792
Pmvk	0.0087388	0.016691	0.932621	354	2	-2.2605
Ube2n	0.0087388	0.016691	0.932621	355	2	-4.57
Fkrp	0.0087465	0.017	0.932621	356	1	-8.6992
mmu-mir-8104	0.0087527	0.010958	0.932621	357	1	-1.1572
Papd7	0.0087995	0.017078	0.932621	358	1	-8.2415
Dhrs7c	0.0088353	0.0179	0.932621	359	1	-8.1865
Pvrl2	0.0088491	0.016883	0.932621	360	1	-8.2598
Scaf8	0.0088696	0.011079	0.932621	361	1	-1.31
Ttc9	0.0088988	0.018019	0.932621	362	1	-7.9936
Kmt2e	0.0089054	0.01727	0.932621	363	1	-8.455
mmu-mir-7051	0.0089532	0.015607	0.932621	364	1	-8.947
Sfxn5	0.0089584	0.017363	0.932621	365	1	-9.4348
Calcrl	0.0089624	0.018132	0.932621	366	1	-8.4502
Slc39a9	0.0090114	0.017446	0.932621	367	1	-8.9276
mmu-mir-6239	0.0090714	0.011263	0.932621	368	1	-1.2293
4930433I11Rik	0.0091173	0.017629	0.932621	369	2	-8.5425
Trim13	0.0091459	0.017404	0.932621	370	1	-5.1971
Olfr972	0.0091703	0.017725	0.932621	371	1	-8.3522
Mxi1	0.0092233	0.017818	0.932621	372	1	-7.9241
mmu-mir-8108	0.009335	0.015944	0.932621	373	1	-9.2805
Mzf1	0.0093579	0.017793	0.932621	374	1	-9.5789
mmu-mir-6920	0.0093582	0.011537	0.932621	375	1	-0.59547
Erich2	0.0094351	0.018192	0.932621	376	1	-6.1712
Tsc22d4	0.0094881	0.018299	0.932621	377	1	-8.093
Asf1a	0.0095024	0.019094	0.932621	378	1	-6.2754
Polr2l	0.00951	0.0161	0.932621	379	1	-7.7695
Pou6f1	0.0096734	0.018634	0.932621	380	1	-7.4364
Btbd10	0.0096969	0.018423	0.932621	381	1	-8.0645
Vmn2r7	0.0098057	0.018861	0.932621	382	2	-1.6753
Vmn2r2	0.0099116	0.01904	0.932621	383	1	-8.6528
Igfbp4	0.0099235	0.016466	0.932621	384	1	-9.2365
Pcdhga11	0.0099298	0.0098689	0.932621	385	1	5.0073
Pif1	0.009991	0.019189	0.932621	386	1	-9.2754
Usp24	0.01001	0.019959	0.932621	387	1	-8.2678
Olfr1043	0.01007	0.019325	0.932621	388	1	-5.4522
3110062M04Rik	0.010123	0.019414	0.932621	389	1	-8.6877
2023-03-08	0.010177	0.019516	0.932621	390	2	-2.5998
mmu-mir-3074-1	0.010311	0.019548	0.932621	391	2	-1.8397
Ndufc2	0.010414	0.019947	0.932621	392	1	-8.6935
Helb	0.010453	0.019815	0.932621	393	2	-3.232
Myrf	0.010459	0.020025	0.932621	394	2	-1.7858
Cyfip1	0.010481	0.019872	0.932621	395	1	-8.3229
Ppig	0.01049	0.020772	0.932621	396	2	-5.6297
Itga3	0.01049	0.020772	0.932621	397	2	-6.5688
Tbc1d8	0.01049	0.020772	0.932621	398	2	-6.0442
Olfr671	0.01049	0.020772	0.932621	399	2	-8.9142
Lsm14b	0.01049	0.020772	0.932621	400	2	-7.8319
Olfr13	0.01049	0.020772	0.932621	401	2	-4.606
Olfr1218	0.01049	0.020772	0.932621	402	2	-9.3031
Pik3r3	0.01049	0.020772	0.932621	403	2	-8.199
Ahsa1	0.01049	0.020772	0.932621	404	2	-2.5969
Kdm5d	0.01049	0.020772	0.932621	405	2	-6.0881
Armc4	0.01049	0.020772	0.932621	406	2	-8.3248
Olfr1412	0.01049	0.020772	0.932621	407	2	-7.4534
Atp6ap2	0.01049	0.020772	0.932621	408	2	-7.9397
Hnrnph1	0.01049	0.020772	0.932621	409	2	-8.0942
Itgb3	0.01049	0.020772	0.932621	410	2	-6.5907
Rbm12b2	0.01049	0.020772	0.932621	411	2	-6.5634
Adora1	0.01049	0.020772	0.932621	412	2	-5.5312
Fgb	0.01049	0.020772	0.932621	413	2	-6.9745
Olfr275	0.01049	0.020772	0.932621	414	2	-8.9581
Pdlim3	0.01049	0.020772	0.932621	415	2	-7.1219
Ceacam16	0.01049	0.020772	0.932621	416	2	-8.2724
Igf2	0.01049	0.020772	0.932621	417	2	-6.3597
Rab37	0.01049	0.020772	0.932621	418	2	-4.7893
1700039E15Rik	0.01049	0.020772	0.932621	419	2	-5.6531
Usp35	0.01049	0.020772	0.932621	420	2	-9.1379
Cabp4	0.01049	0.020772	0.932621	421	2	-8.4097
Mpzl3	0.01049	0.020772	0.932621	422	2	-7.7465
Gm4980	0.010494	0.019892	0.932621	423	2	-3.4607
EU599041	0.010496	0.016993	0.932621	424	1	-7.3025
Acyp2	0.010523	0.019949	0.932621	425	1	-8.5688
Dennd1a	0.010547	0.020188	0.932621	426	1	-8.0368
Rpsa	0.010692	0.020246	0.932621	427	1	-6.8602
Matn3	0.010725	0.020487	0.932621	428	2	-2.1012
Edn3	0.010748	0.020356	0.932621	429	2	-3.7744
Bhmt2	0.010809	0.020471	0.932621	430	2	-5.0676
Col6a2	0.010819	0.02049	0.932621	431	1	-8.3013
Mettl4	0.010849	0.020711	0.932621	432	2	-8.446
NonTargetingControlGuideForMouse_0046	0.010976	0.010893	0.932621	433	1	4.5939
Mapk1ip1	0.011073	0.021128	0.932621	434	2	-4.2963
Zmynd19	0.011121	0.021848	0.932621	435	1	-7.5538
Tktl2	0.011185	0.021959	0.932621	436	1	-7.8134
Jakmip3	0.011208	0.021363	0.932621	437	1	-9.0341
Mcpt4	0.011246	0.021421	0.932621	438	2	-7.0691
Fbxw26	0.011274	0.021305	0.932621	439	2	-4.548
Clps	0.011287	0.021496	0.932621	440	1	-7.8333
Gm9573	0.011326	0.021573	0.932621	441	2	-8.7162
Pik3ca	0.011337	0.021416	0.932621	442	2	-2.2155
Ccdc137	0.01137	0.021475	0.932621	443	1	-8.0802
Mesdc1	0.011386	0.017799	0.932621	444	1	-6.6239
Sufu	0.011431	0.021586	0.932621	445	2	-4.1024
Fam83g	0.011433	0.021591	0.932621	446	1	-8.0656
Ccdc158	0.01147	0.022439	0.932621	447	1	-8.558
Spef2	0.011539	0.021785	0.932621	448	1	-9.1759
NonTargetingControlGuideForMouse_0211	0.011541	0.011469	0.932621	449	1	4.4367
Kif27	0.011629	0.022079	0.932621	450	2	-7.9499
Eqtn	0.011684	0.022184	0.932621	451	1	-9.3132
Pask	0.011708	0.022081	0.932621	452	1	-8.7355
Samd3	0.01173	0.02227	0.932621	453	2	-8.2071
Vwa3a	0.011755	0.022909	0.932621	454	1	-8.3242
Etfb	0.011763	0.022325	0.932621	455	1	-9.0918
Xcl1	0.011785	0.022364	0.932621	456	2	-3.9369
A830080D01Rik	0.011816	0.02242	0.932621	457	1	-8.8336
Krt26	0.011869	0.022515	0.932621	458	1	-8.4707
Rac3	0.011894	0.018267	0.932621	459	1	-5.9893
Sox18	0.011977	0.023302	0.932621	460	1	-7.5005
Adcy1	0.012025	0.022656	0.932621	461	1	-5.9506
C2cd4b	0.012089	0.022764	0.932621	462	1	-8.4809
Galr2	0.012106	0.022948	0.932621	463	1	-8.4774
Prpf40b	0.012131	0.02284	0.932621	464	1	-8.0756
Efcab4b	0.012132	0.018486	0.932621	465	1	-7.0272
mmu-mir-1907	0.012164	0.018513	0.932621	466	1	-9.7499
Fscn2	0.012199	0.023676	0.932621	467	1	-7.4218
Lin28b	0.012238	0.023159	0.932621	468	1	-5.0713
Adamtsl2	0.012262	0.023789	0.932621	469	1	-8.9082
Wee1	0.012322	0.023192	0.932621	470	1	-7.0966
Fbxl3	0.012326	0.023898	0.932621	471	1	-7.6474
Rfesd	0.012344	0.023347	0.932621	472	1	-8.2391
Kcnip4	0.01245	0.023532	0.932621	473	1	-9.4798
Lilra6	0.012484	0.024175	0.932621	474	1	-5.0713
NonTargetingControlGuideForMouse_0006	0.012507	0.012429	0.932621	475	1	3.4944
Tube1	0.012512	0.023534	0.932621	476	1	-9.0032
Ccser1	0.012529	0.023657	0.932621	477	1	-8.4505
Nxt1	0.012575	0.023653	0.932621	478	1	-6.7453
Farp2	0.012608	0.023782	0.932621	479	1	-8.3904
Plekha4	0.012687	0.023926	0.932621	480	1	-7.075
Elavl3	0.012769	0.024663	0.932621	481	1	-8.1089
mmu-mir-7648	0.012808	0.024087	0.932621	482	1	-8.1356
Scn9a	0.01285	0.024165	0.932621	483	1	-8.1533
Zbtb18	0.012872	0.024227	0.932621	484	1	-8.4277
Ccdc106	0.012955	0.024348	0.932621	485	2	-5.0874
Pou2f2	0.012955	0.024348	0.932621	486	2	-1.929
Olfr191	0.012955	0.024348	0.932621	487	2	-1.5188
Tars2	0.012955	0.024348	0.932621	488	2	-4.7438
Spock2	0.012955	0.024348	0.932621	489	2	-3.5638
Calr	0.012955	0.024348	0.932621	490	2	-5.6015
Dpm3	0.012955	0.024348	0.932621	491	2	-5.377
Wdr77	0.012955	0.024348	0.932621	492	2	-4.0179
mmu-mir-22	0.012955	0.024348	0.932621	493	2	-0.94882
Tlk1	0.012956	0.024351	0.932621	494	1	-8.7784
Tceb2	0.013037	0.019303	0.932621	495	1	-8.4323
Arhgdia	0.013209	0.024793	0.932621	496	1	-9.004
mmu-mir-1945	0.013211	0.019454	0.932621	497	1	-5.0361
2010003K11Rik	0.013216	0.024822	0.932621	498	1	-6.1315
AU018091	0.013216	0.024822	0.932621	499	1	-8.495
Dhdh	0.013244	0.025479	0.932621	500	1	-2.1191
Acads	0.013348	0.025045	0.932621	501	1	-6.4628
mmu-mir-466c-2	0.013517	0.015488	0.932621	502	1	-1.2378
NonTargetingControlGuideForMouse_0330	0.013526	0.013426	0.932621	503	1	3.7947
Supt4a	0.013576	0.019792	0.932621	504	1	-7.6563
Mgme1	0.013708	0.015693	0.932621	505	1	-0.33526
Polr1d	0.013717	0.025674	0.932621	506	1	-6.4172
Pmch	0.013782	0.026406	0.932621	507	1	-8.4233
Dbp	0.013822	0.025877	0.932621	508	1	-8.9244
Acsbg2	0.013846	0.026514	0.932621	509	1	-7.7659
Gabrg1	0.013909	0.026625	0.932621	510	1	-8.8618
mmu-mir-6400	0.013996	0.0139	0.932621	511	1	3.6085
Rangrf	0.014075	0.026366	0.932621	512	1	-8.275
Pou3f4	0.014118	0.026439	0.932621	513	1	-5.0579
Aatf	0.014187	0.026487	0.932621	514	2	-7.6406
E130309F12Rik	0.014187	0.026487	0.932621	515	2	-6.8602
Spock3	0.014187	0.026487	0.932621	516	2	-5.5228
Inhbc	0.014187	0.026487	0.932621	517	2	-8.2415
Tstd1	0.014187	0.026487	0.932621	518	2	-8.9724
Selrc1	0.014187	0.026487	0.932621	519	2	-2.1012
Fam105b	0.014187	0.026487	0.932621	520	2	-8.4729
Pex5	0.014187	0.026487	0.932621	521	2	-6.5915
Rock1	0.014187	0.026487	0.932621	522	2	-6.8187
Esrrb	0.014187	0.026487	0.932621	523	2	-3.7078
Pex2	0.014187	0.026487	0.932621	524	2	-8.3571
Sin3b	0.014187	0.026487	0.932621	525	2	-2.4297
Clip3	0.014187	0.026487	0.932621	526	2	-5.2172
Hhla1	0.014187	0.026487	0.932621	527	2	-7.5715
Ptprd	0.014187	0.026487	0.932621	528	2	-3.5813
0610009B22Rik	0.014187	0.026487	0.932621	529	2	-8.5719
Dhfr	0.014187	0.026487	0.932621	530	2	-8.1245
Olfr239	0.014187	0.026487	0.932621	531	2	-8.0278
Ffar1	0.014187	0.026487	0.932621	532	2	-8.6877
Wnt9b	0.014187	0.026487	0.932621	533	2	-8.1498
Ces1a	0.014187	0.026487	0.932621	534	2	-2.0317
Pbld1	0.014187	0.026487	0.932621	535	2	-8.0696
Cnpy2	0.014187	0.026487	0.932621	536	2	-7.441
Exosc1	0.014187	0.026487	0.932621	537	2	-2.9796
Lime1	0.014187	0.026487	0.932621	538	2	-4.1916
Otud6a	0.014187	0.026487	0.932621	539	2	-8.0548
Gm11562	0.014187	0.026487	0.932621	540	2	-6.0972
Wnt7b	0.014187	0.026487	0.932621	541	2	-9.1844
Clic5	0.014187	0.026487	0.932621	542	2	-7.559
Chmp7	0.014187	0.026487	0.932621	543	2	-2.9225
Ache	0.014187	0.026487	0.932621	544	2	-1.4035
Unc45b	0.014187	0.026487	0.932621	545	2	-7.5674
Tmem147	0.014187	0.026487	0.932621	546	2	-1.4035
NonTargetingControlGuideForMouse_0459	0.014188	0.014088	0.932621	547	1	3.5989
Chit1	0.014223	0.026616	0.932621	548	1	-5.2482
Cpt1c	0.014223	0.026616	0.932621	549	1	-9.1721
Oxr1	0.014271	0.026619	0.932621	550	1	-9.1804
mmu-mir-541	0.014385	0.020527	0.932621	551	1	-6.1977
Agbl4	0.014403	0.026853	0.932621	552	1	-7.714
Vmn2r6	0.014508	0.027043	0.932621	553	1	-8.308
Myl7	0.014512	0.020648	0.932621	554	1	-7.3994
Ambra1	0.014513	0.016435	0.932621	555	1	-1.3148
Clybl	0.014532	0.027201	0.932621	556	2	-5.2605
Parp10	0.014561	0.027251	0.932621	557	1	-8.5768
Actg1	0.014573	0.027275	0.932621	558	2	-3.6098
mmu-mir-1906-2	0.014654	0.020796	0.932621	559	1	-8.5761
Krt19	0.014693	0.027378	0.932621	560	1	-4.8566
NonTargetingControlGuideForMouse_0954	0.0147	0.014601	0.932621	561	1	3.4794
Bhlhe23	0.014731	0.028029	0.932621	562	1	-8.4126
Tex9	0.014757	0.016668	0.932621	563	1	-1.5622
Runx1t1	0.01493	0.027817	0.932621	564	1	-8.3762
A430107P09Rik	0.014958	0.01685	0.932621	565	1	-0.095052
Inpp5j	0.015044	0.028548	0.932621	566	2	-7.8649
Enpp7	0.015066	0.021165	0.932621	567	1	0.61325
Sirt1	0.015152	0.027992	0.932621	568	1	-9.0745
Cox8b	0.015177	0.021267	0.932621	569	1	-7.5922
8430419L09Rik	0.015206	0.028826	0.932621	570	1	-9.1798
Cep44	0.01522	0.028335	0.932621	571	1	-5.4879
Fam105a	0.01522	0.028335	0.932621	572	1	-9.2339
Cdc25b	0.015351	0.029067	0.932621	573	2	-4.6311
Efna5	0.015426	0.028216	0.932621	574	1	-5.843
Ndufa6	0.015454	0.029242	0.932621	575	2	-8.5853
Ajap1	0.015457	0.028761	0.932621	576	1	-7.4681
Sytl1	0.015553	0.029432	0.932621	577	1	-7.3988
Ralbp1	0.015563	0.028941	0.932621	578	1	-2.1012
mmu-mir-3473e	0.015589	0.021636	0.932621	579	1	-8.4277
Tcf3	0.015595	0.028373	0.932621	580	1	-6.7315
Trappc6a	0.015595	0.028373	0.932621	581	1	-8.3936
NonTargetingControlGuideForMouse_0960	0.015596	0.015497	0.932621	582	1	3.1912
mmu-mir-421	0.015671	0.015573	0.932621	583	1	3.184
Gsta3	0.015694	0.029179	0.932621	584	1	-9.9073
Agl	0.016168	0.030009	0.932621	585	1	-9.2392
Olfr1408	0.016168	0.030009	0.932621	586	1	-5.5568
Cd163	0.016185	0.030499	0.932621	587	1	-8.2246
Rhox2a	0.016222	0.030557	0.932621	588	2	-5.2164
Itih4	0.016251	0.030599	0.932621	589	2	-8.5049
Rpl10	0.01627	0.028963	0.932621	590	1	-6.4108
mmu-mir-7092	0.016301	0.016206	0.932621	591	1	3.0965
Tctex1d2	0.016343	0.03076	0.932621	592	1	-5.523
Sirpb1b	0.016354	0.02903	0.932621	593	1	-6.7495
Cbx2	0.016377	0.018208	0.932621	594	1	-0.83727
Ccdc115	0.016438	0.029108	0.932621	595	1	-7.5318
Fahd1	0.016438	0.029108	0.932621	596	1	-9.5714
NonTargetingControlGuideForMouse_0586	0.01645	0.016372	0.932621	597	1	3.0943
Stra13	0.016564	0.031139	0.932621	598	1	-7.2652
Apcdd1	0.016607	0.029258	0.932621	599	1	-8.5234
Insrr	0.01669	0.031355	0.932621	600	1	-8.5655
Lmf2	0.016691	0.029329	0.932621	601	1	-6.9835
Elmo3	0.016714	0.02266	0.932621	602	1	-3.9317
Cnot8	0.016721	0.030999	0.932621	603	1	-4.8836
Fam198a	0.016785	0.03152	0.932621	604	1	-6.8495
Cyb561d1	0.0168	0.031136	0.932621	605	1	-8.3149
4932438A13Rik	0.016839	0.029449	0.932621	606	1	-5.8022
mmu-mir-105	0.016839	0.029449	0.932621	607	1	-7.4227
Fbxo27	0.016855	0.031232	0.932621	608	2	-5.5054
Olfr180	0.016879	0.031272	0.932621	609	1	-8.5884
Psg26	0.016911	0.031728	0.932621	610	1	-7.8329
Slc7a14	0.016932	0.031363	0.932621	611	1	-8.9787
Atad2	0.017037	0.031537	0.932621	612	1	-8.7985
Mdh1	0.017056	0.031574	0.932621	613	2	-7.7803
BC089597	0.017078	0.022978	0.932621	614	1	-6.3509
Ttc3	0.017104	0.031654	0.932621	615	2	-7.7027
Inhba	0.017114	0.032065	0.932621	616	2	-7.4871
Ing5	0.017116	0.03168	0.932621	617	1	-8.8214
Apoa4	0.017116	0.03168	0.932621	618	1	-8.9881
Hamp2	0.017209	0.031842	0.932621	619	2	-8.3667
NonTargetingControlGuideForMouse_0449	0.017218	0.017183	0.932621	620	1	2.9163
Mtl5	0.017239	0.029815	0.932621	621	1	-7.1273
Noa1	0.017252	0.023141	0.932621	622	1	-6.1977
Rnf133	0.017298	0.031996	0.932621	623	2	-8.6606
Zfp474	0.017331	0.023215	0.932621	624	1	-7.7585
Dusp6	0.01738	0.032153	0.932621	625	2	-6.9966
Lrrc56	0.017432	0.03224	0.932621	626	1	-7.1769
Pik3c3	0.017477	0.032332	0.932621	627	2	-8.8713
Olfr586	0.017486	0.032344	0.932621	628	2	-9.3464
Bcas1	0.017576	0.030106	0.932621	629	1	-8.3852
2610008E11Rik	0.017605	0.03291	0.932621	630	2	-8.1168
Lmbr1	0.0177	0.033073	0.932621	631	1	-8.7441
Dnm1l	0.017745	0.030239	0.932621	632	1	-7.9908
Tmprss15	0.017747	0.032796	0.932621	633	1	-7.5715
Gadd45g	0.017756	0.032808	0.932621	634	2	-8.5361
Nxph1	0.017763	0.033181	0.932621	635	1	-3.302
Tada2b	0.017879	0.033049	0.932621	636	1	-2.1012
Klhl3	0.017984	0.033549	0.932621	637	1	-8.5233
Olfr44	0.017984	0.033234	0.932621	638	1	-9.1749
Gng5	0.017984	0.033234	0.932621	639	1	-8.1883
Magt1	0.018011	0.033274	0.932621	640	2	-8.3691
Hsp90aa1	0.018074	0.023907	0.932621	641	1	-8.0988
Folr1	0.018074	0.023907	0.932621	642	1	-2.1012
Ica1	0.018168	0.033544	0.932621	643	1	-8.2071
mmu-mir-582	0.018208	0.030647	0.932621	644	1	-8.4264
2610301B20Rik	0.018216	0.024022	0.932621	645	1	-5.2172
Myoz1	0.018285	0.033726	0.932621	646	2	-1.4035
Tmem260	0.018292	0.030717	0.932621	647	1	-5.1527
Gon4l	0.018292	0.030717	0.932621	648	1	-6.7011
Fam163a	0.018292	0.030717	0.932621	649	1	-4.9673
Efna3	0.018331	0.03416	0.932621	650	1	-6.0578
Olfr870	0.018406	0.024206	0.932621	651	1	-7.9435
Lrrc9	0.018431	0.033984	0.932621	652	1	-7.4814
Zfp536	0.018443	0.034004	0.932621	653	2	-8.2929
Ddx41	0.01846	0.030876	0.932621	654	1	-8.4003
Tshz3	0.01846	0.030876	0.932621	655	1	-8.6832
Tbc1d17	0.01846	0.030876	0.932621	656	1	-8.4796
Syne1	0.018502	0.034117	0.932621	657	2	-5.5054
Zbbx	0.018544	0.034191	0.932621	658	2	-7.3224
Polr3c	0.018611	0.034309	0.932621	659	2	-3.9656
Mief1	0.018615	0.034316	0.932621	660	1	-7.9241
Olfr371	0.018615	0.034316	0.932621	661	1	-9.5277
P2rx7	0.018615	0.034316	0.932621	662	1	-9.2154
mmu-mir-28c	0.01862	0.02033	0.932621	663	1	0.085877
mmu-mir-744	0.018691	0.024476	0.932621	664	1	-7.8471
Pcgf6	0.018691	0.024476	0.932621	665	1	-10.258
Ptpla	0.018712	0.034479	0.932621	666	2	-3.4987
Lmo2	0.01872	0.034494	0.932621	667	1	-8.635
Prpf3	0.018778	0.020495	0.932621	668	1	-2.741
Fndc3a	0.018778	0.020495	0.932621	669	1	-2.4359
Emc1	0.01886	0.031215	0.932621	670	1	-7.2262
Fam120b	0.018904	0.034795	0.932621	671	1	-8.8947
Enthd2	0.018904	0.034795	0.932621	672	1	-8.1581
Snrnp70	0.018975	0.024754	0.932621	673	1	-7.3806
Slc35e1	0.018975	0.024754	0.932621	674	1	-2.4297
Cd160	0.019087	0.035489	0.932621	675	1	-7.2175
Plcg2	0.01914	0.035202	0.932621	676	1	-8.1747
Cldn25	0.01914	0.035202	0.932621	677	1	-3.4426
Lrrc28	0.01926	0.031548	0.932621	678	1	-5.1949
Hps5	0.019298	0.035451	0.932621	679	1	-7.0982
Naga	0.019371	0.035965	0.932621	680	1	-8.6397
Gm15114	0.019374	0.019345	0.932621	681	1	2.4544
Fam122b	0.019456	0.035718	0.932621	682	1	-8.1498
Galns	0.019491	0.031754	0.932621	683	1	-9.6507
NonTargetingControlGuideForMouse_0638	0.019491	0.019477	0.932621	684	1	2.4498
mmu-mir-6382	0.019528	0.025248	0.932621	685	1	-9.136
Nipsnap1	0.019639	0.031878	0.932621	686	1	-9.4791
Nrip1	0.01967	0.025372	0.932621	687	1	-7.1325
Olfr1111	0.019748	0.03661	0.932621	688	1	-9.2143
Cic	0.019748	0.03661	0.932621	689	2	-6.0909
Olfr1316	0.019748	0.03661	0.932621	690	1	-9.5258
Scgb2b15	0.019748	0.03661	0.932621	691	1	-9.2101
Pnp	0.01978	0.019762	0.932621	692	1	2.3897
Rprd2	0.019888	0.021581	0.932621	693	1	-0.59595
Rtbdn	0.019907	0.025593	0.932621	694	1	-7.7027
Nme2	0.019933	0.032134	0.932621	695	1	-8.6557
Slc25a22	0.019981	0.036643	0.932621	696	1	-2.7555
Bckdha	0.019981	0.036643	0.932621	697	1	-7.2925
Syt9	0.019981	0.036643	0.932621	698	1	-7.4636
Galnt9	0.02005	0.025719	0.932621	699	1	-8.1245
Magel2	0.020271	0.025944	0.932621	700	1	-9.7699
Inpp1	0.020347	0.037627	0.932621	701	1	-6.3562
Cd37	0.020374	0.032497	0.932621	702	1	-3.9485
Tsn	0.020374	0.032497	0.932621	703	1	-8.1753
Sirt7	0.020374	0.032497	0.932621	704	1	-4.7546
Fam21	0.020374	0.032497	0.932621	705	1	-6.6376
Cnga3	0.020492	0.026159	0.932621	706	1	-6.8805
Slc20a1	0.020492	0.026159	0.932621	707	1	-6.3016
Lmod3	0.020506	0.037558	0.932621	708	1	-8.3857
Ubqln1	0.020611	0.037741	0.932621	709	1	-7.7695
Nlrx1	0.020661	0.038161	0.932621	710	1	-7.4876
Mdp1	0.020716	0.037931	0.932621	711	1	-7.9784
Defb42	0.020724	0.038269	0.932621	712	1	-8.3682
Gpr31b	0.02073	0.038277	0.932621	713	2	-4.6654
Glud1	0.02073	0.038277	0.932621	714	2	-7.6213
Thumpd1	0.02073	0.038277	0.932621	715	2	-7.5247
Tpp2	0.02073	0.038277	0.932621	716	2	-7.1318
Zfp938	0.02073	0.038277	0.932621	717	2	-4.4875
Safb	0.02073	0.038277	0.932621	718	2	-1.6858
Knstrn	0.02073	0.038277	0.932621	719	2	-8.511
Vmn1r33	0.02073	0.038277	0.932621	720	2	-7.5303
Ankrd2	0.02073	0.038277	0.932621	721	2	-7.9291
Fam65c	0.02073	0.038277	0.932621	722	2	-5.9054
Olfr596	0.02073	0.038277	0.932621	723	2	-7.193
Rmdn3	0.02073	0.038277	0.932621	724	2	-9.5364
Pabpc4l	0.02073	0.038277	0.932621	725	2	-5.5972
Cyp4v3	0.02073	0.038277	0.932621	726	2	-7.691
Adamtsl3	0.02073	0.038277	0.932621	727	2	-7.6278
Olfr1394	0.02073	0.038277	0.932621	728	2	-2.9441
Rph3a	0.02073	0.038277	0.932621	729	2	-6.8826
Calm1	0.020732	0.0328	0.932621	730	1	-8.5421
Ndufaf4	0.020732	0.0328	0.932621	731	1	-9.2064
mmu-mir-669d-2	0.020732	0.0328	0.932621	732	1	-0.39315
Nbr1	0.020787	0.038377	0.932621	733	1	-7.9345
Nanos2	0.0209	0.03295	0.932621	734	1	-8.3126
Slc1a2	0.020907	0.038255	0.932621	735	2	-7.1212
Elovl2	0.020907	0.038255	0.932621	736	2	-1.6753
Kcnd3	0.020907	0.038255	0.932621	737	2	-2.4629
Tepp	0.020907	0.038255	0.932621	738	2	-9.0728
Card6	0.020907	0.038255	0.932621	739	2	-7.9847
Ube2e3	0.020907	0.038255	0.932621	740	2	-8.8197
Scfd2	0.020907	0.038255	0.932621	741	2	-8.5719
Atpaf2	0.020907	0.038255	0.932621	742	2	-4.5871
Psmg3	0.020907	0.038255	0.932621	743	2	-8.1664
Ccr1l1	0.020907	0.038255	0.932621	744	2	-5.7006
Fam131a	0.020907	0.038255	0.932621	745	2	-7.3125
1810041L15Rik	0.020907	0.038255	0.932621	746	2	-1.6753
Skint5	0.020907	0.038255	0.932621	747	2	-9.706
Rab8b	0.020907	0.038255	0.932621	748	2	-6.1315
Atf5	0.020907	0.038255	0.932621	749	2	-2.1012
2200002J24Rik	0.020907	0.038255	0.932621	750	2	-3.0005
Celf6	0.020907	0.038255	0.932621	751	2	-3.6459
Olfr1008	0.020907	0.038255	0.932621	752	2	-7.9338
Lypd5	0.020907	0.038255	0.932621	753	2	-8.0813
Apoa5	0.020907	0.038255	0.932621	754	2	-6.9005
Krt4	0.020907	0.038255	0.932621	755	2	-8.455
Snrk	0.020907	0.038255	0.932621	756	2	-4.1497
Esp16	0.020907	0.038255	0.932621	757	2	-8.5488
Vangl1	0.020907	0.038255	0.932621	758	2	-3.2112
Arhgef25	0.020907	0.038255	0.932621	759	2	-8.1386
mmu-mir-8096	0.02106	0.026674	0.932621	760	1	-8.2979
Tubal3	0.021215	0.033219	0.932621	761	1	-8.742
Adh5	0.021215	0.033219	0.932621	762	1	-7.8964
Pole3	0.021215	0.033219	0.932621	763	1	-4.6941
Gckr	0.021266	0.038896	0.932621	764	1	-8.4774
Sox3	0.021266	0.038896	0.932621	765	1	-7.6206
Gm6696	0.021284	0.021222	0.932621	766	1	1.6668
mmu-mir-7243	0.021535	0.023162	0.932621	767	1	1.6594
Stpg2	0.021542	0.039677	0.932621	768	1	-7.3718
Ak8	0.021555	0.039365	0.932621	769	1	-7.7027
Penk	0.021572	0.033544	0.932621	770	1	-3.6799
mmu-mir-124-1	0.021691	0.027248	0.932621	771	1	-3.9087
Cacng6	0.021698	0.033649	0.932621	772	1	-8.0896
NonTargetingControlGuideForMouse_0851	0.021732	0.021653	0.932621	773	1	2.1588
Lims1	0.021738	0.039687	0.932621	774	1	-8.4138
Tspan8	0.021762	0.040057	0.932621	775	1	-8.2336
Meis3	0.021762	0.040057	0.932621	776	1	-8.6608
mmu-mir-6349	0.021788	0.023409	0.932621	777	1	-1.9658
Esyt3	0.021817	0.039822	0.932621	778	1	-8.3474
Nr5a2	0.021824	0.033756	0.932621	779	1	-8.8784
Rnf39	0.021849	0.027377	0.932621	780	1	-8.0901
Dennd4a	0.021919	0.040326	0.932621	781	1	-8.4422
Grin1	0.021982	0.040424	0.932621	782	1	-6.6981
Sepn1	0.021992	0.033913	0.932621	783	1	-7.8194
Gsta4	0.022034	0.033949	0.932621	784	1	-9.3815
D430019H16Rik	0.022054	0.027568	0.932621	785	1	-9.2047
Stk40	0.022054	0.027568	0.932621	786	1	-4.6826
Med13l	0.022054	0.027568	0.932621	787	1	-2.4297
Olfr1240	0.022076	0.04058	0.932621	788	1	-8.94
Defb43	0.02217	0.040732	0.932621	789	1	-8.3488
Omg	0.022222	0.03412	0.932621	790	1	-3.5924
Sall4	0.022222	0.03412	0.932621	791	1	-6.3673
Specc1	0.022236	0.040566	0.932621	792	1	-8.3738
Gpr173	0.022341	0.040744	0.932621	793	1	-7.9208
Ptgfrn	0.022495	0.034355	0.932621	794	1	-7.3494
Map1a	0.022495	0.034355	0.932621	795	1	-9.1477
Prok2	0.022524	0.041073	0.932621	796	1	-7.4088
Cep110	0.022642	0.041565	0.932621	797	1	-8.2836
Daam2	0.022642	0.041565	0.932621	798	1	-8.8726
Tescl	0.022655	0.041289	0.932621	799	1	-6.5915
Fam169b	0.022747	0.034572	0.932621	800	1	-2.9029
Krt31	0.022831	0.034645	0.932621	801	1	-7.514
Ttc16	0.023063	0.028476	0.932621	802	1	-8.8144
Myh8	0.023083	0.034854	0.932621	803	1	-6.5154
Hoxa2	0.023166	0.034921	0.932621	804	1	-8.0866
Hsf5	0.02325	0.034988	0.932621	805	1	-7.0483
Rbbp7	0.023284	0.042413	0.932621	806	2	-5.1519
Plk1	0.023287	0.02485	0.932621	807	1	-1.9699
Carm1	0.023292	0.035032	0.932621	808	1	-6.6465
Cd47	0.023294	0.042428	0.932621	809	2	-6.2609
Cdh4	0.023301	0.042713	0.932621	810	2	-6.2063
Gm5820	0.023301	0.042713	0.932621	811	1	-9.1261
D4Wsu53e	0.023334	0.03507	0.932621	812	1	-7.9426
Atp6v0b	0.023362	0.04256	0.932621	813	1	-8.1937
Csad	0.023376	0.035112	0.932621	814	1	-6.0918
Trappc2l	0.02346	0.035177	0.932621	815	1	-5.8939
Hnrnpll	0.02352	0.042828	0.932621	816	1	-5.2999
Havcr1	0.023552	0.043139	0.932621	817	1	-8.929
Itgae	0.023563	0.042906	0.932621	818	2	-5.3462
Gcnt7	0.023583	0.028948	0.932621	819	1	-7.22
Pomgnt1	0.023628	0.035321	0.932621	820	1	-8.2135
Atxn7l1	0.023647	0.043041	0.932621	821	2	-3.4426
Eid2	0.02386	0.043326	0.932621	822	1	-3.2892
Sfn	0.02386	0.043326	0.932621	823	1	-8.777
Myadm	0.023929	0.043758	0.932621	824	1	-7.6829
Bak1	0.023964	0.043416	0.932621	825	1	-8.3952
Spata9	0.024024	0.029356	0.932621	826	1	-8.5594
1110008J03Rik	0.024026	0.035668	0.932621	827	1	-1.3884
Elfn1	0.024026	0.035668	0.932621	828	1	-2.6346
Spink13	0.024026	0.035668	0.932621	829	1	-6.4358
Mgmt	0.024121	0.043534	0.932621	830	1	-9.0961
Plk4	0.02415	0.029477	0.932621	831	1	-9.8999
Bach1	0.024246	0.044302	0.932621	832	2	-6.0246
Mapk8	0.024305	0.043689	0.932621	833	1	-9.7164
B3galt6	0.024305	0.043689	0.932621	834	1	-3.5813
Col9a2	0.024305	0.044401	0.932621	835	1	-8.1085
Ei24	0.024305	0.044401	0.932621	836	1	-8.0535
Slfn5	0.024326	0.044433	0.932621	837	2	-4.5297
Ngfr	0.024433	0.029741	0.932621	838	1	-6.6867
Lect1	0.024466	0.036044	0.932621	839	1	-3.9918
4931429L15Rik	0.024579	0.044869	0.932621	840	2	-6.7785
Vmn1r31	0.024591	0.029875	0.932621	841	1	-0.04611
Vmn1r71	0.024592	0.043931	0.932621	842	1	-9.8595
Trp53i13	0.024671	0.044003	0.932621	843	1	-8.7552
Sh3bgrl3	0.024749	0.044067	0.932621	844	1	-9.2047
Ppp1r14a	0.024775	0.04521	0.932621	845	2	-8.8116
Olig3	0.024787	0.045233	0.932621	846	2	-2.3487
Bmpr1a	0.024807	0.045259	0.932621	847	1	-7.6299
mmu-mir-19b-2	0.024843	0.030105	0.932621	848	1	-4.7722
mmu-mir-7057	0.024857	0.026331	0.932621	849	1	-2.5346
Foxf1	0.024972	0.045532	0.932621	850	2	-4.3124
2310009B15Rik	0.024984	0.044257	0.932621	851	1	-8.8881
Nr1h4	0.024995	0.045564	0.932621	852	1	-5.2932
Hsp90b1	0.025031	0.030293	0.932621	853	1	-9.445
Evpl	0.025031	0.030293	0.932621	854	1	-9.3573
Vps37d	0.025031	0.030293	0.932621	855	1	-7.8017
Il12rb2	0.025052	0.036552	0.932621	856	1	-7.777
Mad2l1bp	0.025246	0.04598	0.932621	857	1	-6.1175
Capn11	0.025374	0.026833	0.932621	858	1	-2.765
Cdc20	0.025403	0.044593	0.932621	859	1	-8.9014
Tas2r110	0.025403	0.044593	0.932621	860	1	-8.2828
Gm15455	0.025403	0.044593	0.932621	861	1	-8.7497
Prkca	0.025403	0.044593	0.932621	862	1	-8.2205
Mctp1	0.025408	0.036854	0.932621	863	1	-8.6551
Adc	0.025465	0.046358	0.932621	864	1	-7.7501
Smug1	0.025465	0.046358	0.932621	865	1	-7.5232
Tmem178b	0.025508	0.046434	0.932621	866	2	-8.5238
Rap2c	0.025567	0.0308	0.932621	867	1	-8.5966
Zfp54	0.02559	0.046567	0.932621	868	2	-8.2616
Hook1	0.02566	0.04669	0.932621	869	2	-7.589
Pcdhb20	0.025724	0.030939	0.932621	870	1	-7.3853
Olfr202	0.025743	0.046819	0.932621	871	2	-7.9821
Podn	0.025764	0.03717	0.932621	872	1	-7.6712
Pias2	0.025953	0.037335	0.932621	873	1	-6.9559
Recql5	0.025966	0.047202	0.932621	874	2	-7.7698
Gja1	0.02599	0.047236	0.932621	875	2	-7.8494
mmu-mir-3110	0.02607	0.031242	0.932621	876	1	-7.8608
Abhd14a	0.02616	0.045202	0.932621	877	1	-5.5228
Selp	0.026213	0.045242	0.932621	878	1	-8.2152
Gjb2	0.026298	0.047767	0.932621	879	2	-5.2332
Fads1	0.026329	0.037661	0.932621	880	1	-6.7286
Cldn10	0.026329	0.037661	0.932621	881	1	-8.5927
Ifna11	0.026381	0.047907	0.932621	882	2	-4.4888
Tbcel	0.026448	0.04543	0.932621	883	1	-9.4416
Dolpp1	0.026448	0.04543	0.932621	884	1	-8.8713
Ccnjl	0.026517	0.037831	0.932621	885	1	-8.3908
Adcy2	0.026624	0.048323	0.932621	886	1	-7.8728
Eif4e1b	0.026683	0.045638	0.932621	887	1	-7.8944
Ccdc9	0.026735	0.045685	0.932621	888	1	-7.2823
B3galt2	0.026891	0.04582	0.932621	889	1	-8.802
Plekhj1	0.026891	0.04582	0.932621	890	1	-7.6912
Slc25a38	0.026968	0.048936	0.932621	891	1	-9.406
Rnf32	0.027205	0.04607	0.932621	892	1	-8.0217
2700060E02Rik	0.027228	0.038439	0.932621	893	1	-7.8122
mmu-mir-673	0.027228	0.038439	0.932621	894	1	-8.3125
Olfr3	0.027228	0.038439	0.932621	895	1	-8.7872
Tyw3	0.027228	0.038439	0.932621	896	1	-7.4037
Pom121l2	0.027296	0.032351	0.932621	897	1	-9.1639
Hephl1	0.027361	0.046196	0.932621	898	1	-6.4895
NonTargetingControlGuideForMouse_0600	0.027436	0.027318	0.932621	899	1	-1.0683
mmu-mir-7037	0.027436	0.027318	0.932621	900	1	-1.0683
2310036O22Rik	0.027436	0.027318	0.932621	901	1	-1.0683
Imp3	0.027436	0.027318	0.932621	902	1	-1.0683
Gm1993	0.027436	0.027318	0.932621	903	1	-1.0683
Zscan4e	0.027436	0.027318	0.932621	904	1	-1.0683
Tuba1b	0.027436	0.027318	0.932621	905	1	-1.0683
NonTargetingControlGuideForMouse_0911	0.027436	0.027318	0.932621	906	1	-1.0683
Hist1h2bq	0.027436	0.027318	0.932621	907	1	-1.0683
NonTargetingControlGuideForMouse_0532	0.027436	0.027318	0.932621	908	1	-1.0683
Gm15284	0.027436	0.027318	0.932621	909	1	-1.0683
mmu-mir-7666	0.027436	0.027318	0.932621	910	1	-1.0683
Mrgpra2b	0.027469	0.028838	0.932621	911	1	-2.9642
mmu-mir-412	0.027469	0.028838	0.932621	912	1	-2.9253
mmu-mir-6965	0.027469	0.028838	0.932621	913	1	-2.0164
Fam26f	0.027563	0.049935	0.932621	914	1	-8.8763
Ccdc166	0.027563	0.049935	0.932621	915	1	-7.9274
Zfp648	0.027705	0.0327	0.932621	916	1	-7.267
Thap4	0.02775	0.050264	0.932621	917	1	-8.5175
Gm6432	0.027768	0.032758	0.932621	918	1	-7.5757
B3gat1	0.027875	0.050467	0.932621	919	2	-8.3748
Cobll1	0.027981	0.039093	0.932621	920	1	-9.7011
Olfr615	0.027981	0.039093	0.932621	921	1	-8.766
Pcsk7	0.027981	0.039093	0.932621	922	1	-7.5171
Gcfc2	0.027981	0.039093	0.932621	923	1	-6.7472
Fasl	0.028035	0.033017	0.932621	924	1	-9.3157
Prdm6	0.028039	0.046759	0.932621	925	1	-8.116
Llgl1	0.028248	0.046939	0.932621	926	1	-7.441
Atat1	0.028313	0.051215	0.932621	927	1	-8.7309
Plbd2	0.028375	0.051329	0.932621	928	1	-9.3793
Ascc2	0.028405	0.04706	0.932621	929	1	-9.0204
Ndufc1	0.028427	0.033381	0.932621	930	1	-8.5925
Mypop	0.028438	0.051439	0.932621	931	1	-6.6181
Olfr553	0.028566	0.039588	0.932621	932	1	-7.821
Mrgpra9	0.028665	0.047284	0.932621	933	1	-7.9143
Olfr702	0.028816	0.03982	0.932621	934	1	-5.1365
Csrp2bp	0.028816	0.03982	0.932621	935	1	-9.2482
Kcns2	0.028874	0.047458	0.932621	936	1	-8.4045
Fam222a	0.029088	0.04005	0.932621	937	1	-7.9896
Fbrs	0.029094	0.052526	0.932621	938	1	-8.2086
Slc43a3	0.029094	0.052526	0.932621	939	1	-9.7187
Srebf1	0.029149	0.034042	0.932621	940	1	-4.449
S100a5	0.029186	0.047708	0.932621	941	1	-7.5077
Smek1	0.029296	0.040227	0.932621	942	1	-5.7566
Arid1b	0.029338	0.034219	0.932621	943	1	-5.7748
Zfp423	0.029375	0.052995	0.932621	944	1	-8.4388
Zfyve1	0.029447	0.047917	0.932621	945	1	-6.9397
Nt5c2	0.029447	0.047917	0.932621	946	1	-9.748
Asb6	0.029484	0.040405	0.932621	947	1	-7.1586
Gm5885	0.029589	0.034452	0.932621	948	1	-5.4385
Txlnb	0.02961	0.040502	0.932621	949	1	-5.7992
Ddx19b	0.029735	0.040604	0.932621	950	1	-8.995
Lrp2	0.029776	0.040642	0.932621	951	1	-5.0224
Prl6a1	0.029942	0.048335	0.932621	952	1	-8.2389
Tex12	0.029942	0.048335	0.932621	953	1	-8.2045
Atg2b	0.029942	0.048335	0.932621	954	1	-9.0295
Spice1	0.030062	0.054132	0.932621	955	1	-8.6784
Tigit	0.030069	0.040877	0.932621	956	1	-8.5607
Tbc1d22a	0.030069	0.040877	0.932621	957	1	-8.1586
Nr1i2	0.030069	0.040877	0.932621	958	1	-5.834
Pcdh18	0.030069	0.040877	0.932621	959	1	-2.8178
Cdc42ep4	0.03028	0.048617	0.932621	960	1	-8.133
Dnajc1	0.030332	0.048656	0.932621	961	1	-6.7171
Prdm10	0.030369	0.054635	0.932621	962	2	-7.7834
Cc2d2a	0.030369	0.054635	0.932621	963	2	-7.9494
Nudt14	0.030369	0.054635	0.932621	964	2	-4.4396
Olfr617	0.030369	0.054635	0.932621	965	2	-5.6167
Fgg	0.030369	0.054635	0.932621	966	2	-5.1539
Prl8a1	0.030369	0.054635	0.932621	967	2	-3.6995
Snta1	0.030369	0.054635	0.932621	968	2	-8.5952
Mrgprf	0.030369	0.054635	0.932621	969	2	-7.4113
Scg3	0.030369	0.054635	0.932621	970	2	-7.3953
Rsg1	0.030369	0.054635	0.932621	971	2	-8.4193
Fam83e	0.030369	0.054635	0.932621	972	2	-5.0138
Ndufa8	0.030369	0.054635	0.932621	973	2	-5.0046
Cox11	0.030369	0.054635	0.932621	974	2	-8.4553
Bnip2	0.030369	0.054635	0.932621	975	2	-8.1358
Ubqlnl	0.030369	0.054635	0.932621	976	2	-7.1081
Lias	0.030369	0.054635	0.932621	977	2	-7.5752
Adad2	0.030488	0.048797	0.932621	978	1	-6.3509
Dicer1	0.030488	0.048797	0.932621	979	1	-8.4162
Nt5c1a	0.030632	0.041362	0.932621	980	1	-8.3441
Gm4301	0.030632	0.041362	0.932621	981	1	-3.9002
6030468B19Rik	0.030655	0.03191	0.932621	982	1	-1.9361
Gm4763	0.030686	0.055154	0.932621	983	2	-8.1172
Cdk2ap1	0.030861	0.041557	0.932621	984	1	-8.5823
Gne	0.030906	0.035684	0.932621	985	1	-8.5677
Abca13	0.030907	0.032161	0.932621	986	1	-2.8987
Ctnnal1	0.030936	0.055595	0.932621	987	1	-8.1518
Rap2b	0.030936	0.055595	0.932621	988	1	-7.6723
Gp9	0.030957	0.049174	0.932621	989	1	-8.7275
Per1	0.031	0.035768	0.932621	990	1	-9.421
Nme4	0.031157	0.035912	0.932621	991	1	-4.3747
Olfr1512	0.031319	0.041961	0.932621	992	1	-8.7204
Ubap2l	0.031319	0.041961	0.932621	993	1	-4.7077
4933409G03Rik	0.031391	0.032636	0.932621	994	1	-2.5693
Elk3	0.031425	0.049571	0.932621	995	1	-6.8327
Cops7a	0.031425	0.049571	0.932621	996	1	-7.6874
mmu-mir-883b	0.031439	0.036164	0.932621	997	1	-6.9904
Stat4	0.03157	0.042168	0.932621	998	1	-5.1937
Cwh43	0.031653	0.056801	0.932621	999	1	-8.4482
Zc3h6	0.031653	0.056801	0.932621	1000	1	-7.1106
Smtnl2	0.031659	0.049774	0.932621	1001	1	-4.9363
Mmp19	0.031768	0.03647	0.932621	1002	1	-7.267
Ier3	0.031841	0.049921	0.932621	1003	1	-8.3229
Calhm2	0.031861	0.042423	0.932621	1004	1	-7.922
Ccdc162	0.031893	0.049963	0.932621	1005	1	-10.551
Krtap13	0.031986	0.042529	0.932621	1006	1	-6.1766
Ube2q1	0.031997	0.050034	0.932621	1007	1	-8.3667
Trpv4	0.032003	0.036693	0.932621	1008	1	-8.1074
Kynu	0.032182	0.057726	0.932621	1009	1	-8.5774
mmu-mir-500	0.032222	0.036901	0.932621	1010	1	-7.1549
Lysmd4	0.032257	0.042773	0.932621	1011	1	-7.333
Gls2	0.032335	0.050312	0.932621	1012	1	-6.4628
Htr2a	0.032335	0.050312	0.932621	1013	1	-6.9137
Zc3h15	0.032335	0.050312	0.932621	1014	1	-9.1304
Gabra2	0.032432	0.058137	0.932621	1015	1	-7.9161
Pramef8	0.032528	0.043019	0.932621	1016	1	-8.5936
Fsd1	0.032545	0.033745	0.932621	1017	1	-2.6441
Rfwd3	0.032556	0.05835	0.932621	1018	1	-8.9662
Lyg1	0.032569	0.043058	0.932621	1019	1	-8.0943
Egfl7	0.032673	0.050595	0.932621	1020	1	-7.0147
Anxa8	0.032681	0.058564	0.932621	1021	1	-8.4012
Slc12a4	0.032777	0.043224	0.932621	1022	1	-5.3731
Nav2	0.032817	0.037447	0.932621	1023	1	-9.482
mmu-mir-544	0.032819	0.043259	0.932621	1024	1	-6.421
Kcnd2	0.032958	0.05083	0.932621	1025	1	-8.1747
Vmn2r95	0.03314	0.05099	0.932621	1026	1	-7.7635
Krtap16-3	0.033148	0.059396	0.932621	1027	1	-6.7515
NonTargetingControlGuideForMouse_0084	0.033172	0.033085	0.932621	1028	1	2.0678
mmu-mir-713	0.033235	0.043641	0.932621	1029	1	-8.2683
Katnal2	0.033322	0.051142	0.932621	1030	1	-8.5125
Ammecr1	0.033322	0.051142	0.932621	1031	1	-6.6635
Vmn2r15	0.033366	0.059737	0.932621	1032	1	-8.6127
2610015P09Rik	0.033402	0.043803	0.932621	1033	1	-6.2584
Eya4	0.033552	0.060046	0.932621	1034	1	-7.8814
2310022A10Rik	0.033614	0.06016	0.932621	1035	2	-6.6533
Slc25a30	0.03364	0.060206	0.932621	1036	2	-5.7482
NonTargetingControlGuideForMouse_0049	0.033695	0.033597	0.932621	1037	1	1.9452
Ube2cbp	0.033735	0.044088	0.932621	1038	1	-7.6322
Olfr420	0.033739	0.060374	0.932621	1039	1	-8.4962
Fundc1	0.033852	0.060563	0.932621	1040	2	-9.5223
Zfp473	0.033919	0.051624	0.932621	1041	1	-8.9787
Ifi35	0.033919	0.051624	0.932621	1042	1	-6.5915
Efcab7	0.033919	0.051624	0.932621	1043	1	-6.4895
Klk1b21	0.033919	0.051624	0.932621	1044	1	-8.2205
Ugt2b37	0.033957	0.060736	0.932621	1045	2	-4.7831
NonTargetingControlGuideForMouse_0558	0.033983	0.033874	0.932621	1046	1	1.9065
NonTargetingControlGuideForMouse_0370	0.034074	0.033969	0.932621	1047	1	1.8763
Tpra1	0.034109	0.044441	0.932621	1048	1	-3.6039
Actr8	0.034112	0.061012	0.932621	1049	1	-7.8809
S100a4	0.034206	0.061157	0.932621	1050	1	-8.5951
Vmn1r46	0.034334	0.051974	0.932621	1051	1	-7.104
P2rx3	0.034355	0.061404	0.932621	1052	2	-5.1396
Kbtbd4	0.034382	0.038854	0.932621	1053	1	-8.5925
Galnt13	0.034386	0.052016	0.932621	1054	1	-8.7275
Uts2	0.0344	0.044686	0.932621	1055	1	-8.8291
Id4	0.034413	0.035496	0.932621	1056	1	-4.2471
Mrpl24	0.034507	0.038963	0.932621	1057	1	-5.7892
Zfp579	0.034548	0.061635	0.932621	1058	1	-9.3149
Nprl2	0.034695	0.039129	0.932621	1059	1	-8.0095
Olfr976	0.034853	0.052407	0.932621	1060	1	-7.3614
Olfr571	0.034853	0.052407	0.932621	1061	1	-8.6169
Vmn1r29	0.034853	0.052407	0.932621	1062	1	-7.6004
Arid4a	0.034853	0.052407	0.932621	1063	1	-8.4022
Slc4a1	0.034853	0.052407	0.932621	1064	1	-6.4538
Dbnl	0.034853	0.052407	0.932621	1065	1	-8.4138
Scn4b	0.034857	0.045079	0.932621	1066	1	-8.8839
Cyp11b2	0.034857	0.045079	0.932621	1067	1	-7.6949
Utp23	0.034857	0.045079	0.932621	1068	1	-6.371
NonTargetingControlGuideForMouse_0089	0.035018	0.034934	0.932621	1069	1	1.7232
Prdm12	0.035107	0.045306	0.932621	1070	1	-6.3495
NonTargetingControlGuideForMouse_0885	0.035125	0.035041	0.932621	1071	1	1.7085
mmu-mir-423	0.035226	0.039621	0.932621	1072	1	-7.8194
Gpr64	0.035231	0.0622	0.932621	1073	1	-8.342
2010106E10Rik	0.035231	0.0622	0.932621	1074	1	-6.4788
Pdgfa	0.035231	0.0622	0.932621	1075	1	-8.4605
Tex24	0.035268	0.052749	0.932621	1076	1	-8.777
Dhrs7b	0.035314	0.045493	0.932621	1077	1	-8.5636
Polr3b	0.035398	0.045566	0.932621	1078	1	-8.1611
Col16a1	0.035423	0.052882	0.932621	1079	1	-3.2038
Zmynd12	0.035439	0.0456	0.932621	1080	1	-5.6655
Zfp119b	0.035475	0.052919	0.932621	1081	1	-8.1609
Igf2bp2	0.035527	0.052971	0.932621	1082	1	-6.2814
Olfr1246	0.035542	0.062445	0.932621	1083	1	-8.2549
Prkd2	0.035564	0.045709	0.932621	1084	1	-5.8369
Casp8	0.035757	0.040102	0.932621	1085	1	-8.8864
Mmp11	0.035855	0.04596	0.932621	1086	1	-8.4535
Epb4.1l4a	0.036021	0.046111	0.932621	1087	1	-8.0935
Kel	0.036021	0.046111	0.932621	1088	1	-7.9294
Siah2	0.03609	0.037114	0.932621	1089	1	-3.2332
Trim36	0.036163	0.062934	0.932621	1090	1	-6.3565
Vmn1r30	0.036436	0.046472	0.932621	1091	1	-7.9252
Taar2	0.036477	0.046514	0.932621	1092	1	-8.3617
Kcnh8	0.036485	0.05379	0.932621	1093	1	-8.3762
Cbwd1	0.036519	0.04656	0.932621	1094	1	-5.2552
Ccl24	0.036632	0.040886	0.932621	1095	1	-9.168
Gas2	0.03666	0.063336	0.932621	1096	1	-6.2026
Rab43	0.03677	0.054025	0.932621	1097	1	-7.695
mmu-mir-7091	0.036788	0.041039	0.932621	1098	1	-0.17594
Tom1l2	0.036809	0.046813	0.932621	1099	1	-8.754
4930550C14Rik	0.036819	0.041073	0.932621	1100	1	-9.4416
Dnajc15	0.036934	0.04693	0.932621	1101	1	-9.2562
Hcfc2	0.037032	0.063655	0.932621	1102	1	-8.678
Apba1	0.037032	0.063655	0.932621	1103	1	-8.3861
Izumo2	0.037032	0.063655	0.932621	1104	1	-8.4631
Nuggc	0.037032	0.063655	0.932621	1105	1	-6.6648
Vmn1r119	0.037116	0.038116	0.932621	1106	1	-2.2623
Aldh1a3	0.037185	0.054359	0.932621	1107	1	-8.8713
Mrvi1	0.037204	0.047156	0.932621	1108	1	-6.7255
Aspscr1	0.037204	0.047156	0.932621	1109	1	-7.3703
Trrap	0.037204	0.047156	0.932621	1110	1	-8.8006
Ttc23	0.037204	0.047156	0.932621	1111	1	-4.7973
mmu-mir-449a	0.037319	0.041531	0.932621	1112	1	-8.308
Lmtk3	0.037443	0.054583	0.932621	1113	1	-8.1883
Rara	0.037443	0.054583	0.932621	1114	1	-2.1012
Lrit1	0.037443	0.054583	0.932621	1115	1	-6.0382
Scg5	0.037443	0.054583	0.932621	1116	1	-9.0874
Chn2	0.037444	0.041654	0.932621	1117	1	-8.2777
Gm11710	0.037473	0.047382	0.932621	1118	1	-8.0088
4931408C20Rik	0.037556	0.047454	0.932621	1119	1	-6.5096
Plcl2	0.03759	0.064096	0.932621	1120	1	-9.356
2610528J11Rik	0.037639	0.047517	0.932621	1121	1	-7.3573
Havcr2	0.037681	0.047546	0.932621	1122	1	-7.5167
Rab15	0.037909	0.054957	0.932621	1123	1	-9.061
Pnmal2	0.037929	0.047759	0.932621	1124	1	-6.6478
Klk10	0.037943	0.042127	0.932621	1125	1	-6.6867
Sh3rf1	0.037961	0.054994	0.932621	1126	1	-7.3224
Pik3cd	0.037962	0.064401	0.932621	1127	1	-6.4054
Fam168b	0.038012	0.04783	0.932621	1128	1	-4.1145
Psors1c2	0.038024	0.064455	0.932621	1129	1	-7.6965
Atg16l2	0.038037	0.042211	0.932621	1130	1	-5.1519
Ppil3	0.038193	0.042355	0.932621	1131	1	-6.5666
Cml5	0.03821	0.064608	0.932621	1132	1	-8.7679
Fam188a	0.038334	0.064709	0.932621	1133	1	-7.96
C530008M17Rik	0.03838	0.04254	0.932621	1134	1	-3.1175
Gm14151	0.038551	0.04831	0.932621	1135	1	-8.028
Tmem245	0.038634	0.048383	0.932621	1136	1	-9.1165
Cypt4	0.03866	0.042789	0.932621	1137	1	-6.7096
Speer2	0.038675	0.064959	0.932621	1138	1	-8.7532
Sycp1	0.038675	0.064959	0.932621	1139	1	-8.0045
Sun2	0.038685	0.055558	0.932621	1140	1	-8.0278
Clhc1	0.038841	0.048566	0.932621	1141	1	-8.13
Hsd17b13	0.038959	0.039905	0.932621	1142	1	-3.753
Sash1	0.038995	0.055828	0.932621	1143	1	-8.8162
Ak1	0.038995	0.055828	0.932621	1144	1	-4.254
Fez2	0.039016	0.065223	0.932621	1145	1	-8.059
Olfr1163	0.03909	0.048776	0.932621	1146	1	-8.0198
Dap	0.039159	0.043257	0.932621	1147	1	-8.6645
Klk1b9	0.039186	0.039071	0.932621	1148	1	-1.4035
NonTargetingControlGuideForMouse_0322	0.039186	0.039071	0.932621	1149	1	-1.4035
NonTargetingControlGuideForMouse_0778	0.039186	0.039071	0.932621	1150	1	-1.4035
NonTargetingControlGuideForMouse_0209	0.039186	0.039071	0.932621	1151	1	-1.4035
NonTargetingControlGuideForMouse_0683	0.039186	0.039071	0.932621	1152	1	-1.4035
NonTargetingControlGuideForMouse_0916	0.039186	0.039071	0.932621	1153	1	-1.4035
NonTargetingControlGuideForMouse_0173	0.039186	0.039071	0.932621	1154	1	-1.4035
NonTargetingControlGuideForMouse_0675	0.039186	0.039071	0.932621	1155	1	-1.4035
Chsy3	0.039233	0.065407	0.932621	1156	1	-7.193
mmu-mir-18a	0.039346	0.043421	0.932621	1157	1	-0.47054
Ccnd2	0.039357	0.056142	0.932621	1158	1	-9.4754
Plekha7	0.039421	0.049057	0.932621	1159	1	-8.968
Cpn2	0.039512	0.056274	0.932621	1160	1	-8.5552
Atp8b4	0.039546	0.049156	0.932621	1161	1	-8.2341
Vmn1r64	0.039563	0.056316	0.932621	1162	1	-9.1804
Umps	0.039565	0.040479	0.932621	1163	1	-2.3837
Mb21d1	0.039615	0.05636	0.932621	1164	1	-8.0637
Fpr2	0.039711	0.049309	0.932621	1165	1	-6.1173
Zfp414	0.039845	0.043891	0.932621	1166	1	-9.1556
Sema4d	0.039852	0.065893	0.932621	1167	1	-9.5927
Hemt1	0.040046	0.040974	0.932621	1168	1	-0.63216
5730455P16Rik	0.040068	0.066073	0.932621	1169	1	-8.1006
Cldn5	0.040157	0.056842	0.932621	1170	1	-8.3738
Rassf6	0.040157	0.056842	0.932621	1171	1	-8.303
Kcne1l	0.040157	0.056842	0.932621	1172	1	-7.9531
Olfr750	0.040219	0.044234	0.932621	1173	1	-9.3057
mmu-mir-6372	0.04025	0.044268	0.932621	1174	1	-7.1437
Agrp	0.040498	0.04999	0.932621	1175	1	-9.5584
Dennd4b	0.040539	0.050028	0.932621	1176	1	-9.038
Cckbr	0.040563	0.066481	0.932621	1177	1	-8.4783
Fxyd2	0.040563	0.066481	0.932621	1178	1	-8.9534
Myo18b	0.040699	0.057274	0.932621	1179	1	-7.204
Chrne	0.040787	0.050236	0.932621	1180	1	-8.3863
mmu-mir-294	0.04082	0.041729	0.932621	1181	1	-3.9187
Tas1r1	0.040906	0.057443	0.932621	1182	1	-8.464
mmu-mir-196a-2	0.040919	0.044894	0.932621	1183	1	-4.0318
Lemd2	0.040919	0.044894	0.932621	1184	1	-9.3427
Ndufa4	0.040953	0.050385	0.932621	1185	1	-8.7314
Rps6kc1	0.040996	0.066826	0.932621	1186	1	-8.0831
Dennd2a	0.041036	0.050455	0.932621	1187	1	-7.8992
Fthl17	0.041182	0.066967	0.932621	1188	1	-8.5341
mmu-mir-6983	0.041242	0.050624	0.932621	1189	1	-8.3738
Olfr394	0.041244	0.067015	0.932621	1190	1	-8.5616
mmu-mir-3064	0.04128	0.042174	0.932621	1191	1	-3.2364
Cox8c	0.041367	0.050736	0.932621	1192	1	-6.1215
Egln2	0.04137	0.057851	0.932621	1193	1	-8.6567
Ccdc90b	0.04137	0.057851	0.932621	1194	1	-7.9273
Ap2m1	0.041532	0.050885	0.932621	1195	1	-8.4069
4932416K20Rik	0.041676	0.067329	0.932621	1196	1	-6.3216
Mapk15	0.04168	0.058096	0.932621	1197	1	-5.2172
Fgfr1	0.041834	0.058225	0.932621	1198	1	-5.7892
Lepr	0.041863	0.051169	0.932621	1199	1	-5.4288
Zfp334	0.042109	0.067683	0.932621	1200	1	-6.7507
Psmc3	0.042115	0.042978	0.932621	1201	1	-3.2977
Hamp	0.042115	0.042978	0.932621	1202	1	-4.3251
mmu-mir-200b	0.042131	0.051397	0.932621	1203	1	-9.2203
Sat2	0.042131	0.051397	0.932621	1204	1	-6.7772
Zfp53	0.042144	0.058469	0.932621	1205	1	-8.0033
Psme2	0.042144	0.058469	0.932621	1206	1	-5.9792
Arap2	0.042149	0.046043	0.932621	1207	1	-8.5884
Mier3	0.04218	0.046065	0.932621	1208	1	-8.0518
Otof	0.042232	0.067786	0.932621	1209	1	-8.3339
Gm13103	0.042294	0.067837	0.932621	1210	1	-5.0723
Fzd3	0.042298	0.058595	0.932621	1211	1	-8.6877
Olfr872	0.04235	0.058639	0.932621	1212	1	-7.6166
Fgf6	0.042398	0.046263	0.932621	1213	1	-9.0874
Tacc3	0.0424	0.051633	0.932621	1214	1	-7.3654
Hormad1	0.042556	0.058806	0.932621	1215	1	-9.7201
Olfr809	0.042646	0.046495	0.932621	1216	1	-6.408
Lcmt2	0.042711	0.058938	0.932621	1217	1	-5.9893
Syt14	0.042772	0.051981	0.932621	1218	1	-5.1307
Raet1c	0.042896	0.05209	0.932621	1219	1	-8.6748
Gclm	0.042912	0.068336	0.932621	1220	1	-8.8843
2410076I21Rik	0.042912	0.068336	0.932621	1221	1	-7.8888
Olfr862	0.042912	0.068336	0.932621	1222	1	-9.029
Mks1	0.042912	0.068336	0.932621	1223	1	-7.0116
Lrp2bp	0.042968	0.059153	0.932621	1224	1	-3.4426
Sbsn	0.043019	0.046837	0.932621	1225	1	-8.2152
Fbxo48	0.04302	0.059198	0.932621	1226	1	-5.7748
NonTargetingControlGuideForMouse_0094	0.043289	0.043198	0.932621	1227	1	1.492
Tmem136	0.043361	0.04716	0.932621	1228	1	-8.0872
4430402I18Rik	0.04338	0.059505	0.932621	1229	1	-8.8126
Ddah2	0.04338	0.059505	0.932621	1230	1	-8.6992
Fbln2	0.04338	0.059505	0.932621	1231	1	-9.002
Bche	0.04338	0.059505	0.932621	1232	1	-4.3747
Cecr5	0.043433	0.052556	0.932621	1233	1	-8.345
Bre	0.043621	0.068901	0.932621	1234	1	-8.6256
Slc6a17	0.043639	0.052746	0.932621	1235	1	-5.7251
Olfr502	0.04368	0.052784	0.932621	1236	1	-4.6587
Cd300lf	0.043741	0.059816	0.932621	1237	1	-8.0002
Mapkbp1	0.043844	0.059905	0.932621	1238	1	-7.2358
Gal	0.043969	0.053038	0.932621	1239	1	-7.8929
Nlrp12	0.044107	0.04786	0.932621	1240	1	-1.5152
Fam184a	0.044152	0.060162	0.932621	1241	1	-7.1986
Pcdhgb7	0.04427	0.044195	0.932621	1242	1	1.3067
mmu-mir-1963	0.044341	0.053386	0.932621	1243	1	-8.2883
Degs1	0.044564	0.060508	0.932621	1244	1	-3.2216
Decr1	0.044604	0.048322	0.932621	1245	1	-2.9225
Cnot3	0.044853	0.048558	0.932621	1246	1	-8.5425
Otog	0.044918	0.053896	0.932621	1247	1	-4.0011
Ppp6r2	0.04507	0.070029	0.932621	1248	1	-7.722
NonTargetingControlGuideForMouse_0587	0.045082	0.045035	0.932621	1249	1	1.1929
mmu-mir-7218	0.045101	0.048792	0.932621	1250	1	-8.8881
Plcd1	0.04513	0.060989	0.932621	1251	1	-8.1747
Olfr657	0.045165	0.054108	0.932621	1252	1	-8.8116
Olfr1221	0.045181	0.061035	0.932621	1253	1	-9.3645
Ifih1	0.045193	0.070138	0.932621	1254	1	-8.4976
mmu-mir-362	0.045287	0.048972	0.932621	1255	1	-9.393
A430078G23Rik	0.045289	0.05421	0.932621	1256	1	-4.4156
Cxcl15	0.04549	0.061299	0.932621	1257	1	-7.4725
H2-Ob	0.045537	0.054418	0.932621	1258	1	-5.0195
Acap2	0.045594	0.070442	0.932621	1259	1	-8.497
Anxa11	0.045598	0.049246	0.932621	1260	1	-6.3986
Gm5531	0.045722	0.049357	0.932621	1261	1	-5.9125
AI413582	0.045825	0.054667	0.932621	1262	1	-6.462
Pitx2	0.045907	0.054737	0.932621	1263	1	-7.9529
Setd4	0.046056	0.070813	0.932621	1264	1	-8.4075
Olfr401	0.046113	0.054919	0.932621	1265	1	-8.3486
Traf6	0.046117	0.070858	0.932621	1266	1	-9.3022
Epb4.1l1	0.046179	0.070911	0.932621	1267	1	-9.2721
C2cd3	0.046286	0.06196	0.932621	1268	1	-8.633
Pipox	0.046319	0.055101	0.932621	1269	1	-9.092
Cd63	0.046361	0.055134	0.932621	1270	1	-5.891
Blvrb	0.046525	0.055274	0.932621	1271	1	-8.313
Dnah10	0.046567	0.055309	0.932621	1272	1	-7.6442
Fbxw2	0.046609	0.071249	0.932621	1273	1	-9.0399
Arel1	0.046609	0.071249	0.932621	1274	1	-9.8508
Smarca2	0.046609	0.071249	0.932621	1275	1	-8.1872
Olfr279	0.046671	0.062287	0.932621	1276	1	-8.1217
Tmc5	0.046745	0.050297	0.932621	1277	1	-9.2702
Vmn1r28	0.046774	0.062369	0.932621	1278	1	-8.3667
Sdr9c7	0.046978	0.055651	0.932621	1279	1	-8.0583
2310061N02Rik	0.047031	0.06259	0.932621	1280	1	-8.0095
Pga5	0.047082	0.062626	0.932621	1281	1	-7.5464
Icos	0.047102	0.071643	0.932621	1282	1	-9.1739
Olfr9	0.047163	0.071687	0.932621	1283	1	-7.2115
Phrf1	0.047236	0.06277	0.932621	1284	1	-6.9904
Wdr52	0.04739	0.062898	0.932621	1285	1	-8.1217
Pde9a	0.047427	0.050958	0.932621	1286	1	-6.8187
mmu-mir-194-2	0.047427	0.050958	0.932621	1287	1	-6.4172
1700056E22Rik	0.047427	0.050958	0.932621	1288	1	-8.6704
Meis1	0.047427	0.050958	0.932621	1289	1	-7.8642
Ubb	0.047427	0.050958	0.932621	1290	1	-7.499
Galnt10	0.047442	0.062947	0.932621	1291	1	-8.2878
Zfp273	0.047596	0.06308	0.932621	1292	1	-7.5077
Nr1d1	0.047655	0.072071	0.932621	1293	1	-7.6662
Mrgpra6	0.047678	0.056266	0.932621	1294	1	-7.5768
Oosp2	0.047724	0.063193	0.932621	1295	1	-9.5804
Ms4a5	0.047724	0.063193	0.932621	1296	1	-7.2306
Vmn1r226	0.047925	0.05649	0.932621	1297	1	-4.3451
Ghrhr	0.047966	0.056528	0.932621	1298	1	-3.9074
Gapdhs	0.047993	0.072352	0.932621	1299	1	-8.8337
Crebl2	0.047993	0.072352	0.932621	1300	1	-8.5792
Llph	0.047993	0.072352	0.932621	1301	1	-5.5986
Gm15319	0.048	0.047979	0.932621	1302	1	-1.6753
C1qbp	0.048	0.047979	0.932621	1303	1	-1.6753
NonTargetingControlGuideForMouse_0756	0.048	0.047979	0.932621	1304	1	-1.6753
Rhox2b	0.048	0.047979	0.932621	1305	1	-1.6753
Pcdha2	0.048	0.047979	0.932621	1306	1	-1.6753
Pcna	0.048	0.047979	0.932621	1307	1	-1.6753
Gm608	0.048007	0.056563	0.932621	1308	1	-8.6823
Nrbf2	0.048048	0.056598	0.932621	1309	1	-6.998
Niacr1	0.04809	0.05664	0.932621	1310	1	-8.798
Cyfip2	0.048131	0.056681	0.932621	1311	1	-8.5426
Nab1	0.04816	0.063569	0.932621	1312	1	-8.6409
0610030E20Rik	0.048336	0.056851	0.932621	1313	1	-7.8955
Epn3	0.048365	0.063737	0.932621	1314	1	-8.0637
Zfp143	0.04857	0.063911	0.932621	1315	1	-9.5511
Lipk	0.048706	0.057162	0.932621	1316	1	-8.7702
Znrf1	0.048724	0.064035	0.932621	1317	1	-5.8726
BC055111	0.04879	0.052271	0.932621	1318	1	-2.5695
Fank1	0.048852	0.052332	0.932621	1319	1	-8.8679
Vmn2r56	0.048878	0.06416	0.932621	1320	1	-7.015
Ptprr	0.048929	0.064201	0.932621	1321	1	-7.1381
Gm5803	0.048976	0.052463	0.932621	1322	1	-4.5197
Tjp1	0.049007	0.073153	0.932621	1323	1	-8.6812
Il4	0.049083	0.064326	0.932621	1324	1	-8.8091
Zbtb22	0.049097	0.057518	0.932621	1325	1	-8.3508
Akt1	0.049097	0.057518	0.932621	1326	1	-3.4301
Gm766	0.049097	0.057518	0.932621	1327	1	-5.3105
Olfr823	0.049129	0.073263	0.932621	1328	1	-8.1688
Adcy4	0.049134	0.064364	0.932621	1329	1	-8.4994
Gm8994	0.049191	0.073311	0.932621	1330	1	-8.0254
mmu-mir-150	0.049286	0.052761	0.932621	1331	1	-9.6451
Olfr373	0.049288	0.06449	0.932621	1332	1	-8.5297
Krt34	0.049339	0.064533	0.932621	1333	1	-8.9881
Mcm10	0.049436	0.073485	0.932621	1334	1	-7.9454
Xylt1	0.049518	0.052993	0.932621	1335	1	-5.7456
Rbms2	0.049621	0.064761	0.932621	1336	1	-8.7824
Ptprf	0.049621	0.064761	0.932621	1337	1	-7.9241
Uck2	0.049621	0.064761	0.932621	1338	1	-8.3667
Olfr303	0.049621	0.064761	0.932621	1339	1	-9.2754
Elac1	0.049621	0.064761	0.932621	1340	1	-8.0813
Olfr1260	0.0498	0.064923	0.932621	1341	1	-9.2127
Brinp2	0.049816	0.058165	0.932621	1342	1	-10.42
Olfr1220	0.049866	0.073828	0.932621	1343	1	-8.517
Emc10	0.049898	0.058242	0.932621	1344	1	-4.3239
Ep300	0.049927	0.073867	0.932621	1345	1	-8.7353
mmu-mir-6900	0.049967	0.053434	0.932621	1346	1	-0.55404
1600014C10Rik	0.050022	0.058338	0.932621	1347	1	-10.431
Krt72	0.05005	0.073964	0.932621	1348	1	-4.2684
Rxrb	0.050111	0.074009	0.932621	1349	1	-7.9669
2510003E04Rik	0.050159	0.06523	0.932621	1350	1	-8.6935
1700034E13Rik	0.050186	0.058472	0.932621	1351	1	-9.714
Echdc2	0.050227	0.058514	0.932621	1352	1	-7.679
Tmem168	0.050234	0.074104	0.932621	1353	1	-6.4898
P2rx2	0.050466	0.065476	0.932621	1354	1	-8.3229
Pik3r2	0.050517	0.065525	0.932621	1355	1	-9.5501
Tnn	0.050773	0.065754	0.932621	1356	1	-7.8811
NonTargetingControlGuideForMouse_0771	0.050791	0.050793	0.932621	1357	1	1.1421
Olfr1282	0.050802	0.059045	0.932621	1358	1	-9.1337
Kctd17	0.050864	0.054272	0.932621	1359	1	-6.4356
Dpysl2	0.050884	0.059118	0.932621	1360	1	-5.8736
Chrnb4	0.05097	0.0747	0.932621	1361	1	-7.3653
Olfr1256	0.05108	0.066006	0.932621	1362	1	-9.839
Itgb6	0.05113	0.059341	0.932621	1363	1	-8.8302
Col11a2	0.051276	0.074954	0.932621	1364	1	-7.6103
5730409E04Rik	0.051335	0.059523	0.932621	1365	1	-8.4646
Shank2	0.051376	0.059563	0.932621	1366	1	-4.3971
Atp6v1g1	0.051417	0.0596	0.932621	1367	1	-8.8409
Vldlr	0.051458	0.059632	0.932621	1368	1	-5.033
Whamm	0.051521	0.075164	0.932621	1369	1	-8.3757
Bco2	0.05154	0.066394	0.932621	1370	1	-8.1747
Pla2g12b	0.051622	0.059761	0.932621	1371	1	-6.6207
Suclg1	0.051694	0.066528	0.932621	1372	1	-8.4437
mmu-mir-7025	0.051698	0.055063	0.932621	1373	1	-7.3614
NonTargetingControlGuideForMouse_0356	0.05173	0.051736	0.932621	1374	0	1.0057
Zfp651	0.051745	0.066568	0.932621	1375	1	-9.3977
Efna4	0.051745	0.059876	0.932621	1376	1	-2.8763
Cyp2a22	0.051796	0.066621	0.932621	1377	1	-7.0333
Rtn4rl2	0.051828	0.07543	0.932621	1378	1	-7.9432
mmu-mir-136	0.051847	0.051841	0.932621	1379	0	0.98821
Pus1	0.051914	0.055258	0.932621	1380	1	-8.2231
Vmn1r187	0.051945	0.055289	0.932621	1381	1	-7.1877
Gbgt1	0.052033	0.060137	0.932621	1382	1	-8.212
mmu-mir-3099	0.052038	0.055375	0.932621	1383	1	-6.9267
Il17rb	0.052134	0.075694	0.932621	1384	1	-7.3727
Cldn17	0.052238	0.060317	0.932621	1385	1	-9.6488
Ovca2	0.052279	0.06036	0.932621	1386	1	-7.9258
Spink12	0.05232	0.060397	0.932621	1387	1	-4.644
Tab3	0.052361	0.060437	0.932621	1388	1	-8.7272
Clec3b	0.052384	0.067093	0.932621	1389	1	-10.164
Mtmr4	0.052384	0.067093	0.932621	1390	1	-4.1257
Ccdc82	0.052384	0.067093	0.932621	1391	1	-6.9397
Utp14a	0.052384	0.067093	0.932621	1392	1	-8.455
Add3	0.05244	0.07593	0.932621	1393	1	-9.1163
Rgr	0.052484	0.060542	0.932621	1394	1	-9.7171
Spag7	0.052562	0.07603	0.932621	1395	1	-7.53
Nt5c3b	0.052607	0.060643	0.932621	1396	1	-9.4008
mmu-mir-6393	0.052656	0.055955	0.932621	1397	1	-4.7326
Zmynd15	0.052807	0.076219	0.932621	1398	1	-8.4432
Kcnq4	0.052811	0.060828	0.932621	1399	1	-4.6946
Asap1	0.052869	0.067493	0.932621	1400	1	-8.1664
Bcl2l11	0.05292	0.067536	0.932621	1401	1	-8.9357
Pou5f2	0.052934	0.060942	0.932621	1402	1	-8.2435
NonTargetingControlGuideForMouse_0814	0.052989	0.05298	0.932621	1403	0	-1.9039
Amdhd1	0.052991	0.07635	0.932621	1404	1	-9.4152
Stk36	0.053074	0.067678	0.932621	1405	1	-7.8402
Vstm2l	0.053119	0.056391	0.932621	1406	1	-8.3738
B3galnt2	0.053139	0.061114	0.932621	1407	1	-6.2562
Gm11128	0.05317	0.053148	0.932621	1408	0	0.78763
Btbd7	0.053174	0.076503	0.932621	1409	1	-8.145
mmu-mir-6940	0.053213	0.053192	0.932621	1410	0	0.76926
Kcnj4	0.053278	0.067855	0.932621	1411	1	-7.0513
Rabl6	0.05338	0.06794	0.932621	1412	1	-8.3952
Gpatch11	0.053467	0.061417	0.932621	1413	1	-8.453
Bsph2	0.053541	0.07679	0.932621	1414	1	-8.0487
Pet117	0.053541	0.07679	0.932621	1415	1	-7.2518
Slc5a4a	0.053631	0.061567	0.932621	1416	1	-8.4298
NonTargetingControlGuideForMouse_0339	0.053704	0.053684	0.932621	1417	0	0.70561
mmu-mir-7009	0.053705	0.056922	0.932621	1418	1	-3.7078
Vmn2r93	0.053786	0.076983	0.932621	1419	1	-8.1071
Sspo	0.05384	0.068354	0.932621	1420	1	-9.0521
Trim28	0.05386	0.057074	0.932621	1421	1	-2.5695
Rasgef1c	0.05389	0.057099	0.932621	1422	1	-6.5583
Pard3	0.053942	0.068441	0.932621	1423	1	-9.2855
Rhbdl1	0.054031	0.077192	0.932621	1424	1	-9.2402
NonTargetingControlGuideForMouse_0051	0.054056	0.054033	0.932621	1425	0	0.65388
Myo10	0.054092	0.077246	0.932621	1426	1	-5.7004
mmu-mir-6901	0.054106	0.057319	0.932621	1427	1	-8.637
Haus1	0.05412	0.054644	0.932621	1428	1	-2.7736
mmu-mir-344f	0.05412	0.054644	0.932621	1429	1	-5.1458
Lsm7	0.05412	0.054644	0.932621	1430	1	-4.7223
Slc30a1	0.05412	0.054644	0.932621	1431	1	-5.4109
Spin2d	0.05412	0.054644	0.932621	1432	1	-4.8683
Cdh26	0.05412	0.054644	0.932621	1433	1	-4.5342
mmu-mir-7005	0.05412	0.054644	0.932621	1434	1	-4.6497
Gm21677	0.05412	0.054644	0.932621	1435	1	-6.2994
Gm5458	0.05412	0.054644	0.932621	1436	1	-4.1441
mmu-mir-669b	0.05412	0.054644	0.932621	1437	1	-5.8098
Yars2	0.05412	0.054644	0.932621	1438	1	-5.0771
mmu-mir-7082	0.05412	0.054644	0.932621	1439	1	-5.552
Ints8	0.05412	0.054644	0.932621	1440	1	-5.3699
Mzt2	0.05412	0.054644	0.932621	1441	1	-5.8179
Mrp63	0.05412	0.054644	0.932621	1442	1	-4.8086
mmu-mir-455	0.05412	0.054644	0.932621	1443	1	-4.6417
Nfkbie	0.05412	0.054644	0.932621	1444	1	-4.8761
mmu-mir-5101	0.05412	0.054644	0.932621	1445	1	-6.0819
mmu-mir-875	0.05412	0.054644	0.932621	1446	1	-4.8117
Tnmd	0.05412	0.054644	0.932621	1447	1	-5.5286
Micu1	0.05412	0.054644	0.932621	1448	1	-4.7364
Hist1h3h	0.05412	0.054644	0.932621	1449	1	-4.089
Ankrd11	0.05412	0.054644	0.932621	1450	1	-4.9334
mmu-mir-804	0.05412	0.054644	0.932621	1451	1	-5.7791
Tinf2	0.05412	0.054644	0.932621	1452	1	-4.566
Apip	0.05412	0.054644	0.932621	1453	1	-4.8086
Vmn1r128	0.05412	0.054644	0.932621	1454	1	-4.7005
Nckap1	0.05412	0.054644	0.932621	1455	1	-3.7334
mmu-mir-6922	0.05412	0.054644	0.932621	1456	1	-4.6653
mmu-mir-3071	0.05412	0.054644	0.932621	1457	1	-0.15752
mmu-mir-34a	0.05412	0.054644	0.932621	1458	1	-5.0188
mmu-mir-489	0.05412	0.054644	0.932621	1459	1	-5.8197
Sdhc	0.05412	0.054644	0.932621	1460	1	-3.1262
Mcm6	0.05412	0.054644	0.932621	1461	1	-3.6949
mmu-mir-6967	0.05412	0.054644	0.932621	1462	1	-4.7199
Hist2h3b	0.05412	0.054644	0.932621	1463	1	-4.4189
Vmn2r45	0.05412	0.054644	0.932621	1464	1	-5.5636
Ifnz	0.05412	0.054644	0.932621	1465	1	-2.5
Cramp1l	0.05412	0.054644	0.932621	1466	1	-5.3742
Olfr545	0.05412	0.054644	0.932621	1467	1	-5.0786
mmu-mir-8112	0.05412	0.054644	0.932621	1468	1	-3.6542
mmu-mir-7011	0.05412	0.054644	0.932621	1469	1	-4.7078
mmu-mir-323	0.05412	0.054644	0.932621	1470	1	-4.3009
Atmin	0.05412	0.054644	0.932621	1471	1	-3.9329
mmu-mir-467c	0.05412	0.054644	0.932621	1472	1	-4.9025
Adtrp	0.05412	0.054644	0.932621	1473	1	-5.8007
Sfpq	0.05412	0.054644	0.932621	1474	1	-4.6575
Mlec	0.054184	0.062035	0.932621	1475	1	-8.6983
mmu-mir-291b	0.054184	0.062035	0.932621	1476	1	-4.4364
Morf4l2	0.054184	0.062035	0.932621	1477	1	-7.6119
Prkcg	0.054184	0.062035	0.932621	1478	1	-5.6923
Tie1	0.054184	0.062035	0.932621	1479	1	-3.1826
Atad3a	0.054184	0.062035	0.932621	1480	1	-7.6541
Csrnp3	0.054184	0.062035	0.932621	1481	1	-1.5276
Gm5141	0.054184	0.062035	0.932621	1482	1	-8.5638
Gm11938	0.054184	0.062035	0.932621	1483	1	-7.2526
Tmem88b	0.054184	0.062035	0.932621	1484	1	-6.3029
Mphosph9	0.054353	0.057558	0.932621	1485	1	-7.9143
Fam72a	0.054452	0.068858	0.932621	1486	1	-8.3425
Hnf4g	0.054503	0.068897	0.932621	1487	1	-10.187
Acot12	0.05452	0.077568	0.932621	1488	1	-8.5047
Dpep3	0.054605	0.068999	0.932621	1489	1	-6.165
Txndc9	0.054695	0.062475	0.932621	1490	1	-7.9289
Adamts8	0.054754	0.05794	0.932621	1491	1	-7.7695
Olfr1323	0.054758	0.069126	0.932621	1492	1	-8.0755
Znrf2	0.055013	0.069345	0.932621	1493	1	-9.1119
mmu-mir-155	0.055023	0.062746	0.932621	1494	1	-5.6252
Fam81a	0.055093	0.05825	0.932621	1495	1	-3.9317
Susd5	0.055124	0.058281	0.932621	1496	1	-9.7862
NonTargetingControlGuideForMouse_0790	0.055134	0.055079	0.932621	1497	0	0.51547
C1s	0.055186	0.062911	0.932621	1498	1	-9.1661
Szrd1	0.055268	0.069559	0.932621	1499	1	-7.4546
Rasl10a	0.055283	0.07821	0.932621	1500	1	-8.3523
H1fnt	0.055319	0.069601	0.932621	1501	1	-7.4903
Zfp180	0.05535	0.06306	0.932621	1502	1	-9.2201
Adipoq	0.05537	0.069649	0.932621	1503	1	-8.5168
Clec4f	0.055421	0.069695	0.932621	1504	1	-8.6528
Rybp	0.055472	0.069736	0.932621	1505	1	-6.8396
Arhgap18	0.055494	0.058612	0.932621	1506	1	-7.8743
Mxd3	0.055523	0.06978	0.932621	1507	1	-8.4482
Avpr1a	0.055525	0.058642	0.932621	1508	1	-5.7489
Aars	0.055829	0.070035	0.932621	1509	1	-7.525
Man1c1	0.055829	0.070035	0.932621	1510	1	-6.3216
Ern1	0.055829	0.070035	0.932621	1511	1	-8.8814
Lipe	0.055864	0.058953	0.932621	1512	1	-7.1212
Chst3	0.055922	0.063564	0.932621	1513	1	-5.3648
Krt6a	0.056018	0.059093	0.932621	1514	1	-8.8964
Raet1b	0.056086	0.063715	0.932621	1515	1	-8.6029
mmu-mir-692-2	0.056168	0.063791	0.932621	1516	1	-6.3912
Map2k2	0.056209	0.063827	0.932621	1517	1	-9.3456
Ly6i	0.056236	0.070386	0.932621	1518	1	-8.9787
Gatsl2	0.05629	0.079027	0.932621	1519	1	-8.2512
Wibg	0.05629	0.063904	0.932621	1520	1	-8.5203
Otud5	0.056295	0.059355	0.932621	1521	1	-8.2623
Slc4a7	0.056338	0.070469	0.932621	1522	1	-6.5583
Tmem181a	0.056413	0.064016	0.932621	1523	1	-6.7312
Tmem255a	0.056491	0.070602	0.932621	1524	1	-7.2721
Fbxl15	0.056535	0.064108	0.932621	1525	1	-8.0426
Upk2	0.056695	0.070783	0.932621	1526	1	-8.9405
Olfr1283	0.056699	0.064265	0.932621	1527	1	-8.9415
Shisa6	0.056781	0.064337	0.932621	1528	1	-9.0313
Prss54	0.056862	0.064406	0.932621	1529	1	-6.5402
Tex19.2	0.056903	0.064439	0.932621	1530	1	-4.9522
Il7r	0.057144	0.079695	0.932621	1531	1	-7.7124
Gm4177	0.057157	0.060166	0.932621	1532	1	-8.0578
Ms4a3	0.057205	0.07975	0.932621	1533	1	-6.7083
Pm20d1	0.05725	0.060252	0.932621	1534	1	-8.1774
6330408A02Rik	0.057327	0.079854	0.932621	1535	1	-7.8316
Arhgap39	0.057407	0.071374	0.932621	1536	1	-8.3425
Pde7a	0.057434	0.064875	0.932621	1537	1	-8.743
Ankrd63	0.057679	0.065093	0.932621	1538	1	-7.9145
Ccl26	0.05772	0.065126	0.932621	1539	1	-6.6027
Rfpl4b	0.057742	0.060718	0.932621	1540	1	-7.8437
Rptor	0.057761	0.065163	0.932621	1541	1	-5.3546
Zfp14	0.057916	0.071802	0.932621	1542	1	-7.7475
Atf7	0.057924	0.065306	0.932621	1543	1	-8.6297
Pigv	0.057936	0.080363	0.932621	1544	1	-8.0381
Atp6v1g3	0.057965	0.065345	0.932621	1545	1	-8.5844
Nsg1	0.057967	0.071838	0.932621	1546	1	-8.3229
Cd247	0.058006	0.065384	0.932621	1547	1	-10.354
Olfr1079	0.058069	0.071925	0.932621	1548	1	-9.5116
Cpped1	0.058087	0.06545	0.932621	1549	1	-7.0362
Tmem254a	0.058241	0.080591	0.932621	1550	1	-9.5775
Gm9268	0.058251	0.065591	0.932621	1551	1	-8.9344
Zfp771	0.058425	0.072221	0.932621	1552	1	-7.8123
Rxrg	0.058455	0.065769	0.932621	1553	1	-8.5204
Zfp365	0.058476	0.072256	0.932621	1554	1	-5.1328
Cactin	0.05848	0.061427	0.932621	1555	1	-3.4426
Cacna1g	0.058542	0.061477	0.932621	1556	1	-8.5038
Cat	0.058577	0.065877	0.932621	1557	1	-4.2148
Vmn1r198	0.058577	0.072339	0.932621	1558	1	-8.2623
Spink7	0.058628	0.072388	0.932621	1559	1	-7.6563
Sp100	0.058659	0.065948	0.932621	1560	1	-7.6985
Tenm3	0.058679	0.072426	0.932621	1561	1	-7.9626
Fibcd1	0.058789	0.08104	0.932621	1562	1	-9.4013
Olfr802	0.058832	0.072544	0.932621	1563	1	-8.7219
Scel	0.058911	0.061811	0.932621	1564	1	-2.961
mmu-mir-8100	0.058912	0.058854	0.932621	1565	0	-2.1012
NonTargetingControlGuideForMouse_0791	0.058912	0.058854	0.932621	1566	0	-2.1012
NonTargetingControlGuideForMouse_0531	0.058912	0.058854	0.932621	1567	0	-2.1012
Rpl31	0.058912	0.058854	0.932621	1568	0	-2.1012
NonTargetingControlGuideForMouse_0991	0.058912	0.058854	0.932621	1569	0	-2.1012
Cdh24	0.058944	0.066194	0.932621	1570	1	-6.3712
Krt80	0.059032	0.081226	0.932621	1571	1	-7.8069
Krtap13-1	0.059066	0.066297	0.932621	1572	1	-8.4206
Pxk	0.059095	0.061976	0.932621	1573	1	-7.8743
Fhad1	0.059137	0.072816	0.932621	1574	1	-8.1074
Chrm2	0.059218	0.062092	0.932621	1575	1	-9.26
Tcf12	0.059245	0.081407	0.932621	1576	1	-7.1411
Ndufs4	0.059311	0.06651	0.932621	1577	1	-7.9164
Taar7b	0.05934	0.072996	0.932621	1578	1	-7.7475
Cdk13	0.059391	0.073037	0.932621	1579	1	-8.3952
Gbas	0.059441	0.073081	0.932621	1580	1	-8.6488
Olfr594	0.059492	0.073128	0.932621	1581	1	-7.1549
Krt222	0.059556	0.066713	0.932621	1582	1	-5.8654
Egr4	0.059641	0.081723	0.932621	1583	1	-7.7295
Ugt2a1	0.059702	0.081776	0.932621	1584	1	-9.8702
Gpr98	0.059719	0.066843	0.932621	1585	1	-9.2183
Insl3	0.05976	0.066877	0.932621	1586	1	-7.5368
Gnptg	0.059823	0.081875	0.932621	1587	1	-7.5188
7530416G11Rik	0.059841	0.066951	0.932621	1588	1	-6.9655
Tmem141	0.059848	0.073436	0.932621	1589	1	-8.1581
Lrrc16a	0.059899	0.073475	0.932621	1590	1	-8.6723
Nlrp1b	0.059949	0.073513	0.932621	1591	1	-7.8676
Ccl21a	0.059963	0.067052	0.932621	1592	1	-11.055
Padi2	0.06	0.073567	0.932621	1593	1	-7.7839
Irak3	0.060004	0.067097	0.932621	1594	1	-8.5639
mmu-mir-763	0.060048	0.062874	0.932621	1595	1	-6.702
Nog	0.060086	0.067166	0.932621	1596	1	-8.549
Gabrr3	0.060102	0.073658	0.932621	1597	1	-10.699
Bglap	0.060294	0.063106	0.932621	1598	1	-9.5277
Anks1	0.060371	0.082332	0.932621	1599	1	-9.4636
Ctsz	0.060406	0.073921	0.932621	1600	1	-8.3952
Hist1h2ac	0.060411	0.067465	0.932621	1601	1	-4.1576
Olfr1239	0.060457	0.073953	0.932621	1602	1	-9.0066
Oosp3	0.060492	0.082443	0.932621	1603	1	-8.7313
Pcbd1	0.060508	0.063304	0.932621	1604	1	-8.133
Lrfn4	0.060574	0.067612	0.932621	1605	1	-7.3429
BC030867	0.060656	0.067689	0.932621	1606	1	-8.4816
mmu-mir-450b	0.060697	0.067724	0.932621	1607	1	-7.1545
Adamts14	0.060723	0.063498	0.932621	1608	1	-7.4364
4930451G09Rik	0.060735	0.082648	0.932621	1609	1	-7.5062
Cideb	0.060785	0.063559	0.932621	1610	1	-7.0982
Olfr1499	0.060819	0.06784	0.932621	1611	1	-3.207
Prr5l	0.06099	0.074421	0.932621	1612	1	-8.2231
Lancl1	0.06099	0.074421	0.932621	1613	1	-9.1247
Osgin2	0.061145	0.068125	0.932621	1614	1	-4.0648
mmu-mir-361	0.061184	0.063921	0.932621	1615	1	-8.3998
Mmp27	0.061282	0.08309	0.932621	1616	1	-8.7979
Acot4	0.061307	0.068266	0.932621	1617	1	-4.5212
Vmn1r237	0.061348	0.068304	0.932621	1618	1	-9.38
Prl2c5	0.06137	0.074755	0.932621	1619	1	-8.1719
Hgf	0.061389	0.068339	0.932621	1620	1	-7.5453
Pde10a	0.061552	0.068498	0.932621	1621	1	-4.9725
Arl5c	0.061633	0.068573	0.932621	1622	1	-7.282
Adcyap1	0.061714	0.068641	0.932621	1623	1	-9.1619
Atg13	0.06195	0.083637	0.932621	1624	1	-8.5209
Rnf214	0.062011	0.083681	0.932621	1625	1	-8.1257
Slc13a1	0.06203	0.075319	0.932621	1626	1	-9.6598
Smpd5	0.062503	0.065139	0.932621	1627	1	-4.1255
Wdr27	0.062503	0.065139	0.932621	1628	1	-6.4356
Maged1	0.062503	0.065139	0.932621	1629	1	-6.6399
mmu-mir-1970	0.062503	0.065139	0.932621	1630	1	-8.2777
Fkbp14	0.062503	0.065139	0.932621	1631	1	-6.2402
Otol1	0.062503	0.065139	0.932621	1632	1	0.33495
mmu-mir-3090	0.062503	0.065139	0.932621	1633	1	-6.4881
mmu-mir-1903	0.062503	0.065139	0.932621	1634	1	-2.1012
mmu-mir-6391	0.062503	0.065139	0.932621	1635	1	-7.6746
Gprc6a	0.062527	0.084116	0.932621	1636	1	-7.7011
Prkab2	0.062527	0.084116	0.932621	1637	1	-6.2837
Bcap29	0.062527	0.084116	0.932621	1638	1	-7.0272
Rai14	0.062527	0.084116	0.932621	1639	1	-5.0157
Nemf	0.062527	0.084116	0.932621	1640	1	-8.1808
Esp24	0.062536	0.075718	0.932621	1641	1	-5.7456
NonTargetingControlGuideForMouse_0566	0.062721	0.062657	0.932621	1642	0	0.44326
Ppapdc2	0.062731	0.069566	0.932621	1643	1	-5.624
mmu-mir-666	0.062731	0.069566	0.932621	1644	1	-6.935
Myl6b	0.062731	0.069566	0.932621	1645	1	-8.5898
Rhpn1	0.062731	0.069566	0.932621	1646	1	-8.1528
Nrl	0.062731	0.069566	0.932621	1647	1	-8.1013
Olfr54	0.062731	0.069566	0.932621	1648	1	-8.5699
2410141K09Rik	0.062731	0.069566	0.932621	1649	1	-7.9521
Ccdc40	0.062731	0.069566	0.932621	1650	1	-6.8806
Hltf	0.062739	0.075891	0.932621	1651	1	-6.3797
Camk1d	0.062891	0.076032	0.932621	1652	1	-8.0637
Tas2r113	0.062992	0.07611	0.932621	1653	1	-9.8057
Tmem225	0.063246	0.076329	0.932621	1654	1	-9.1926
NonTargetingControlGuideForMouse_0680	0.06334	0.063294	0.932621	1655	0	0.37984
Tsnax	0.063397	0.076465	0.932621	1656	1	-7.6085
Gm2002	0.063447	0.063411	0.932621	1657	0	0.37476
Efhc2	0.063448	0.076509	0.932621	1658	1	-10.098
Fmo6	0.063527	0.084917	0.932621	1659	1	-8.8338
Wdr47	0.063544	0.070286	0.932621	1660	1	-10.214
Ccr1	0.063651	0.076672	0.932621	1661	1	-6.2609
Olfr212	0.063701	0.076718	0.932621	1662	1	-7.8878
Il27ra	0.063707	0.070435	0.932621	1663	1	-6.9864
mmu-mir-7052	0.063829	0.070532	0.932621	1664	1	-5.1366
Ang6	0.06383	0.085178	0.932621	1665	1	-8.6286
Sbk2	0.063869	0.070571	0.932621	1666	1	-3.9195
Nme1	0.063891	0.085224	0.932621	1667	1	-8.36
Spsb1	0.06391	0.070604	0.932621	1668	1	-8.0184
Lca5	0.063991	0.070676	0.932621	1669	1	-7.1204
Mapk12	0.064005	0.076977	0.932621	1670	1	-7.0272
Sec61a2	0.064012	0.085323	0.932621	1671	1	-5.8161
Synpr	0.064072	0.070748	0.932621	1672	1	-7.5176
Lsm10	0.064113	0.070791	0.932621	1673	1	-8.0426
Ripply3	0.064133	0.085418	0.932621	1674	1	-9.2126
Mrs2	0.064154	0.070828	0.932621	1675	1	-8.9587
Ccnyl1	0.064157	0.077116	0.932621	1676	1	-7.0691
Nt5c	0.064194	0.085468	0.932621	1677	1	-7.6886
Tssk1	0.064207	0.077158	0.932621	1678	1	-8.1747
mmu-mir-221	0.064219	0.066682	0.932621	1679	1	-8.8336
NonTargetingControlGuideForMouse_0611	0.064301	0.064265	0.932621	1680	0	0.26769
Olfr1037	0.064308	0.07724	0.932621	1681	1	-8.7985
Brwd3	0.064315	0.085559	0.932621	1682	1	-8.8114
Cd7	0.064357	0.071008	0.932621	1683	1	-8.7323
Vmn1r59	0.064359	0.077283	0.932621	1684	1	-7.6563
C1qtnf4	0.064397	0.071043	0.932621	1685	1	-8.4987
Tmem235	0.064438	0.07108	0.932621	1686	1	-7.6464
Mkx	0.06446	0.077362	0.932621	1687	1	-9.4864
Igsf1	0.064479	0.07112	0.932621	1688	1	-7.7604
Plac8	0.064511	0.077401	0.932621	1689	1	-9.6272
Sdr16c5	0.064561	0.077443	0.932621	1690	1	-6.1977
Vmn1r122	0.064578	0.064544	0.932621	1691	0	0.24166
Krtap16-1	0.064618	0.085797	0.932621	1692	1	-5.957
Olfr1040	0.064663	0.07753	0.932621	1693	1	-8.4774
NonTargetingControlGuideForMouse_0264	0.064664	0.064635	0.932621	1694	0	0.21801
Gpatch4	0.064764	0.077614	0.932621	1695	1	-9.2906
Akap8l	0.064844	0.071455	0.932621	1696	1	-7.9671
Myl2	0.06486	0.085984	0.932621	1697	1	-8.5093
mmu-mir-466b-5	0.065058	0.065306	0.932621	1698	1	0.93881
Gm8300	0.065058	0.065023	0.932621	1699	0	0.1642
Fgd6	0.065067	0.077877	0.932621	1700	1	-8.7497
NonTargetingControlGuideForMouse_0598	0.065069	0.065033	0.932621	1701	0	0.16769
Mettl8	0.06537	0.078125	0.932621	1702	1	-5.59
Supv3l1	0.065371	0.071956	0.932621	1703	1	-9.6804
Nlrp9c	0.065405	0.086412	0.932621	1704	1	-4.4633
NonTargetingControlGuideForMouse_0988	0.065443	0.065434	0.932621	1705	0	0.12757
Pskh1	0.065587	0.086562	0.932621	1706	1	-8.6015
Eftud2	0.065595	0.065819	0.932621	1707	1	-3.1423
NonTargetingControlGuideForMouse_0951	0.065731	0.065715	0.932621	1708	0	0.094599
Ltv1	0.065775	0.078466	0.932621	1709	1	-7.8878
2023-09-08	0.065829	0.086758	0.932621	1710	1	-7.7014
Gdf9	0.065858	0.072382	0.932621	1711	1	-8.3753
BC003965	0.065926	0.078589	0.932621	1712	1	-8.1045
Gjd3	0.066027	0.078685	0.932621	1713	1	-8.093
NonTargetingControlGuideForMouse_0385	0.06604	0.066039	0.932621	1714	0	0.061877
Necab3	0.066142	0.072637	0.932621	1715	1	-7.9656
Klf13	0.066229	0.07884	0.932621	1716	1	-3.016
Atp13a1	0.06628	0.078887	0.932621	1717	1	-8.7985
Rab38	0.066331	0.078926	0.932621	1718	1	-8.8336
Cwc27	0.066406	0.072873	0.932621	1719	1	-7.1082
NonTargetingControlGuideForMouse_0658	0.066456	0.066459	0.932621	1720	0	0.022134
Casp1	0.066467	0.072931	0.932621	1721	1	-9.2325
Heatr6	0.066482	0.079065	0.932621	1722	1	-8.5297
2610305D13Rik	0.066507	0.072972	0.932621	1723	1	-7.7336
Cxcl10	0.066548	0.073015	0.932621	1724	1	-8.9573
Ccdc88b	0.066615	0.087404	0.932621	1725	1	-6.1486
Vmn2r103	0.066615	0.087404	0.932621	1726	1	-8.8432
Fam219a	0.066629	0.073091	0.932621	1727	1	-7.8463
Msrb2	0.066791	0.073244	0.932621	1728	1	-3.7426
Rdh16	0.066912	0.073357	0.932621	1729	1	-7.8388
Olfr1263	0.067038	0.087739	0.932621	1730	1	-8.2251
Pgm5	0.067196	0.073609	0.932621	1731	1	-8.7768
Gm14920	0.067265	0.079777	0.932621	1732	1	-7.441
Znhit3	0.067265	0.079777	0.932621	1733	1	-8.27
Ccdc85b	0.067265	0.079777	0.932621	1734	1	-6.9137
Lrp5	0.067265	0.079777	0.932621	1735	1	-8.0637
Gm11554	0.067277	0.073676	0.932621	1736	1	-1.6238
Tnfrsf17	0.067318	0.07371	0.932621	1737	1	-3.8385
Trim35	0.06734	0.087995	0.932621	1738	1	-8.0336
Slc36a3	0.067399	0.073784	0.932621	1739	1	-4.8729
Tmem215	0.067439	0.073819	0.932621	1740	1	-8.0955
Magea4	0.067461	0.088096	0.932621	1741	1	-9.2505
Lrrc52	0.067561	0.073923	0.932621	1742	1	-4.1078
Hao2	0.067702	0.088288	0.932621	1743	1	-9.1469
Zfhx3	0.067801	0.067994	0.932621	1744	1	-3.9308
mmu-mir-7664	0.067945	0.067929	0.932621	1745	0	-2.4297
NonTargetingControlGuideForMouse_0887	0.067945	0.067929	0.932621	1746	0	-2.4297
mmu-mir-7063	0.067945	0.067929	0.932621	1747	0	-2.4297
mmu-mir-669c	0.067945	0.067929	0.932621	1748	0	-2.4297
Odf2l	0.067945	0.067929	0.932621	1749	0	-2.4297
Aaed1	0.068047	0.074349	0.932621	1750	1	-6.1062
Plscr3	0.068087	0.074388	0.932621	1751	1	-8.1811
Fam124a	0.068097	0.080494	0.932621	1752	1	-8.6762
Pcdhb2	0.068125	0.088639	0.932621	1753	1	-3.828
Ccl3	0.068248	0.080625	0.932621	1754	1	-8.0488
Thyn1	0.068306	0.088793	0.932621	1755	1	-7.8543
Acss2	0.068427	0.088885	0.932621	1756	1	-8.3569
Opn1sw	0.06845	0.0808	0.932621	1757	1	-6.6557
Glt25d1	0.068472	0.074729	0.932621	1758	1	-4.0909
Amigo1	0.068472	0.074729	0.932621	1759	1	-9.7219
Rnf219	0.068573	0.074818	0.932621	1760	1	-5.7128
Tcerg1l	0.068601	0.080938	0.932621	1761	1	-8.116
Mfrp	0.068608	0.089044	0.932621	1762	1	-8.1843
Eefsec	0.068652	0.080988	0.932621	1763	1	-3.7078
Bcas3	0.068694	0.074935	0.932621	1764	1	-8.3117
Scaf1	0.068752	0.081077	0.932621	1765	1	-7.7327
Tfeb	0.068803	0.081117	0.932621	1766	1	-7.0866
Trex1	0.068849	0.089239	0.932621	1767	1	-5.4834
Eif2d	0.068977	0.075196	0.932621	1768	1	-7.7953
Armc12	0.069004	0.081288	0.932621	1769	1	-5.3395
Reep1	0.069055	0.08133	0.932621	1770	1	-8.4092
Trim11	0.069099	0.075303	0.932621	1771	1	-4.6877
Ggact	0.069105	0.081363	0.932621	1772	1	-9.4575
Smyd1	0.069155	0.081403	0.932621	1773	1	-7.8471
Vcan	0.069206	0.081446	0.932621	1774	1	-8.2152
Vmn1r186	0.069261	0.075448	0.932621	1775	1	-4.8343
Zfp763	0.069301	0.075486	0.932621	1776	1	-8.6607
1110001A16Rik	0.069342	0.075518	0.932621	1777	1	-5.7655
Cmas	0.069392	0.089676	0.932621	1778	1	-7.7524
Lrit2	0.069573	0.089825	0.932621	1779	1	-8.7117
Hddc2	0.069706	0.075855	0.932621	1780	1	-3.5479
Dlat	0.069814	0.090015	0.932621	1781	1	-8.926
Wdr11	0.069911	0.082043	0.932621	1782	1	-8.4138
Vil1	0.069961	0.082081	0.932621	1783	1	-7.8402
1110065P20Rik	0.070116	0.090273	0.932621	1784	1	-8.7055
1700021K19Rik	0.07015	0.076259	0.932621	1785	1	-7.3527
Cyp2c70	0.070296	0.090417	0.932621	1786	1	-8.3397
Klra8	0.070416	0.070362	0.932621	1787	0	-2.5695
NonTargetingControlGuideForMouse_0311	0.070416	0.070362	0.932621	1788	0	-2.5695
NonTargetingControlGuideForMouse_0873	0.070416	0.070362	0.932621	1789	0	-2.5695
NonTargetingControlGuideForMouse_0829	0.070416	0.070362	0.932621	1790	0	-2.5695
Spin2-ps1	0.070416	0.070362	0.932621	1791	0	-2.5695
Nfia	0.070598	0.090666	0.932621	1792	1	-9.1231
Baiap2l2	0.070676	0.07674	0.932621	1793	1	-6.5171
Lrrc73	0.070716	0.076775	0.932621	1794	1	-8.5737
Gm694	0.070756	0.076813	0.932621	1795	1	-8.4539
Fblim1	0.070797	0.076845	0.932621	1796	1	-8.1753
Pcdh20	0.070837	0.076885	0.932621	1797	1	-8.0427
Ubxn10	0.070918	0.082897	0.932621	1798	1	-8.093
Pafah1b3	0.071068	0.083025	0.932621	1799	1	-8.3376
Zc3h4	0.071169	0.083104	0.932621	1800	1	-8.3522
Abhd16b	0.071421	0.083321	0.932621	1801	1	-8.2853
Afap1	0.071471	0.083367	0.932621	1802	1	-9.4664
Slc7a7	0.071521	0.083411	0.932621	1803	1	-8.4774
Scand1	0.071524	0.077495	0.932621	1804	1	-8.434
Tldc2	0.071564	0.077523	0.932621	1805	1	-7.957
S1pr2	0.071645	0.077597	0.932621	1806	1	-8.9111
Oip5	0.071685	0.077632	0.932621	1807	1	-7.8442
Thrsp	0.071802	0.091668	0.932621	1808	1	-8.6036
Lonrf3	0.071887	0.077812	0.932621	1809	1	-8.6154
Egfl6	0.07221	0.078113	0.932621	1810	1	-8.4369
Rap1gds1	0.072225	0.084009	0.932621	1811	1	-5.9893
Nipal3	0.072291	0.078178	0.932621	1812	1	-8.6963
Ube2w	0.072325	0.0841	0.932621	1813	1	-8.4994
Galnt16	0.072476	0.084241	0.932621	1814	1	-7.22
Mettl25	0.072573	0.078427	0.932621	1815	1	-5.3592
Bid	0.072577	0.084315	0.932621	1816	1	-8.7497
Cox19	0.072598	0.072569	0.932621	1817	0	-2.697
Olfr1099	0.072694	0.078542	0.932621	1818	1	-8.8531
Dazap2	0.072734	0.092431	0.932621	1819	1	-7.0977
AI836003	0.072734	0.092431	0.932621	1820	1	-8.9691
Tyro3	0.073057	0.078877	0.932621	1821	1	-5.6338
Ankrd1	0.073079	0.084758	0.932621	1822	1	-8.133
P2ry14	0.073178	0.078996	0.932621	1823	1	-8.5828
1700019O17Rik	0.073179	0.084839	0.932621	1824	1	-7.015
Aak1	0.073305	0.092895	0.932621	1825	1	-8.4717
Aldh4a1	0.07333	0.084991	0.932621	1826	1	-7.6912
Glis3	0.073365	0.092934	0.932621	1827	1	-8.0188
Vmn2r58	0.07342	0.079201	0.932621	1828	1	-7.8208
Gfral	0.073425	0.092984	0.932621	1829	1	-6.7504
Mapkap1	0.07343	0.085083	0.932621	1830	1	-7.3421
Pex10	0.073581	0.079332	0.932621	1831	1	-5.5589
Mog	0.073666	0.093174	0.932621	1832	1	-4.3324
Gnat3	0.073681	0.08531	0.932621	1833	1	-8.0901
Syde2	0.073702	0.079455	0.932621	1834	1	-4.656
Scarb2	0.073731	0.085358	0.932621	1835	1	-7.2411
Lmbrd2	0.073782	0.08539	0.932621	1836	1	-8.2726
mmu-mir-147	0.073904	0.079643	0.932621	1837	1	-8.5389
1700054O13Rik	0.074026	0.093477	0.932621	1838	1	-9.4593
Txndc11	0.074065	0.079775	0.932621	1839	1	-8.3364
Fuca2	0.074186	0.079881	0.932621	1840	1	-7.0565
Olfr1032	0.074283	0.085818	0.932621	1841	1	-8.3474
Nav1	0.074506	0.093879	0.932621	1842	1	-8.693
Cyth2	0.074548	0.080203	0.932621	1843	1	-3.1529
Eif1b	0.074669	0.080324	0.932621	1844	1	-2.9514
Fat4	0.074785	0.086252	0.932621	1845	1	-9.1091
H1fx	0.07479	0.080438	0.932621	1846	1	-9.4561
Rnf187	0.07483	0.08048	0.932621	1847	1	-7.1424
Krt77	0.07487	0.080516	0.932621	1848	1	-8.5575
Ifnl3	0.074951	0.080585	0.932621	1849	1	-8.6001
NonTargetingControlGuideForMouse_0443	0.074951	0.07488	0.932621	1850	0	-0.13252
Krt2	0.074985	0.086425	0.932621	1851	1	-7.7027
Slc46a3	0.075046	0.094343	0.932621	1852	1	-9.2482
Qrfpr	0.075072	0.080699	0.932621	1853	1	-7.537
1700123I01Rik	0.075086	0.086517	0.932621	1854	1	-9.0918
Swsap1	0.075112	0.08074	0.932621	1855	1	-5.1803
Mybl2	0.075166	0.094448	0.932621	1856	1	-8.0666
Cyp7a1	0.075233	0.080853	0.932621	1857	1	-5.6294
Eif2s1	0.075282	0.075202	0.932621	1858	0	-0.1812
Sult2a2	0.075313	0.080924	0.932621	1859	1	-1.8062
Wdr25	0.075336	0.086719	0.932621	1860	1	-7.3566
C030039L03Rik	0.075353	0.080956	0.932621	1861	1	-6.9717
Cspg5	0.075466	0.094671	0.932621	1862	1	-8.9413
Fscn1	0.075737	0.087057	0.932621	1863	1	-8.191
Ptprj	0.075988	0.087289	0.932621	1864	1	-6.165
Olfr462	0.075997	0.081565	0.932621	1865	1	-8.4412
Ggt7	0.076158	0.081698	0.932621	1866	1	-6.0681
Fnip2	0.076188	0.08746	0.932621	1867	1	-9.5968
1810062G17Rik	0.076246	0.09532	0.932621	1868	1	-8.8688
Plod1	0.076279	0.081796	0.932621	1869	1	-8.6925
Vmn1r3	0.076836	0.076935	0.932621	1870	1	-5.7437
Gm13826	0.076836	0.076935	0.932621	1871	1	-1.8061
Zfp212	0.076836	0.076935	0.932621	1872	1	-4.9558
Trmt1	0.076836	0.076935	0.932621	1873	1	-5.0281
Defa26	0.076836	0.076935	0.932621	1874	1	-5.7994
Hist1h4m	0.076836	0.076935	0.932621	1875	1	-5.835
Lce1h	0.076836	0.076935	0.932621	1876	1	-5.3682
Dtymk	0.076836	0.076935	0.932621	1877	1	-5.4624
Gm14440	0.076836	0.076935	0.932621	1878	1	-4.7156
Cers5	0.076836	0.076935	0.932621	1879	1	-5.3317
Mrpl14	0.076836	0.076935	0.932621	1880	1	-1.9865
Pars2	0.076836	0.076935	0.932621	1881	1	-5.4293
Rbbp6	0.076836	0.076935	0.932621	1882	1	-3.8475
Metap1	0.076836	0.076935	0.932621	1883	1	-5.2974
Lhb	0.076836	0.076935	0.932621	1884	1	-5.9004
Fbxl14	0.076836	0.076935	0.932621	1885	1	-5.3141
Mtrf1l	0.076836	0.076935	0.932621	1886	1	-4.4061
Eif2b5	0.076836	0.076935	0.932621	1887	1	-2.163
Exosc7	0.076836	0.076935	0.932621	1888	1	-4.317
Ddx56	0.076836	0.076935	0.932621	1889	1	-4.9471
Tpr	0.076836	0.076935	0.932621	1890	1	-5.8115
Znhit6	0.076836	0.076935	0.932621	1891	1	-5.1832
Gpha2	0.076839	0.088001	0.932621	1892	1	-8.9534
Olfr1162	0.076882	0.082322	0.932621	1893	1	-6.5322
Peg10	0.076962	0.082406	0.932621	1894	1	-4.1278
Stard8	0.077244	0.082664	0.932621	1895	1	-7.2824
Thop1	0.077264	0.096127	0.932621	1896	1	-8.5237
Tnfsf12	0.07732	0.07729	0.932621	1897	0	-2.9225
NonTargetingControlGuideForMouse_0800	0.07732	0.07729	0.932621	1898	0	-2.9225
Daam1	0.077324	0.082739	0.932621	1899	1	-8.01
Rcan1	0.077364	0.082778	0.932621	1900	1	-4.426
Usp49	0.077404	0.082807	0.932621	1901	1	-8.4737
Cypt2	0.077645	0.08302	0.932621	1902	1	-3.1836
Rad17	0.077726	0.083093	0.932621	1903	1	-8.9633
Nav3	0.077789	0.088834	0.932621	1904	1	-7.3125
Nkx2-1	0.077789	0.088834	0.932621	1905	1	-7.3125
Zfp616	0.077789	0.088834	0.932621	1906	1	-8.0278
Ints6	0.077789	0.088834	0.932621	1907	1	-4.9938
Dmxl2	0.077789	0.088834	0.932621	1908	1	-7.6406
Olfr1505	0.077789	0.088834	0.932621	1909	1	-7.2358
Retnla	0.077789	0.088834	0.932621	1910	1	-8.9692
Mcee	0.077789	0.088834	0.932621	1911	1	-4.7581
Eno3	0.077789	0.088834	0.932621	1912	1	-8.3667
Pla2g1b	0.077789	0.088834	0.932621	1913	1	-6.6159
Dst	0.077803	0.096594	0.932621	1914	1	-8.185
Map7d2	0.078042	0.096782	0.932621	1915	1	-8.4439
Ptpra	0.078282	0.096979	0.932621	1916	1	-8.4961
H2-Eb2	0.078328	0.083661	0.932621	1917	1	-9.2803
Sstr5	0.078409	0.083722	0.932621	1918	1	-5.8776
Bfsp2	0.078521	0.097169	0.932621	1919	1	-7.2377
Tmem132b	0.078649	0.08393	0.932621	1920	1	-9.037
Ppp3cb	0.07873	0.083998	0.932621	1921	1	-8.1387
Ctsl	0.07881	0.084075	0.932621	1922	1	-8.2697
Krt27	0.07885	0.084111	0.932621	1923	1	-9.132
Rala	0.078939	0.089788	0.932621	1924	1	-2.1012
Cep135	0.079289	0.090108	0.932621	1925	1	-8.6169
Tg	0.079292	0.084521	0.932621	1926	1	-7.3432
Adpgk	0.079298	0.097791	0.932621	1927	1	-7.7566
Olfr1228	0.079418	0.097878	0.932621	1928	1	-8.3042
Agtrap	0.079638	0.090431	0.932621	1929	1	-7.7475
Rundc1	0.079693	0.084892	0.932621	1930	1	-6.529
Tceal1	0.079733	0.08493	0.932621	1931	1	-8.3989
NonTargetingControlGuideForMouse_0246	0.079764	0.079745	0.932621	1932	0	-0.27213
Fech	0.080071	0.081625	0.932621	1933	1	-9.136
Angptl6	0.080071	0.081625	0.932621	1934	1	-1.0683
Cox5a	0.080071	0.081625	0.932621	1935	1	-7.9338
Mcoln3	0.080071	0.081625	0.932621	1936	1	-5.0361
Apc2	0.080071	0.081625	0.932621	1937	1	-8.2205
Vmn1r26	0.080071	0.081625	0.932621	1938	1	-8.9755
Stk32c	0.080071	0.081625	0.932621	1939	1	-7.22
Toe1	0.080071	0.081625	0.932621	1940	1	-7.4814
Mylk	0.080071	0.081625	0.932621	1941	1	-7.4273
Wnt3	0.080071	0.081625	0.932621	1942	1	-8.5297
Meaf6	0.080071	0.081625	0.932621	1943	1	-4.8566
Skiv2l2	0.080071	0.081625	0.932621	1944	1	-9.6627
Hspa1l	0.080071	0.081625	0.932621	1945	1	-6.5915
Klrg2	0.080071	0.081625	0.932621	1946	1	-7.015
Rpl17	0.080071	0.081625	0.932621	1947	1	-7.1212
Cd93	0.080071	0.081625	0.932621	1948	1	-9.4348
mmu-mir-7078	0.080071	0.081625	0.932621	1949	1	-6.3719
Gemin2	0.080071	0.081625	0.932621	1950	1	-7.8123
mmu-mir-29a	0.080071	0.081625	0.932621	1951	1	-6.8872
mmu-mir-7089	0.080071	0.081625	0.932621	1952	1	-5.9893
Arl5a	0.080071	0.081625	0.932621	1953	1	-7.1212
D14Abb1e	0.080071	0.081625	0.932621	1954	1	-5.8315
Mapk13	0.080071	0.081625	0.932621	1955	1	-1.5579
Pex16	0.080071	0.081625	0.932621	1956	1	-7.015
Dynlrb1	0.080071	0.081625	0.932621	1957	1	-9.3645
Mepce	0.080071	0.081625	0.932621	1958	1	-7.7475
mmu-mir-195a	0.080071	0.081625	0.932621	1959	1	-8.9276
mmu-mir-124-2	0.080071	0.081625	0.932621	1960	1	-8.4231
Idh2	0.080071	0.081625	0.932621	1961	1	-8.191
mmu-mir-672	0.080071	0.081625	0.932621	1962	1	-8.8126
Mmp25	0.080071	0.081625	0.932621	1963	1	-2.1012
Bub1b	0.080071	0.081625	0.932621	1964	1	-8.5211
Commd3	0.080071	0.081625	0.932621	1965	1	-8.3667
Ssxb9	0.080071	0.081625	0.932621	1966	1	-8.1074
mmu-mir-138-2	0.080071	0.081625	0.932621	1967	1	-3.5813
Gareml	0.080071	0.081625	0.932621	1968	1	-5.2796
Mettl16	0.080071	0.081625	0.932621	1969	1	-8.9834
mmu-mir-5623	0.080071	0.081625	0.932621	1970	1	-9.0961
Polr2a	0.080071	0.081625	0.932621	1971	1	-2.5679
D630045J12Rik	0.080071	0.081625	0.932621	1972	1	-3.7156
mmu-mir-1a-1	0.080071	0.081625	0.932621	1973	1	-8.3619
Minpp1	0.080071	0.081625	0.932621	1974	1	-5.6063
mmu-mir-1188	0.080071	0.081625	0.932621	1975	1	-3.9317
Hipk1	0.080071	0.081625	0.932621	1976	1	-8.1828
Gm14499	0.080071	0.081625	0.932621	1977	1	-7.4273
Wnt4	0.080071	0.081625	0.932621	1978	1	-6.4356
mmu-mir-465d	0.080071	0.081625	0.932621	1979	1	-8.7914
Gm5409	0.080071	0.081625	0.932621	1980	1	-6.165
Gvin1	0.080071	0.081625	0.932621	1981	1	-2.1012
Gm6583	0.080071	0.081625	0.932621	1982	1	-4.5871
Armcx5	0.080071	0.081625	0.932621	1983	1	-8.4595
Grpel1	0.080071	0.081625	0.932621	1984	1	-4.449
mmu-mir-6897	0.080071	0.081625	0.932621	1985	1	-7.3518
Scgb1b3	0.080071	0.081625	0.932621	1986	1	-8.1245
Oxnad1	0.080071	0.081625	0.932621	1987	1	-8.2389
Grid2ip	0.080071	0.081625	0.932621	1988	1	-6.7976
Gsx1	0.080071	0.081625	0.932621	1989	1	-6.4895
mmu-mir-6355	0.080071	0.081625	0.932621	1990	1	-10.063
Bpifb9b	0.080071	0.081625	0.932621	1991	1	-4.0695
Prss28	0.080071	0.081625	0.932621	1992	1	-3.2099
Hist1h3b	0.080071	0.081625	0.932621	1993	1	-7.911
Cct7	0.080071	0.081625	0.932621	1994	1	-6.4628
Birc5	0.080071	0.081625	0.932621	1995	1	-7.371
Chchd2	0.080071	0.081625	0.932621	1996	1	-9.3752
Rabggtb	0.080071	0.081625	0.932621	1997	1	-7.9011
mmu-mir-7681	0.080071	0.081625	0.932621	1998	1	-4.6515
Nxf1	0.080071	0.081625	0.932621	1999	1	-8.2853
[truncated: 20,394 more rows]

## Sheet: Fig 1b
SINV-EEEV		SINV-WEEV		SINV-VEEV		SINV		SINV-SFV		SINV-CHIKV
Control	△Ldlr	Control	△Ldlr	Control	△Ldlr	Control	△Ldlr	Control	△Ldlr	Control	△Ldlr
39.6	11.8	44.3	12.9	36.7	30.6	45.6	44.1	15.5426	6.70582	52.3	47.7
33.2	14	45.6	10.5	36.6	32.2	44.9	38.2	20.3949	8.97221	51.4	42.6
34.3	16.7	35.8	9.9	34.1	35.1	42.4	34.4	24.005	12.7102	52.2	52.5

## Sheet: Fig 1c
SINV-EEEV
	Control			ΔLdlr + EV			ΔLdlr + Ldlr
0	1300	2100	2200	1300	2100	2200	1300	2100	2200
12	3710	2625	2722	1737	1758	1457	2588	5254	1977
24	288450	341995	251984	20646	28603	20053	113703	158740	117446
36	17099759	43088694	49324241	73877	75408	36739	11887844	14422496	9321698
48	200000000	303658897	965489385	1169607	1587401	928318	330192725	524148279	341995189
60	416016765	416016765	482028453	8143253	18171206	18171206	391486764	559344471	503968420
SINV-WEEV
	Control			ΔLdlr + EV			ΔLdlr + FLAG-Ldlr
0	1800	2300	3000	1800	2300	3000	1800	2300	3000
12	2353	3958	3614	1832	1187	855	2052	3359	2111
24	78297	58480	66943	4557	6803	2084	39579	63174	48566
36	6868285	7368063	4762203	24155	12124	14550	1000000	965489	631636
48	7488872	14422496	4121285	67635	59904	79439	11696071	20800838	8653497
60	3684031	6349604	7937005	158740	228943	170998	39148676	33019272	31748021
SINV-CHIKV
	Control			ΔLdlr + EV			ΔLdlr + FLAG-Ldlr
0	5100	3900	3300	5100	3900	3300	5100	3900	3300
12	140946	133887	100000	33019	14422	40000	100000	65421	55178
24	808370447	690584116	522519821	258532163	234650151	177749764	394199629	505496685	306410204
36	3634241186	2884499141	3556893304	3634241186	7488872387	7663094324	3914867641	5768998281	5517848353
48	1259921050	1259921050	3914867641	3000000000	5000000000	3634241186	7559526299	7368062997	4308869380
60	262074139	158740105	181712059	363424119	200000000	228942849	228942849	181712059	262074139
SINV
	Control			ΔLdlr + EV			ΔLdlr + Ldlr
0	5100	3900	3300	5100	3900	3300	5100	3900	3300
12	4862	4316	4885	4121	3688	3214	4456	5931	5480
24	225062	181712	200000	74889	125992	70473	341995	262074	262074
36	3301927	3634241	3301927	1587401	1817121	1216440	7113787	6542133	8000000
48	36342412	36342412	98648483	65421326	92831777	12599210	363424119	363424119	288449914
60	317480210	228942849	158740105	416016765	355689330	100000000	646330407	542883523	631635960

## Sheet: Fig 1d
EV	Ldlr	LDLARD3	VLDLR
3.556	19.31	5.115	17.49
3.495	18.18	5.315	17.13
3.534	19.34	5.322	16.76
4.2	30.8	5.43	41.1
3.62	16.7	4.38	23.2
7.73	11.7	5.71	27.4

## Sheet: Fig 1e
	Control			ΔLdlr + EV			ΔLdlr + FLAG-Ldlr
0	13000	17000	24000	13000	17000	24000	13000	17000	24000
6	433	600	400	567	633	500	567	533	500
12	53333	43333	53333	5333	2333	1200	73333	43333	64000
24	1266667	950000	1966667	59333	52667	48000	2766667	1966667	2566667
36	19666667	17333333	23333333	546667	556667	340000	22333333	25000000	28666667
48	30666667	42000000	33000000	1633333	1766667	1200000	44000000	64333333	47000000

## Sheet: Fig 1f
EV	Ldlr	LDLRAD3
5.56	19.03	5.33
5.85	19.17	4.92
5.52	18.43	5.25

## Sheet: Fig 1g
EV	Ldlr	LDLRAD3	VLDLR
2.41	23.87	3.28	18
2.23	22.07	3.3	16.64
2.28	20.98	2.92	15.77
