# Supplementary material for: The low-density lipoprotein receptor promotes infection of multiple encephalitic alphaviruses
Source: Nat Commun. 2024 Jan 4;15:246. doi: 10.1038/s41467-023-44624-x (PMC10764363; doi:10.1038/s41467-023-44624-x)
Supplement: Supplementary file 6 — Source Data [file 41467_2023_44624_MOESM6_ESM.zip › Ma_Source Data_Fig 2.xlsx]

## Sheet: Fig 2a
	EV	LDLR	VLDLR
Exp1	0.654916	17.5047	4.07384
	0.911046	38.0761	3.52058
	1.09214	24.3443	5.05164
	1.5346	42.0423	2.59747
Exp2		8.56942	4.22448
	0.61046	17.385	10.3256
	1.64956	6.29634	4.38892
	0.993061	8.32764	20.3053
Exp3	1.03505	17.4603	2.96912
	0.812081	7.06081	3.18788
	1.39824	14.1322	4.51545
	0.850861	12.384	8.2887
Exp4	2.27845	10.9714	4.14409
	0.43618	33.6548	2.19361
	0.720354	26.0241	4.25679
	1.39685	7.06113	11.6998

## Sheet: Fig 2b
	EV	LDLR	VLDLR
Exp1		23.2681	6.47685
	0.708192	24.8358	12.7133
	2.64549	26.8851	5.64545
	0.533756	20.6242	5.53356
Exp2	1.18616	11.4581	11.4464
	0.659084	12.3982	9.8049
	0.937066	13.5867	9.9011
	1.36504	9.79576	8.63905
Exp3	0.405502	24.3777	38.8511
	0.725967		11.8003
	0.939335	29.1324	30.0469
	3.61634	25.2077	9.21414
Exp4	0.512556	17.1354	6.76243
	1.24069	12.1172	7.09922
	1.58741	16.259	6.54988
	0.990622	9.21038	5.41357
