# Supplementary material for: The low-density lipoprotein receptor promotes infection of multiple encephalitic alphaviruses
Source: Nat Commun. 2024 Jan 4;15:246. doi: 10.1038/s41467-023-44624-x (PMC10764363; doi:10.1038/s41467-023-44624-x)
Supplement: Supplementary file 6 — Source Data [file 41467_2023_44624_MOESM6_ESM.zip › Ma_Source Data_Fig 3.xlsx]

## Sheet: Fig 3b
EEEV							VEEV
time (s)	FL LDLR Fc	LDLR LBD Fc	LDLRAD3-D1 Fc	VLDLR LA3 Fc			time (s)	FL LDLR Fc	LDLR LBD Fc	LDLRAD3-D1 Fc	VLDLR LA3 Fc
0	0.00441608	0.0019516	0.00279559	0.000545344			0	-0.00691649	-0.00174817	-0.00273416	-0.00305878
0.2	0.00404083	0.00114193	0.001546	5.17e-05			0.2	-0.0064326	-0.00155895	-0.00214366	-0.00239637
0.4	0.00389236	0.000526003	0.000392895	-0.000222366			0.4	-0.00597337	-0.00138491	-0.00154259	-0.00175435
0.6	0.00397067	0.000103829	-0.000663723	-0.000276949			0.6	-0.0055388	-0.00122606	-0.000930957	-0.00113274
0.8	0.00427577	-0.000124595	-0.00162385	-0.000112016			0.8	-0.00512888	-0.0010824	-0.000308764	-0.000531517
1	0.00480765	-0.000159268	-0.0024875	0.000272432			1	-0.00474362	-0.000953935	0.00032399	4.93e-05
1.2	0.00556632	-1.92e-07	-0.00325466	0.000876395			1.2	-0.00438303	-0.000840654	0.000967306	0.000609733
1.4	0.00655177	0.000352635	-0.00392534	0.00169987			1.4	-0.00404709	-0.000742564	0.00162118	0.00114976
1.6	0.007764	0.000899211	-0.00449952	0.00274287			1.6	-0.00373581	-0.000659662	0.00228562	0.0016694
1.8	0.00920302	0.00163954	-0.00497723	0.00400538			1.8	-0.00344918	-0.00059195	0.00296063	0.00216863
2	0.0104313	0.00243492	-0.00603069	0.00560449			2	-0.00249177	-0.000375693	0.00396628	0.00307295
2.2	0.0124184	0.00388325	-0.00640677	0.00775333			2.2	-0.0017109	-0.000398465	0.00499056	0.00388877
2.4	0.0149416	0.00575642	-0.00625717	0.0102421			2.4	-0.00117802	-0.000454562	0.00587825	0.00447035
2.6	0.0177078	0.00761845	-0.00587741	0.0126457			2.6	-0.000856519	-0.000411894	0.00677122	0.00491409
2.8	0.0205209	0.00929609	-0.00533713	0.0149667			2.8	-0.000736315	-0.00025041	0.00755026	0.00506846
3	0.0234257	0.0108378	-0.00476848	0.0171725			3	-0.000943193	-5.88e-05	0.0081082	0.00502808
3.2	0.0261018	0.012033	-0.00446511	0.01905			3.2	-0.0015069	0.000140327	0.008376	0.00484036
3.4	0.028458	0.0128504	-0.00439555	0.0205663			3.4	-0.00217926	0.000281103	0.00860024	0.00480872
3.6	0.0306263	0.0134944	-0.00434657	0.0219528			3.6	-0.00287613	0.000163989	0.00863458	0.00473972
3.8	0.0325929	0.0139992	-0.00431116	0.0231508			3.8	-0.00337976	-0.000156946	0.00858967	0.00468663
4	0.0342397	0.0142124	-0.00432038	0.0241766			4	-0.00369193	-0.000466146	0.00860875	0.00468648
4.2	0.0355565	0.0141268	-0.00427352	0.0250948			4.2	-0.00367298	-0.000645316	0.00892213	0.00486847
4.4	0.0367572	0.0138	-0.00413199	0.0261624			4.4	-0.00351388	-0.000666956	0.00937929	0.00503485
4.6	0.0379263	0.0135057	-0.00400494	0.0274185			4.6	-0.003277	-0.000639978	0.01	0.0052034
4.8	0.0390235	0.0132613	-0.00402988	0.0289462			4.8	-0.00305986	-0.00055386	0.0107216	0.00535993
5	0.0401499	0.0132865	-0.00403609	0.0307718			5	-0.00276876	-0.000461452	0.0115873	0.00558636
5.2	0.0414051	0.0137675	-0.00408838	0.0328576			5.2	-0.00240977	-0.000366585	0.0125	0.00582777
5.4	0.0429174	0.0149297	-0.0040013	0.0351389			5.4	-0.00186824	-0.000418005	0.013551	0.00610306
5.6	0.0447072	0.0165362	-0.00358504	0.0376867			5.6	-0.00118516	-0.000520668	0.0146228	0.00625125
5.8	0.0469644	0.0187108	-0.00264518	0.0404872			5.8	-0.000378765	-0.000699881	0.0156177	0.0062976
6	0.0495033	0.0211266	-0.00153554	0.0432113			6	0.0003082	-0.00104758	0.016323	0.00599394
6.2	0.0523352	0.023549	-0.000335179	0.0458484			6.2	0.000765694	-0.00155812	0.0167991	0.00542211
6.4	0.0551602	0.0256533	0.000608936	0.0483357			6.4	0.000955985	-0.00213188	0.0170037	0.00466482
6.6	0.058021	0.0274851	0.00123234	0.0506565			6.6	0.000963544	-0.00264871	0.0170835	0.00401722
6.8	0.0606576	0.0288306	0.00143088	0.0526745			6.8	0.000711002	-0.0032178	0.0169566	0.00343245
7	0.0631648	0.0298496	0.00147341	0.0547366			7	0.000327538	-0.00375087	0.0167442	0.00299245
7.2	0.0655106	0.0306022	0.00143722	0.0567803			7.2	-0.000127454	-0.00418668	0.0164704	0.00259754
7.4	0.0677692	0.0311861	0.00122068	0.0585694			7.4	-0.000706048	-0.00449002	0.0162053	0.00221111
7.6	0.0698006	0.0315252	0.000709226	0.0600268			7.6	-0.00139852	-0.00475589	0.0160247	0.0017924
7.8	0.0717892	0.0318192	0.000197513	0.0614569			7.8	-0.00200908	-0.00480636	0.0163086	0.00153206
8	0.0737289	0.0322337	-0.000172751	0.0628049			8	-0.00253501	-0.0046803	0.0170535	0.00145578
8.2	0.0754479	0.0327743	-0.000595088	0.063988			8.2	-0.00295139	-0.00448415	0.0181839	0.00142603
8.4	0.0769158	0.0333048	-0.000990241	0.0651763			8.4	-0.00324506	-0.00424628	0.019484	0.00133775
8.6	0.0781241	0.033897	-0.00136987	0.0663662			8.6	-0.00327426	-0.0038441	0.0209693	0.00137553
8.8	0.0791541	0.0346262	-0.00198204	0.0674552			8.8	-0.00302474	-0.00323057	0.0225518	0.00147883
9	0.0802264	0.035525	-0.00277678	0.068564			9	-0.00245874	-0.00242368	0.0242086	0.00159618
9.2	0.0814641	0.0364724	-0.00358419	0.0697312			9.2	-0.00188952	-0.00162705	0.0256858	0.00163991
9.4	0.0829988	0.0375972	-0.00421794	0.0710138			9.4	-0.00120301	-0.000841238	0.0271239	0.00176233
9.6	0.0848667	0.0387886	-0.00454808	0.0724795			9.6	-0.000550374	-0.000192842	0.0284723	0.00179969
9.8	0.0870755	0.0399695	-0.00445837	0.074326			9.8	0.000127638	0.000479728	0.0297467	0.00193097
10	0.0893619	0.0409807	-0.00417064	0.0764407			10	0.000762206	0.00120924	0.0309967	0.00215481
10.2	0.0916806	0.0419718	-0.0037619	0.0789098			10.2	0.0016239	0.00216882	0.0322308	0.00260042
10.4	0.0938859	0.0428451	-0.00336605	0.0815195			10.4	0.00259699	0.00321156	0.0332421	0.0031466
10.6	0.096132	0.0437401	-0.00296732	0.0844179			10.6	0.00354714	0.00435686	0.033935	0.00374547
10.8	0.0984075	0.0447347	-0.00264766	0.0872872			10.8	0.0041258	0.0051949	0.0342607	0.00424212
11	0.100791	0.0457879	-0.00263621	0.0900132			11	0.00439581	0.00563293	0.0341622	0.00466526
11.2	0.103258	0.0467226	-0.00281152	0.0924879			11.2	0.00449072	0.00572192	0.0339052	0.00512551
11.4	0.105825	0.0475425	-0.00304886	0.0948222			11.4	0.0044916	0.00554081	0.033658	0.00563926
11.6	0.108323	0.0483675	-0.0032682	0.0967591			11.6	0.00436489	0.00498903	0.0333015	0.00608677
11.8	0.11063	0.0489641	-0.00366632	0.09835			11.8	0.00425027	0.00420955	0.0327419	0.00631914
12	0.112893	0.0494131	-0.00398314	0.0997084			12	0.00410412	0.00331806	0.0319558	0.00638428
12.2	0.115182	0.0498292	-0.00434241	0.101019			12.2	0.00400911	0.00236731	0.0311851	0.00631511
12.4	0.11758	0.0503672	-0.00469937	0.10243			12.4	0.00391733	0.00147797	0.0305281	0.00607471
12.6	0.120034	0.0508995	-0.00504117	0.10412			12.6	0.00371351	0.000694787	0.0301139	0.00571993
12.8	0.122584	0.0514311	-0.00504774	0.10612			12.8	0.00336101	2.79e-05	0.0299814	0.00535782
13	0.125072	0.0519281	-0.00472688	0.108479			13	0.00314486	-0.000437107	0.0303902	0.00524375
13.2	0.127496	0.0524833	-0.00392607	0.111114			13.2	0.00296223	-0.000713605	0.0311239	0.00526745
13.4	0.129803	0.0531385	-0.00281594	0.113932			13.4	0.00276577	-0.000744655	0.0320978	0.00553899
13.6	0.131956	0.0539513	-0.00150693	0.116874			13.6	0.00264179	-0.000564124	0.0333389	0.00596244
13.8	0.133867	0.0549507	-0.000314451	0.119879			13.8	0.00269143	-0.000216615	0.0347173	0.00653282
14	0.135614	0.0560544	0.000725507	0.122779			14	0.00261213	0.000156211	0.0360491	0.0069902
14.2	0.13742	0.0572021	0.00157863	0.125777			14.2	0.00226218	0.000426828	0.0371358	0.00738814
14.4	0.139152	0.0582041	0.00218428	0.128682			14.4	0.00184311	0.000601239	0.0381622	0.00775401
14.6	0.140998	0.0588046	0.00236807	0.131367			14.6	0.00184308	0.000941234	0.0393839	0.00832783
14.8	0.143002	0.0590265	0.0023634	0.133607			14.8	0.00220124	0.00149827	0.040982	0.00909709
15	0.145113	0.0589332	0.002161	0.135491			15	0.0028199	0.00220136	0.0426637	0.00989038
15.2	0.147069	0.0588065	0.00177373	0.136908			15.2	0.00357806	0.00306918	0.0444789	0.0106071
15.4	0.14898	0.0586879	0.00129724	0.138131			15.4	0.00446435	0.00404031	0.0463052	0.0111178
15.6	0.15092	0.058795	0.000998199	0.139219			15.6	0.00512584	0.00479306	0.0479018	0.0113532
15.8	0.152955	0.0591837	0.000825131	0.140426			15.8	0.00555285	0.00529577	0.0491513	0.0111618
16	0.154942	0.0598592	0.000692872	0.141727			16	0.00573803	0.00572761	0.0501861	0.0106657
16.2	0.156939	0.0605812	0.000581717	0.143081			16.2	0.00581506	0.00613009	0.0509908	0.00989319
16.4	0.158936	0.0613747	0.00045279	0.144417			16.4	0.00580149	0.00642596	0.0515502	0.00902708
16.6	0.160622	0.0620099	0.000127009	0.145695			16.6	0.00566141	0.00662397	0.0517926	0.00810718
16.8	0.162044	0.0623985	-0.000299042	0.14683			16.8	0.00537534	0.00667185	0.0517022	0.00719795
17	0.163266	0.062572	-0.000772559	0.147708			17	0.0050933	0.00652546	0.0514388	0.00642333
17.2	0.164364	0.0625661	-0.00123722	0.148522			17.2	0.00503596	0.00622713	0.0511767	0.00590571
17.4	0.165541	0.0625142	-0.00157228	0.149403			17.4	0.00502961	0.00576334	0.0508653	0.00545543
17.6	0.167016	0.0624934	-0.00170846	0.150479			17.6	0.00514212	0.00538104	0.0506553	0.00514758
17.8	0.168698	0.0624886	-0.00183943	0.151865			17.8	0.00525223	0.00508337	0.0505305	0.00502225
18	0.170372	0.0624114	-0.00205767	0.153563			18	0.00544966	0.00496012	0.0507281	0.00507378
18.2	0.172075	0.0622925	-0.00241282	0.155493			18.2	0.00553933	0.00491316	0.0512631	0.00516007
18.4	0.173652	0.0621457	-0.00285691	0.157431			18.4	0.00540037	0.00498211	0.0521226	0.00537666
18.6	0.175131	0.0621355	-0.00330166	0.159467			18.6	0.00487705	0.00493959	0.0530097	0.00550938
18.8	0.176653	0.0625237	-0.00358626	0.161617			18.8	0.00415628	0.00477977	0.0539868	0.00568346
19	0.178632	0.0633244	-0.003546	0.164042			19	0.00347	0.004405	0.0548146	0.00585791
19.2	0.181008	0.0643742	-0.00326996	0.166526			19.2	0.00274503	0.00379683	0.0553533	0.00603177
19.4	0.183773	0.0656501	-0.00284264	0.169128			19.4	0.002181	0.00309546	0.0555557	0.00599202
19.6	0.186808	0.0669603	-0.0025238	0.171647			19.6	0.00187161	0.00238555	0.0556652	0.00582712
19.8	0.190021	0.068136	-0.00227868	0.173996			19.8	0.00191845	0.00180285	0.055704	0.00542485
20	0.193169	0.0690099	-0.00223242	0.176155			20	0.00200185	0.00128166	0.0557117	0.00487563
20.2	0.196267	0.0695594	-0.00219451	0.178215			20.2	0.00219861	0.000859919	0.0557228	0.00426024
20.4	0.199305	0.0698691	-0.0019957	0.180326			20.4	0.00265623	0.000417152	0.0558939	0.00388589
20.6	0.202224	0.0701264	-0.00153995	0.182463			20.6	0.00350057	0.000165226	0.0562785	0.00378107
20.8	0.204984	0.0702166	-0.00101319	0.184712			20.8	0.0045787	0.000147096	0.056903	0.0040779
21	0.207659	0.0704133	-0.000331647	0.186997			21	0.00568803	0.000489724	0.0576812	0.00449865
21.2	0.21001	0.0707761	0.000191065	0.189243			21.2	0.00679292	0.00123183	0.0587137	0.00506118
21.4	0.211912	0.0711686	0.000313336	0.191315			21.4	0.00755471	0.00222583	0.0599148	0.00545904
21.6	0.213478	0.071464	0.000105223	0.193361			21.6	0.00788262	0.00331137	0.0612476	0.00573078
21.8	0.214919	0.0718343	-0.000184355	0.195443			21.8	0.00775011	0.00435085	0.062605	0.00571652
22	0.216437	0.0723496	-0.000435353	0.197473			22	0.00740484	0.00530512	0.0641372	0.00573764
22.2	0.218162	0.0729468	-0.000497637	0.199468			22.2	0.00692212	0.00620209	0.065732	0.00572905
22.4	0.220159	0.0734302	-0.000471259	0.201339			22.4	0.00641765	0.00711155	0.0672627	0.00577878
22.6	0.222191	0.0736859	-0.000486135	0.20288			22.6	0.00607703	0.00803177	0.0686145	0.00578732
22.8	0.224057	0.073651	-0.0007839	0.20399			22.8	0.00591644	0.00888592	0.0699009	0.00581585
23	0.22561	0.0733638	-0.00141088	0.204815			23	0.00600085	0.00979602	0.0711916	0.00580433
23.2	0.22698	0.0729535	-0.00224091	0.20541			23.2	0.00610429	0.0105304	0.0724552	0.00563763
23.4	0.228306	0.0726523	-0.00295458	0.206001			23.4	0.00632265	0.0110966	0.0737385	0.00548694
23.6	0.229942	0.0725434	-0.00340618	0.20693			23.6	0.00649618	0.0113443	0.0750044	0.00541546
23.8	0.231829	0.0726942	-0.00347048	0.208293			23.8	0.00676819	0.0114224	0.0762593	0.00552141
24	0.233692	0.0729167	-0.00333715	0.210007			24	0.00708789	0.0111923	0.0773005	0.00569728
24.2	0.235377	0.0730602	-0.00326918	0.211795			24.2	0.00744352	0.0107624	0.0780641	0.00592538
24.4	0.236934	0.0731321	-0.00340574	0.213652			24.4	0.00775651	0.0101726	0.078575	0.00612819
24.6	0.238333	0.0732797	-0.00375604	0.215414			24.6	0.00805814	0.00953936	0.0789226	0.00618526
24.8	0.239732	0.0735291	-0.0042983	0.217047			24.8	0.00833008	0.00886263	0.0791977	0.00610079
25	0.241431	0.0738106	-0.00488195	0.218623			25	0.00848046	0.00811073	0.0792992	0.00584959
25.2	0.243597	0.0741218	-0.00528563	0.220497			25.2	0.00862675	0.0072478	0.0792187	0.00563549
25.4	0.246121	0.074458	-0.0054094	0.222652			25.4	0.00881445	0.00629338	0.0790834	0.00546439
25.6	0.248971	0.0749198	-0.00524298	0.224977			25.6	0.00898048	0.0053664	0.0790237	0.00535653
25.8	0.251962	0.0752278	-0.00491483	0.227245			25.8	0.00893441	0.00449741	0.07882	0.00511282
26	0.254858	0.0753938	-0.00453882	0.229314			26	0.00865898	0.00380105	0.0784838	0.00476239
26.2	0.257353	0.0755563	-0.00429724	0.230944			26.2	0.00841098	0.0035593	0.0782453	0.0044062
26.4	0.259709	0.075907	-0.00415576	0.232286			26.4	0.00817339	0.00375551	0.0782538	0.00408409
26.6	0.261856	0.0762533	-0.00400288	0.233544			26.6	0.00797326	0.00435717	0.0784578	0.00388615
26.8	0.263959	0.0766774	-0.0036278	0.235008			26.8	0.00762002	0.00498865	0.0786977	0.00366395
27	0.26607	0.0771877	-0.00302448	0.236783			27	0.00719453	0.00564745	0.0789804	0.00348144
27.2	0.268178	0.077653	-0.0022084	0.238881			27.2	0.00667051	0.00628782	0.079288	0.00320522
27.4	0.269918	0.0779054	-0.00134598	0.241017			27.4	0.00617669	0.00698642	0.0795368	0.00288056
27.6	0.271377	0.0781042	-0.000590845	0.243157			27.6	0.00570338	0.0074815	0.0795392	0.00241805
27.8	0.272682	0.0783487	-2.94e-05	0.245313			27.8	0.0054056	0.00787239	0.0795219	0.00205536
28	0.274172	0.0787678	0.000329612	0.247553			28	0.00536477	0.00809816	0.0796269	0.00171503
28.2	0.276011	0.0794406	0.000641777	0.249911			28.2	0.00557594	0.00816158	0.0798969	0.00151982
28.4	0.278247	0.0803456	0.00093866	0.252378			28.4	0.00591983	0.00805823	0.080347	0.00153398
28.6	0.280694	0.0812365	0.00105488	0.254771			28.6	0.00633255	0.00786775	0.080977	0.00177264
28.8	0.283138	0.0819613	0.000868582	0.257074			28.8	0.00696585	0.00766017	0.0817758	0.00226006
29	0.285454	0.0825411	0.000443902	0.259359			29	0.00770161	0.0074891	0.0827326	0.00300997
29.2	0.287646	0.0831545	-0.000211534	0.261692			29.2	0.00848028	0.00737606	0.0837946	0.00388874
29.4	0.289707	0.0837083	-0.00108376	0.263971			29.4	0.00921887	0.00720932	0.0848031	0.00479021
29.6	0.291574	0.084181	-0.00207168	0.266164			29.6	0.00996238	0.0071605	0.0858152	0.00569619
29.8	0.293223	0.0847114	-0.00318886	0.268101			29.8	0.0106455	0.00721476	0.0869082	0.00645548
30	0.294824	0.0852286	-0.00414481	0.269897			30	0.011166	0.00726073	0.0880264	0.00697782
30.2	0.296348	0.0854502	-0.00497413	0.271539			30.2	0.0113708	0.0071401	0.0889071	0.00705777
30.4	0.297783	0.0854626	-0.00574952	0.273184			30.4	0.0112486	0.00696522	0.0895607	0.00665841
30.6	0.299143	0.0854929	-0.00648	0.274777			30.6	0.0108354	0.00675133	0.089952	0.00587575
30.8	0.300526	0.0854914	-0.00699301	0.276374			30.8	0.0103799	0.00670291	0.0902207	0.00508538
31	0.301825	0.0854865	-0.00741767	0.277817			31	0.0101311	0.00683609	0.0904329	0.00444391
31.2	0.303246	0.0855265	-0.007697	0.279351			31.2	0.0101249	0.00715664	0.0906971	0.00420037
31.4	0.304991	0.0855135	-0.00771757	0.280929			31.4	0.0103444	0.00752549	0.0909954	0.00420209
31.6	0.307276	0.0854459	-0.00733742	0.282582			31.6	0.0108523	0.00795128	0.091547	0.00442444
31.8	0.310011	0.0855684	-0.00658452	0.284368			31.8	0.0114115	0.0084788	0.0923504	0.00473895
32	0.312933	0.0857825	-0.0058913	0.286067			32	0.011807	0.00906152	0.0933032	0.0050973
32.2	0.315782	0.0860489	-0.00544002	0.287394			32.2	0.0120557	0.0097999	0.0943713	0.00550455
32.4	0.318404	0.0862058	-0.00531123	0.288481			32.4	0.0122862	0.0106902	0.0956558	0.00618213
32.6	0.32083	0.0863975	-0.00532975	0.289687			32.6	0.0124499	0.0116892	0.0971742	0.00714646
32.8	0.322982	0.0865135	-0.00551577	0.291021			32.8	0.0126131	0.0125694	0.098673	0.00818982
33	0.325053	0.0864735	-0.00562044	0.292565			33	0.0127173	0.0132328	0.100038	0.0091588
33.2	0.327009	0.0861303	-0.00577507	0.294172			33.2	0.0127592	0.0136082	0.101231	0.00982072
33.4	0.328834	0.0858073	-0.00595226	0.295844			33.4	0.0125491	0.0136092	0.10214	0.00996104
33.6	0.330541	0.0854374	-0.00618597	0.297551			33.6	0.0120475	0.0131813	0.102584	0.00947644
33.8	0.332194	0.0849962	-0.00655613	0.299242			33.8	0.0111516	0.0124263	0.102538	0.00837726
34	0.333731	0.0846839	-0.00703572	0.301064			34	0.0100809	0.0116192	0.102206	0.00694538
34.2	0.335146	0.0846365	-0.00749886	0.303048			34.2	0.00886391	0.0106324	0.101592	0.0053102
34.4	0.336547	0.0847342	-0.00787462	0.305129			34.4	0.0078039	0.00953671	0.101048	0.00377924
34.6	0.337838	0.0848196	-0.0082877	0.307096			34.6	0.0069977	0.00846604	0.100652	0.00243189
34.8	0.339331	0.0849305	-0.00850503	0.309146			34.8	0.00652471	0.00759643	0.100427	0.00133066
35	0.34119	0.0850644	-0.00836433	0.311196			35	0.0063644	0.00680225	0.100265	0.000303116
35.2	0.343581	0.0855163	-0.00768999	0.313431			35.2	0.00650128	0.00625881	0.100562	-0.000400768
35.4	0.346439	0.0865262	-0.0065578	0.315857			35.4	0.00675085	0.00602819	0.101017	-0.00085684
35.6	0.34968	0.0879879	-0.00518097	0.318305			35.6	0.00702873	0.00606053	0.101509	-0.000942269
35.8	0.353043	0.0896487	-0.00363167	0.320602			35.8	0.00744768	0.00644075	0.102282	-0.00043205
36	0.356344	0.0912884	-0.0020237	0.322873			36	0.00790089	0.00705126	0.103528	0.000640553
36.2	0.359516	0.0928002	-0.000359299	0.325168			36.2	0.00842642	0.00776574	0.10495	0.00196887
36.4	0.362396	0.0937691	0.0010686	0.327253			36.4	0.00907999	0.00848751	0.106338	0.00329291
36.6	0.364995	0.0941332	0.002255	0.329216			36.6	0.00990957	0.00933342	0.107764	0.00451561
36.8	0.367279	0.0941129	0.00294614	0.331036			36.8	0.0106709	0.00995811	0.108947	0.00528274
37	0.369337	0.0939827	0.00317541	0.332674			37	0.0112439	0.0103803	0.109655	0.00553118
37.2	0.371151	0.093777	0.00294134	0.334146			37.2	0.0114844	0.010582	0.109892	0.00524752
37.4	0.372857	0.0935629	0.00253149	0.335575			37.4	0.0113596	0.0107345	0.109908	0.00463564
37.6	0.374517	0.093523	0.00199242	0.33707			37.6	0.0108978	0.010702	0.109743	0.00368625
37.8	0.376022	0.0934039	0.00120446	0.338546			37.8	0.0101851	0.0104954	0.109585	0.00255611
38	0.377323	0.0932037	0.000222209	0.339979			38	0.00939969	0.0101386	0.109677	0.00140321
38.2	0.378545	0.0927772	-0.00087274	0.34137			38.2	0.00882534	0.00993358	0.110071	0.000497725
38.4	0.379766	0.0923209	-0.00195542	0.342958			38.4	0.00848907	0.00980458	0.110618	-0.000227607
38.6	0.38107	0.0919279	-0.0029074	0.344739			38.6	0.00832786	0.00962541	0.111261	-0.000708513
38.8	0.382704	0.0920591	-0.00344514	0.346799			38.8	0.00828132	0.00950153	0.11198	-0.000808042
39	0.384652	0.0925732	-0.00362861	0.349118			39	0.00848017	0.00955013	0.112689	-0.000444925
39.2	0.386693	0.0932854	-0.00366584	0.351522			39.2	0.00879723	0.00961774	0.113459	0.000259368
39.4	0.388721	0.0940024	-0.00356909	0.353975			39.4	0.00928378	0.00970848	0.114465	0.00129178
39.6	0.390639	0.0946497	-0.00339782	0.356465			39.6	0.00975152	0.00959581	0.115632	0.0024001
39.8	0.392383	0.0949778	-0.00324285	0.35886			39.8	0.0102824	0.00924736	0.116756	0.00330468
40	0.394015	0.09491	-0.00328684	0.36097			40	0.010762	0.00874428	0.117812	0.00386173
40.2	0.395733	0.0946988	-0.00340926	0.362959			40.2	0.0111871	0.00822217	0.118764	0.00409002
40.4	0.397738	0.0945915	-0.00365923	0.364728			40.4	0.0114427	0.00763667	0.119525	0.00386853
40.6	0.400074	0.0946555	-0.00389554	0.366267			40.6	0.0117191	0.0073194	0.12012	0.00340556
40.8	0.402498	0.0948267	-0.0040915	0.367716			40.8	0.0120068	0.00726107	0.120747	0.00282188
41	0.405049	0.0952495	-0.00413294	0.369188			41	0.0123988	0.00751248	0.121549	0.00239253
41.2	0.407601	0.0958213	-0.00417071	0.370636			41.2	0.0128205	0.00795309	0.122499	0.00210043
41.4	0.409977	0.0962481	-0.00426608	0.371986			41.4	0.0132114	0.00842627	0.12345	0.00199894
41.6	0.412156	0.0965626	-0.00431836	0.373263			41.6	0.0134818	0.00867472	0.12423	0.00192873
41.8	0.414387	0.0967469	-0.00424439	0.37455			41.8	0.0136112	0.00875558	0.12481	0.00199105
42	0.416587	0.0968843	-0.00406541	0.375915			42	0.0134746	0.00859805	0.12512	0.00196226
42.2	0.418927	0.0971194	-0.00376054	0.377317			42.2	0.0131381	0.00826865	0.125213	0.00183828
42.4	0.421369	0.0975962	-0.00343611	0.378789			42.4	0.0128728	0.00811954	0.125418	0.00195686
42.6	0.423696	0.0979578	-0.003393	0.380233			42.6	0.0127762	0.00822977	0.126066	0.00241971
42.8	0.425852	0.0982084	-0.00358502	0.381612			42.8	0.0128706	0.00868688	0.127105	0.00311365
43	0.427897	0.0982822	-0.003894	0.383098			43	0.012968	0.00935034	0.128279	0.00392043
43.2	0.429715	0.0981508	-0.00428901	0.384697			43.2	0.0130226	0.00999101	0.129418	0.00479051
43.4	0.431375	0.0977876	-0.00463502	0.386375			43.4	0.012978	0.0106201	0.13052	0.0055378
43.6	0.433104	0.0974436	-0.0048693	0.388143			43.6	0.0128446	0.0113969	0.131495	0.00606583
43.8	0.434925	0.0972236	-0.00494872	0.390024			43.8	0.0126668	0.0121416	0.132329	0.00634475
44	0.436848	0.0970888	-0.00488922	0.391903			44	0.0125938	0.012814	0.133111	0.00634696
44.2	0.438682	0.0969727	-0.00473671	0.393802			44.2	0.0126743	0.0134847	0.133912	0.00618562
44.4	0.440307	0.0968914	-0.0046666	0.395729			44.4	0.0126709	0.0138921	0.134435	0.00568181
44.6	0.441944	0.0970538	-0.00451486	0.397718			44.6	0.0125609	0.0139706	0.134636	0.00507268
44.8	0.443765	0.0973731	-0.00421631	0.399817			44.8	0.0123357	0.0137762	0.134398	0.00442966
45	0.445801	0.0978746	-0.00377302	0.401997			45	0.0120236	0.0132474	0.13376	0.0038199
45.2	0.448127	0.098564	-0.00310204	0.404318			45.2	0.0115827	0.0124352	0.13281	0.00318085
45.4	0.450835	0.0993979	-0.00214517	0.406806			45.4	0.0112246	0.0115943	0.131992	0.00279873
45.6	0.453709	0.10022	-0.00110668	0.409494			45.6	0.0111568	0.0109947	0.131566	0.00271493
45.8	0.456504	0.100986	-0.000287783	0.412124			45.8	0.0115225	0.0107053	0.131877	0.00303353
46	0.459039	0.101608	9.83e-05	0.414495			46	0.012342	0.0107716	0.132908	0.00381917
46.2	0.461388	0.101975	5.79e-05	0.416524			46.2	0.0133355	0.0110021	0.134389	0.00479859
46.4	0.463677	0.102182	-0.000212844	0.418432			46.4	0.0143698	0.0112919	0.135913	0.00576158
46.6	0.465707	0.102106	-0.000748084	0.420213			46.6	0.0151572	0.011355	0.137278	0.00649309
46.8	0.467434	0.101809	-0.00155605	0.421836			46.8	0.015659	0.0110781	0.138373	0.00685579
47	0.469	0.101307	-0.00239664	0.423331			47	0.0158263	0.0105925	0.139286	0.00677231
47.2	0.47059	0.100721	-0.00328073	0.424764			47.2	0.015917	0.0101055	0.140087	0.00638155
47.4	0.472202	0.0999667	-0.00420414	0.426016			47.4	0.0158997	0.00958665	0.140901	0.00576535
47.6	0.473886	0.0990451	-0.00521519	0.426991			47.6	0.015812	0.00904001	0.141597	0.00491689
47.8	0.47562	0.0981018	-0.0061386	0.427936			47.8	0.0154851	0.00841208	0.141977	0.00390782
48	0.477429	0.0973004	-0.00704942	0.428929			48	0.0149303	0.0076883	0.141974	0.00286522
48.2	0.479479	0.0969385	-0.00768731	0.430044			48.2	0.0143061	0.00703795	0.141789	0.00205936
48.4	0.481738	0.0972171	-0.00805153	0.431368			48.4	0.0137886	0.00659894	0.141473	0.00153655
48.6	0.484229	0.0981549	-0.00801802	0.433059			48.6	0.0134491	0.00643976	0.141329	0.00135071
48.8	0.486871	0.0995357	-0.00772573	0.434967			48.8	0.0132591	0.00657853	0.141361	0.0013956
49	0.489662	0.10127	-0.00708174	0.437183			49	0.0133221	0.00698968	0.141574	0.00165172
49.2	0.49232	0.103075	-0.00626455	0.439572			49.2	0.0135658	0.0076212	0.141977	0.00203007
49.4	0.494749	0.104587	-0.00545198	0.441695			49.4	0.0139964	0.00831619	0.142611	0.00250581
49.6	0.497063	0.105888	-0.0045714	0.443621			49.6	0.0143424	0.0088888	0.143002	0.00285759
49.8	0.499431	0.107035	-0.00362281	0.44554			49.8	0.014586	0.00935506	0.143311	0.00311629
50	0.501676	0.107873	-0.0028999	0.447409			50	0.014734	0.00973348	0.143656	0.00333732
50.2	0.503614	0.108186	-0.00269556	0.449021			50.2	0.0148735	0.0101756	0.144187	0.00354651
50.4	0.505279	0.108108	-0.00288709	0.450628			50.4	0.0149046	0.0106823	0.144755	0.00368068
50.6	0.506736	0.10758	-0.00341425	0.452196			50.6	0.0149257	0.0112984	0.145406	0.00382834
50.8	0.508117	0.106737	-0.00417474	0.45369			50.8	0.0151538	0.0121202	0.146146	0.00410639
51	0.509646	0.105759	-0.00486466	0.455151			51	0.0155229	0.013107	0.146976	0.00440251
51.2	0.511407	0.104728	-0.00543229	0.456756			51.2	0.016033	0.0138778	0.147704	0.00472852
51.4	0.513418	0.103935	-0.00574266	0.45878			51.4	0.0165732	0.0143509	0.148304	0.00510069
51.6	0.51563	0.10344	-0.00600325	0.46097			51.6	0.0171596	0.0146987	0.149048	0.00553993
51.8	0.518034	0.103221	-0.00616038	0.463344			51.8	0.0176254	0.0149221	0.14979	0.00583533
52	0.520393	0.103213	-0.00642711	0.465811			52	0.0178826	0.0149855	0.150445	0.00595375
52.2	0.522744	0.103387	-0.00662109	0.468445			52.2	0.0176962	0.0148601	0.150996	0.00579874
52.4	0.525056	0.103639	-0.00685918	0.470903			52.4	0.0171968	0.0145521	0.151453	0.00532615
52.6	0.527359	0.104037	-0.00684141	0.473291			52.6	0.0166014	0.0141001	0.151753	0.00474394
52.8	0.529699	0.104586	-0.00653953	0.475455			52.8	0.0159987	0.0135995	0.15218	0.00427169
53	0.532187	0.105195	-0.00589468	0.477431			53	0.0154006	0.01309	0.152675	0.00399445
53.2	0.534855	0.106129	-0.00498485	0.47933			53.2	0.0147916	0.012571	0.153098	0.00384739
53.4	0.537458	0.107175	-0.00410129	0.481116			53.4	0.0142939	0.0121299	0.153581	0.00401154
53.6	0.53994	0.108171	-0.00360819	0.48264			53.6	0.0139206	0.0116787	0.154162	0.00445765
53.8	0.542109	0.10887	-0.00374339	0.483745			53.8	0.0136318	0.0111447	0.154685	0.00490025
54	0.543969	0.109336	-0.00430461	0.48452			54	0.0133688	0.0104607	0.155013	0.00522466
54.2	0.545603	0.109447	-0.00512035	0.48494			54.2	0.0132226	0.00963051	0.155157	0.00541947
54.4	0.547244	0.109365	-0.00586371	0.485201			54.4	0.0132779	0.008801	0.155257	0.00559455
54.6	0.549021	0.10915	-0.00627809	0.485691			54.6	0.0135293	0.00801417	0.155549	0.00568462
54.8	0.550848	0.108825	-0.00642583	0.486586			54.8	0.0138264	0.00716123	0.155839	0.00574674
55	0.552642	0.10846	-0.00641008	0.487853			55	0.0141589	0.00639846	0.156303	0.00570621
55.2	0.554354	0.108064	-0.00634769	0.489415			55.2	0.0145457	0.00590918	0.157057	0.00560869
55.4	0.556061	0.107565	-0.00630891	0.49126			55.4	0.0148465	0.00558793	0.157938	0.005236
55.6	0.557667	0.107025	-0.00646964	0.49319			55.6	0.0148848	0.00536791	0.158745	0.00459524
55.8	0.55946	0.106528	-0.00648626	0.495281			55.8	0.0148231	0.0053811	0.159732	0.00390506
56	0.561557	0.106163	-0.00636264	0.497468			56	0.0147704	0.00568348	0.160855	0.00341139
56.2	0.563829	0.105843	-0.00614465	0.49968			56.2	0.014787	0.00624285	0.161979	0.00324952
56.4	0.566252	0.105623	-0.00580236	0.501987			56.4	0.0146217	0.00684682	0.162968	0.00325075
56.6	0.568736	0.105483	-0.00530581	0.504433			56.6	0.0141739	0.00742748	0.163665	0.00331969
56.8	0.571273	0.105664	-0.00480887	0.50692			56.8	0.0134262	0.00774531	0.163953	0.00336031
57	0.573694	0.10593	-0.00456249	0.509246			57	0.0125895	0.00771034	0.163893	0.00335831
57.2	0.576148	0.106307	-0.00466777	0.511275			57.2	0.0116518	0.00733732	0.163614	0.00321192
57.4	0.578433	0.106617	-0.00519417	0.512781			57.4	0.0107582	0.00684944	0.163255	0.00294533
57.6	0.580632	0.10684	-0.00584933	0.513894			57.6	0.0102739	0.00651614	0.16314	0.00288248
57.8	0.582595	0.106704	-0.00659096	0.514733			57.8	0.0103541	0.00652112	0.163404	0.00308543
58	0.584499	0.106427	-0.0071582	0.515637			58	0.0108086	0.00681798	0.164135	0.0035206
58.2	0.586343	0.106141	-0.00740272	0.516754			58.2	0.0115012	0.00730588	0.165213	0.00400339
58.4	0.588123	0.105888	-0.00739155	0.518105			58.4	0.0123333	0.00779438	0.166337	0.00441024
58.6	0.589768	0.10564	-0.00739008	0.519542			58.6	0.0132322	0.00813399	0.167452	0.00454995
58.8	0.591458	0.105784	-0.00723892	0.521161			58.8	0.0140391	0.0081703	0.168426	0.00435852
59	0.593334	0.106285	-0.00690951	0.52287			59	0.0147629	0.00791841	0.169273	0.00386303
59.2	0.595448	0.107023	-0.00639932	0.524779			59.2	0.0154289	0.00758306	0.170131	0.00327949
59.4	0.597967	0.107964	-0.00569151	0.526997			59.4	0.0160777	0.00737001	0.171215	0.00286309
59.6	0.600732	0.109028	-0.00483192	0.529469			59.6	0.0164785	0.00721325	0.172236	0.0026264
59.8	0.603442	0.109727	-0.00417906	0.531927			59.8	0.0166579	0.0071468	0.17313	0.00255128
60	0.605976	0.110146	-0.00371361	0.534363			60	0.0164825	0.00713566	0.173717	0.00242838
60.2	0.608263	0.110478	-0.00343926	0.536638			60.2	0.0159751	0.00703956	0.173981	0.00226421
60.4	0.610269	0.110768	-0.00333832	0.538699			60.4	0.0152997	0.00682251	0.174022	0.00209431
60.6	0.612011	0.110852	-0.00349574	0.540459			60.6	0.0146454	0.00669141	0.174016	0.00196628
60.8	0.613604	0.110818	-0.00380642	0.541949			60.8	0.0139982	0.00673755	0.17401	0.00186636
61	0.615141	0.110491	-0.00431631	0.543155			61	0.0135696	0.00710029	0.174378	0.00201583
61.2	0.616712	0.1097	-0.00489205	0.544289			61.2	0.0135712	0.00787463	0.175303	0.00240856
61.4	0.618394	0.108536	-0.00550724	0.545443			61.4	0.0138101	0.00888115	0.176538	0.00291906
61.6	0.620462	0.107482	-0.00589128	0.546814			61.6	0.0140932	0.00984787	0.177805	0.00330658
61.8	0.622913	0.106662	-0.00604446	0.548442			61.8	0.0143689	0.0107343	0.178951	0.0036199
62	0.625393	0.106086	-0.00603184	0.550297			62	0.0146669	0.0114464	0.179785	0.00367736
62.2	0.627726	0.105859	-0.00596222	0.552201			62.2	0.0146964	0.0118166	0.180188	0.00346715
62.4	0.63001	0.106111	-0.00568947	0.554204			62.4	0.0144703	0.0119121	0.180333	0.00301978
62.6	0.632201	0.106593	-0.0053018	0.556267			62.6	0.0141202	0.0119081	0.180511	0.00260727
62.8	0.634415	0.10728	-0.00477169	0.558481			62.8	0.0138125	0.0119807	0.180969	0.00226239
63	0.636751	0.108098	-0.0042339	0.560745			63	0.013392	0.0120076	0.181515	0.0020535
63.2	0.639255	0.10892	-0.0036676	0.562997			63.2	0.0130261	0.0120384	0.182127	0.00204648
63.4	0.641687	0.109659	-0.00323497	0.565125			63.4	0.0127855	0.0121558	0.182845	0.00229087
63.6	0.644032	0.110433	-0.00294824	0.567105			63.6	0.0127085	0.0123656	0.183638	0.00264625
63.8	0.646106	0.111177	-0.00286198	0.568871			63.8	0.0125283	0.0123294	0.184234	0.00287378
64	0.648132	0.1119	-0.00283651	0.570637			64	0.012407	0.0122353	0.184791	0.00301203
64.2	0.650283	0.112678	-0.00291004	0.572521			64.2	0.0122053	0.0119808	0.185297	0.00295827
64.4	0.652614	0.113357	-0.00315381	0.574396			64.4	0.0119816	0.0114735	0.185713	0.00264895
64.6	0.655041	0.113647	-0.00358386	0.576207			64.6	0.0116201	0.0106702	0.186122	0.00212589
64.8	0.657619	0.113589	-0.00403472	0.577887			64.8	0.0112619	0.00975242	0.186596	0.00149946
65	0.660181	0.113373	-0.00460429	0.579397			65	0.0107548	0.00866362	0.186932	0.000801398
65.2	0.662487	0.112981	-0.00534273	0.580676			65.2	0.0103721	0.00775601	0.187221	0.000147065
65.4	0.664529	0.112496	-0.00607631	0.581966			65.4	0.010138	0.00725696	0.18757	-0.000334137
65.6	0.666223	0.112002	-0.00680216	0.583158			65.6	0.0102125	0.00716424	0.187932	-0.000705565
65.8	0.66768	0.111637	-0.00748593	0.584318			65.8	0.0104121	0.00730786	0.188334	-0.000902761
66	0.669005	0.111173	-0.00812703	0.58535			66	0.0107968	0.00771811	0.188899	-0.000891009
66.2	0.670323	0.110662	-0.00859588	0.586273			66.2	0.0113376	0.00823861	0.189553	-0.000642799
66.4	0.67192	0.110199	-0.0088742	0.587135			66.4	0.012077	0.0088365	0.19039	-9.22e-05
66.6	0.673818	0.109961	-0.00892628	0.588089			66.6	0.0127191	0.00934609	0.191317	0.000718206
66.8	0.675904	0.109853	-0.00888797	0.589143			66.8	0.0133939	0.0100466	0.192424	0.00173968
67	0.677981	0.110045	-0.00873072	0.590425			67	0.0139948	0.0108565	0.193658	0.00279947
67.2	0.680156	0.110505	-0.00848075	0.592001			67.2	0.0143652	0.0116006	0.194819	0.00369735
67.4	0.682198	0.111142	-0.00814955	0.593877			67.4	0.0144317	0.0120549	0.195563	0.00423558
67.6	0.684342	0.112047	-0.00774874	0.596168			67.6	0.0145955	0.0125235	0.196202	0.00461607
67.8	0.686533	0.112983	-0.00733537	0.598748			67.8	0.0148552	0.012774	0.196795	0.00487365
68	0.688782	0.113793	-0.00686422	0.601458			68	0.015189	0.0127521	0.197206	0.00499364
68.2	0.690949	0.114242	-0.00641767	0.604168			68.2	0.0155243	0.0125199	0.197511	0.00499845
68.4	0.69307	0.114422	-0.00609499	0.606673			68.4	0.0158856	0.0123129	0.197968	0.00506416
68.6	0.694836	0.114203	-0.00612713	0.608886			68.6	0.016146	0.0120457	0.198403	0.00507854
68.8	0.696256	0.113691	-0.00645972	0.610855			68.8	0.0163214	0.011778	0.198871	0.00499902
69	0.697653	0.113054	-0.00686247	0.612817			69	0.016408	0.0116238	0.19939	0.00478458
69.2	0.699293	0.112555	-0.00726085	0.614737			69.2	0.016483	0.0115413	0.200029	0.00454911
69.4	0.701238	0.112387	-0.00751964	0.616748			69.4	0.0164931	0.0113891	0.200633	0.00419461
69.6	0.703672	0.112392	-0.00760607	0.618826			69.6	0.0164184	0.0110594	0.201051	0.00370612
69.8	0.706658	0.112758	-0.00745405	0.621023			69.8	0.016347	0.0106243	0.201148	0.00310301
70	0.710005	0.113404	-0.00724415	0.623184			70	0.016193	0.010051	0.201212	0.00258086
70.2	0.713164	0.114364	-0.00703421	0.625106			70.2	0.0159227	0.00951458	0.201272	0.00209421
70.4	0.715982	0.115225	-0.00704685	0.626621			70.4	0.015602	0.00918987	0.201377	0.001653
70.6	0.718361	0.116084	-0.00712147	0.627847			70.6	0.0152319	0.00897321	0.201531	0.00117863
70.8	0.720476	0.116968	-0.00711783	0.629014			70.8	0.0148197	0.00885293	0.201722	0.000715068
71	0.722374	0.117835	-0.00708347	0.630138			71	0.0146896	0.0089372	0.201922	0.000340398
71.2	0.724452	0.118652	-0.00696468	0.631499			71.2	0.0149546	0.00921154	0.20226	0.000120223
71.4	0.726721	0.119388	-0.00658704	0.633192			71.4	0.0153169	0.00929479	0.202445	-2.34e-05
71.6	0.729097	0.119948	-0.00598847	0.635069			71.6	0.0156799	0.0093235	0.202471	-6.07e-05
71.8	0.731512	0.120131	-0.00535797	0.636915			71.8	0.0160466	0.00935481	0.202503	0.000185794
72	0.733931	0.120108	-0.00476289	0.638738			72	0.0162302	0.00933592	0.202623	0.000624766
72.2	0.736096	0.119679	-0.00438532	0.640407			72.2	0.0160735	0.00915726	0.202733	0.00109332
72.4	0.738025	0.118886	-0.0042482	0.641909			72.4	0.0156349	0.00892629	0.202971	0.00142099
72.6	0.740075	0.118024	-0.00417307	0.643551			72.6	0.0149563	0.00876578	0.203354	0.00159335
72.8	0.742294	0.117427	-0.00413872	0.645355			72.8	0.0140939	0.00867707	0.203922	0.00143842
73	0.744551	0.116972	-0.00407479	0.647273			73	0.0131936	0.00855023	0.204516	0.000942038
73.2	0.746973	0.116707	-0.00394766	0.649381			73.2	0.0124005	0.0084513	0.20507	0.000182197
73.4	0.749431	0.116771	-0.00388649	0.651528			73.4	0.0118725	0.0085043	0.205738	-0.000545618
73.6	0.751654	0.117018	-0.00399322	0.65333			73.6	0.0116107	0.00857854	0.206679	-0.00110593
73.8	0.75329	0.117214	-0.00439886	0.654586			73.8	0.0116834	0.00881984	0.207818	-0.00140987
74	0.75452	0.117243	-0.00510606	0.655444			74	0.0120736	0.00922391	0.209094	-0.00151252
74.2	0.755484	0.117162	-0.00591915	0.656061			74.2	0.0125525	0.00947191	0.21032	-0.00164357
74.4	0.756609	0.117078	-0.00658291	0.656689			74.4	0.0131375	0.0095792	0.211462	-0.00180557
74.6	0.758048	0.117012	-0.00703625	0.657504			74.6	0.0139002	0.00967272	0.212454	-0.00195654
74.8	0.759928	0.116968	-0.00717861	0.658761			74.8	0.0146894	0.00952886	0.213207	-0.00201051
75	0.762215	0.117003	-0.0070006	0.660382			75	0.0152664	0.00918008	0.213488	-0.00190218
75.2	0.764817	0.117002	-0.00662518	0.662167			75.2	0.0158178	0.00903166	0.213642	-0.00139313
75.4	0.767698	0.116993	-0.00606623	0.6642			75.4	0.0163785	0.00911743	0.213764	-0.000504478
75.6	0.770639	0.116956	-0.00543442	0.666434			75.6	0.0167767	0.00927559	0.213956	0.000537425
75.8	0.773582	0.116864	-0.00470396	0.66869			75.8	0.0170373	0.00959119	0.214335	0.00148329
76	0.776515	0.116791	-0.00373986	0.67097			76	0.017222	0.0100487	0.215068	0.00210947
76.2	0.77956	0.117048	-0.00260088	0.673386			76.2	0.0173189	0.0106506	0.21615	0.0024825
76.4	0.782453	0.117474	-0.00149079	0.675661			76.4	0.0172201	0.0112483	0.217411	0.00256912
76.6	0.785041	0.117852	-0.000534135	0.677646			76.6	0.0170392	0.0117818	0.218722	0.00256241
76.8	0.787425	0.11812	9.91e-05	0.679279			76.8	0.0167799	0.0123197	0.219955	0.00257149
77	0.789426	0.118299	0.000217545	0.680498			77	0.0165024	0.0127301	0.221148	0.00271116
77.2	0.790974	0.11833	4.37e-05	0.6814			77.2	0.016108	0.012936	0.222092	0.00275314
77.4	0.792171	0.118307	-0.000281291	0.682182			77.4	0.015679	0.0130074	0.222812	0.00262094
77.6	0.793533	0.118426	-0.000592	0.683071			77.6	0.0151879	0.012935	0.223261	0.00219935
77.8	0.79512	0.118777	-0.000862633	0.684216			77.8	0.014515	0.0125075	0.223439	0.00142246
78	0.797034	0.119428	-0.00107412	0.685673			78	0.0138417	0.0119545	0.223353	0.000549955
78.2	0.799161	0.120304	-0.00145924	0.687416			78.2	0.0133027	0.0112371	0.223064	-0.000268663
78.4	0.801327	0.121105	-0.00223446	0.689312			78.4	0.012838	0.0104248	0.222631	-0.000815491
78.6	0.803489	0.121753	-0.00343704	0.69125			78.6	0.0124471	0.00976485	0.222092	-0.00104657
78.8	0.805545	0.122145	-0.00491895	0.693233			78.8	0.0124183	0.00942251	0.221738	-0.000919474
79	0.807536	0.122325	-0.00644798	0.695337			79	0.012789	0.00938649	0.221835	-0.000596387
79.2	0.809366	0.122208	-0.00780928	0.697437			79.2	0.0134213	0.00956322	0.222467	-0.000121972
79.4	0.811229	0.12206	-0.00875125	0.699433			79.4	0.0143511	0.0100033	0.223525	0.000334331
79.6	0.813008	0.121782	-0.00922793	0.701201			79.6	0.0153658	0.0104795	0.224811	0.000812442
79.8	0.814762	0.121466	-0.00937193	0.702652			79.8	0.0161576	0.010862	0.226048	0.00133223
80	0.816491	0.120854	-0.0093156	0.703762			80	0.0164687	0.0109407	0.226996	0.0018818
80.2	0.818242	0.119999	-0.00918534	0.704571			80.2	0.0164579	0.0109031	0.227732	0.00240209
80.4	0.820191	0.119026	-0.00901203	0.705215			80.4	0.0161126	0.0106162	0.228213	0.00277678
80.6	0.822359	0.118212	-0.00872544	0.706037			80.6	0.0156147	0.0101095	0.228555	0.00285342
80.8	0.824888	0.117614	-0.00813712	0.70728			80.8	0.0150215	0.00960808	0.228845	0.0026391
81	0.827836	0.1175	-0.00715304	0.70902			81	0.0145082	0.00920973	0.229095	0.00213006
81.2	0.83111	0.117836	-0.0060474	0.711135			81.2	0.0139735	0.00870288	0.229006	0.00127588
81.4	0.834246	0.11852	-0.00503558	0.713547			81.4	0.0134335	0.00816234	0.228622	0.0001692
81.6	0.837206	0.119311	-0.00422605	0.716027			81.6	0.0130218	0.00771159	0.228071	-0.000945145
81.8	0.839904	0.120095	-0.00375768	0.718446			81.8	0.0127657	0.00728814	0.22754	-0.00204439
82	0.842213	0.120582	-0.00388142	0.720632			82	0.0126053	0.0070761	0.227211	-0.00301149
82.2	0.844314	0.120954	-0.0042558	0.722665			82.2	0.0126783	0.00715397	0.227169	-0.00365856
82.4	0.846387	0.121222	-0.00464834	0.724641			82.4	0.0131973	0.00751204	0.227729	-0.00388955
82.6	0.848404	0.121583	-0.00493356	0.72653			82.6	0.0139955	0.00805644	0.228951	-0.00382777
82.8	0.85033	0.12205	-0.00500954	0.728293			82.8	0.0149676	0.00874365	0.230576	-0.00351677
83	0.852243	0.122682	-0.00483469	0.729833			83	0.0160065	0.00948685	0.232324	-0.00298859
83.2	0.854152	0.12325	-0.00449131	0.7312			83.2	0.0169197	0.0103234	0.234345	-0.00217768
83.4	0.856175	0.123712	-0.00411697	0.732475			83.4	0.0175704	0.0111068	0.236439	-0.00125588
83.6	0.858525	0.124089	-0.0037793	0.733889			83.6	0.0179815	0.011833	0.238429	-0.000163655
83.8	0.861091	0.124387	-0.00360338	0.73536			83.8	0.0181558	0.0123902	0.240117	0.000855495
84	0.863721	0.124595	-0.00365928	0.736837			84	0.0181918	0.0127328	0.241546	0.00166786
84.2	0.866124	0.124685	-0.0039778	0.738319			84.2	0.0182918	0.0128909	0.242687	0.00216974
84.4	0.8681	0.124665	-0.00444931	0.739658			84.4	0.0183021	0.0129864	0.243508	0.00244604
84.6	0.869539	0.124592	-0.00500744	0.74073			84.6	0.0182311	0.0129191	0.243837	0.00229622
84.8	0.870497	0.124554	-0.00569485	0.741677			84.8	0.0180574	0.0125875	0.243754	0.00179694
85	0.871098	0.124541	-0.00643247	0.742685			85	0.0178483	0.0122357	0.243509	0.00120575
85.2	0.871721	0.124411	-0.00720371	0.743785			85.2	0.0175042	0.011858	0.243154	0.000645018
85.4	0.872504	0.12419	-0.00800179	0.744944			85.4	0.0170158	0.0113869	0.242758	8.62e-05
85.6	0.87335	0.123857	-0.00884499	0.746196			85.6	0.0164591	0.0109461	0.242441	-0.000401939
85.8	0.874324	0.123294	-0.00957668	0.747393			85.8	0.0160295	0.0107084	0.242242	-0.000639167
86	0.875637	0.122621	-0.0101025	0.748662			86	0.0157421	0.0104853	0.242347	-0.000720989
86.2	0.877303	0.122122	-0.0103031	0.750001			86.2	0.0155663	0.0101838	0.242683	-0.000747565
86.4	0.879424	0.121815	-0.0101598	0.751649			86.4	0.0155676	0.0100651	0.243178	-0.00060271
86.6	0.881994	0.121444	-0.00984473	0.753413			86.6	0.0157786	0.0102227	0.244025	-0.000150619
86.8	0.884973	0.121076	-0.00935012	0.755412			86.8	0.0161733	0.0106091	0.245267	0.000539448
87	0.888237	0.12068	-0.0086489	0.757559			87	0.0166956	0.0110316	0.246429	0.00117343
87.2	0.89163	0.120222	-0.00772074	0.759811			87.2	0.0171326	0.0115244	0.247322	0.00170623
87.4	0.894821	0.119533	-0.00687185	0.761842			87.4	0.0175383	0.0119345	0.248028	0.00196608
87.6	0.897748	0.118816	-0.00611621	0.763711			87.6	0.0179561	0.0123292	0.248527	0.00195661
87.8	0.900388	0.118211	-0.005531	0.765386			87.8	0.0183661	0.0125753	0.248827	0.00169065
88	0.902826	0.117899	-0.0050738	0.766814			88	0.0186109	0.0128274	0.249029	0.00145697
88.2	0.905186	0.117955	-0.00480162	0.768047			88.2	0.0189576	0.0129817	0.249313	0.00129726
88.4	0.907664	0.118555	-0.0045145	0.769416			88.4	0.0193498	0.0130702	0.249735	0.00128803
88.6	0.910176	0.119557	-0.00425195	0.770949			88.6	0.0196191	0.0129263	0.250135	0.00130462
88.8	0.912788	0.120745	-0.00402958	0.77273			88.8	0.0196682	0.0126934	0.25057	0.00142219
89	0.915301	0.121991	-0.00386654	0.774722			89	0.0196554	0.0123894	0.251179	0.00157311
89.2	0.917576	0.123207	-0.00383172	0.776862			89.2	0.0195097	0.0121366	0.251842	0.00163186
89.4	0.919601	0.124114	-0.00406148	0.778829			89.4	0.0192534	0.0118966	0.252528	0.00167851
89.6	0.921584	0.124831	-0.00438181	0.780757			89.6	0.0189027	0.0117382	0.253375	0.00178119
89.8	0.923524	0.125455	-0.00467603	0.782605			89.8	0.0185222	0.0117508	0.254248	0.00188008
90	0.925418	0.125889	-0.00503798	0.784398			90	0.0181964	0.0120253	0.255038	0.00198536
90.2	0.927266	0.126081	-0.00551225	0.786007			90.2	0.0180747	0.0124581	0.255962	0.00220563
90.4	0.929021	0.126214	-0.00588944	0.787559			90.4	0.0181008	0.0128535	0.256741	0.00238039
90.6	0.930759	0.12624	-0.00611875	0.789058			90.6	0.0182715	0.0133067	0.257419	0.00245545
90.8	0.932514	0.126128	-0.00617504	0.790505			90.8	0.0185601	0.0138012	0.258124	0.00254839
91	0.934446	0.12594	-0.00615318	0.791898			91	0.0188706	0.0143037	0.25888	0.0026364
91.2	0.936671	0.12588	-0.00596967	0.793481			91.2	0.0190063	0.0147862	0.259375	0.00263088
91.4	0.939236	0.125953	-0.00572504	0.795271			91.4	0.0190649	0.0153564	0.259851	0.00268091
91.6	0.942152	0.126239	-0.00542045	0.797254			91.6	0.0190908	0.0158133	0.26021	0.00281669
91.8	0.945436	0.126831	-0.0051075	0.799396			91.8	0.0190466	0.0159764	0.260499	0.00282015
92	0.948949	0.127867	-0.0046391	0.801831			92	0.0189039	0.015814	0.260737	0.00257341
92.2	0.952495	0.129117	-0.00413679	0.804387			92.2	0.0186372	0.0154433	0.26112	0.00215852
92.4	0.955992	0.1303	-0.00369714	0.806967			92.4	0.0182719	0.0149588	0.261675	0.00169706
92.6	0.959217	0.131271	-0.00337319	0.809421			92.6	0.0178698	0.0144706	0.262417	0.00115427
92.8	0.962041	0.131955	-0.00325818	0.811666			92.8	0.0173406	0.0140192	0.263102	0.00037122
93	0.964497	0.132166	-0.00333621	0.813606			93	0.0167248	0.0136678	0.263767	-0.000507759
93.2	0.966724	0.132035	-0.00340754	0.815364			93.2	0.0162496	0.0134482	0.264391	-0.00139939
93.4	0.968853	0.131967	-0.00332537	0.817068			93.4	0.015931	0.0132533	0.264912	-0.00231741
93.6	0.970901	0.132041	-0.00310433	0.818631			93.6	0.0157629	0.0130101	0.265381	-0.00310568
93.8	0.97281	0.132234	-0.00280597	0.819955			93.8	0.0158364	0.0127896	0.266013	-0.00346451
94	0.974486	0.132473	-0.00258171	0.820949			94	0.016015	0.0124981	0.266626	-0.00351458
94.2	0.976089	0.132715	-0.00233216	0.82168			94.2	0.0161914	0.0121589	0.26731	-0.00329578
94.4	0.977634	0.132916	-0.00190516	0.822215			94.4	0.0162431	0.0118199	0.268075	-0.0029156
94.6	0.979162	0.133002	-0.00143466	0.822673			94.6	0.016056	0.0114777	0.268782	-0.00248424
94.8	0.980764	0.133072	-0.000914115	0.823303			94.8	0.0156097	0.0110951	0.269307	-0.00203582
95	0.982598	0.133126	-0.00035847	0.824056			95	0.015072	0.0106956	0.269705	-0.00145725
95.2	0.984671	0.133153	6.07e-05	0.824869			95.2	0.0143818	0.0100934	0.269858	-0.000978447
95.4	0.986858	0.133108	0.000205589	0.825679			95.4	0.0138229	0.00945786	0.270022	-0.000594372
95.6	0.989014	0.133006	0.000153507	0.826547			95.6	0.0136003	0.00893351	0.270371	-0.00037272
95.8	0.991062	0.132568	-0.000199001	0.8273			95.8	0.0137851	0.00866118	0.270907	-0.000251896
96	0.99299	0.131843	-0.000819343	0.828182			96	0.0142001	0.00848598	0.271426	-0.000240943
96.2	0.994666	0.13091	-0.00159556	0.829229			96.2	0.0148581	0.00862684	0.272083	-0.000159827
96.4	0.996256	0.129873	-0.00250009	0.830616			96.4	0.0155832	0.00884267	0.272606	-0.000168748
96.6	0.99792	0.128827	-0.00337534	0.83221			96.6	0.0164082	0.00916786	0.273019	-8.8e-05
96.8	0.999623	0.128075	-0.00404542	0.834081			96.8	0.0173429	0.0094516	0.27346	0.000113821
97	1.00134	0.127684	-0.00449616	0.835969			97	0.0183424	0.00982962	0.274165	0.000463176
97.2	1.00305	0.127589	-0.00487114	0.837835			97.2	0.0193281	0.0102818	0.274916	0.000884866
97.4	1.00466	0.127655	-0.00530279	0.839464			97.4	0.0201435	0.0108407	0.275665	0.00136319
97.6	1.00625	0.127925	-0.00580384	0.841112			97.6	0.0205333	0.0111979	0.276248	0.00164858
97.8	1.00807	0.128225	-0.00620302	0.842838			97.8	0.0204651	0.0113831	0.276689	0.00173225
98	1.01014	0.128523	-0.00638852	0.844787			98	0.0201302	0.0115346	0.277145	0.00166582
98.2	1.01234	0.128718	-0.00647728	0.846679			98.2	0.0196081	0.0116157	0.277645	0.00158635
98.4	1.01478	0.128901	-0.00634777	0.84848			98.4	0.0189155	0.0116459	0.27822	0.00156996
98.6	1.01735	0.128922	-0.00616578	0.85004			98.6	0.0182274	0.0117076	0.278819	0.0016846
98.8	1.01993	0.128812	-0.00604727	0.851464			98.8	0.0178195	0.0118733	0.279567	0.00190979
99	1.02237	0.128688	-0.00607779	0.85277			99	0.0177417	0.0120629	0.280445	0.00219259
99.2	1.02476	0.128763	-0.00606407	0.854341			99.2	0.0178883	0.0121994	0.281416	0.00238144
99.4	1.02708	0.129028	-0.00604089	0.856242			99.4	0.0182745	0.0122406	0.282287	0.00254196
99.6	1.02946	0.129509	-0.00589374	0.858442			99.6	0.0188091	0.0122641	0.28309	0.00269842
99.8	1.03186	0.130169	-0.00566263	0.860694			99.8	0.0192085	0.0122506	0.283772	0.00265111
100	1.03447	0.131002	-0.00529076	0.863			100	0.0194075	0.0121015	0.284118	0.0022702
100.2	1.03715	0.131895	-0.00486049	0.865044			100.2	0.0195383	0.0120231	0.284212	0.00174096
100.4	1.03968	0.132552	-0.00453667	0.866757			100.4	0.0195506	0.0119572	0.284198	0.00103919
100.6	1.04207	0.132873	-0.00447149	0.868185			100.6	0.0194671	0.011982	0.284177	0.000241849
100.8	1.04443	0.132986	-0.00469197	0.869592			100.8	0.0192909	0.0119996	0.28391	-0.000703582
101	1.04664	0.132811	-0.005212	0.870843			101	0.0190911	0.0120378	0.283584	-0.00165854
101.2	1.04872	0.132288	-0.00599078	0.872046			101.2	0.0188208	0.0118516	0.283289	-0.00266601
101.4	1.05068	0.131349	-0.00693554	0.873138			101.4	0.0186556	0.0117239	0.283228	-0.00351864
101.6	1.0524	0.130229	-0.00783691	0.874045			101.6	0.0185916	0.011684	0.283376	-0.00419047
101.8	1.05376	0.128887	-0.00872196	0.874417			101.8	0.0185739	0.0118067	0.283828	-0.00444222
102	1.05494	0.127454	-0.00958496	0.874415			102	0.0185002	0.0119917	0.284631	-0.00427585
102.2	1.05609	0.126115	-0.0104073	0.874385			102.2	0.0184601	0.0122183	0.28573	-0.00367565
102.4	1.05734	0.1252	-0.0110666	0.874644			102.4	0.0184215	0.0123441	0.287036	-0.00278109
102.6	1.0588	0.124746	-0.0115777	0.875463			102.6	0.0181524	0.0123217	0.288489	-0.00171823
102.8	1.06068	0.12479	-0.0117605	0.877004			102.8	0.0179076	0.0121813	0.290067	-0.00055751
103	1.06296	0.125194	-0.0115732	0.879087			103	0.0177709	0.0120137	0.291567	0.000586362
103.2	1.06556	0.125757	-0.0110924	0.881316			103.2	0.0177752	0.0120077	0.293092	0.00159954
103.4	1.06856	0.126506	-0.0102953	0.883551			103.4	0.017802	0.0121283	0.294566	0.00236139
103.6	1.07178	0.127236	-0.0092346	0.885689			103.6	0.0181865	0.0123507	0.296017	0.00307217
103.8	1.07493	0.12782	-0.0082305	0.887736			103.8	0.0187196	0.0125823	0.297294	0.00374369
104	1.07792	0.127985	-0.00740632	0.889635			104	0.0191977	0.0126876	0.298311	0.00427884
104.2	1.0808	0.127821	-0.00678722	0.891468			104.2	0.01962	0.0126698	0.299051	0.00463578
104.4	1.08348	0.127379	-0.00640546	0.893063			104.4	0.0199765	0.0124137	0.299412	0.00464359
104.6	1.08595	0.126742	-0.00633807	0.894273			104.6	0.0201548	0.0118649	0.299249	0.00418068
104.8	1.08836	0.126143	-0.0063307	0.895158			104.8	0.0201314	0.0111408	0.298716	0.00326369
105	1.09064	0.125796	-0.0063185	0.896005			105	0.0201059	0.0105523	0.298069	0.00207282
105.2	1.09279	0.125837	-0.00622186	0.896779			105.2	0.0199561	0.0100485	0.297282	0.000657481
105.4	1.09483	0.126192	-0.0060821	0.89758			105.4	0.0197382	0.00969506	0.296565	-0.000654935
105.6	1.0969	0.126953	-0.00580885	0.898545			105.6	0.0193559	0.00942798	0.296034	-0.00197881
105.8	1.09894	0.127888	-0.00543184	0.899921			105.8	0.0188621	0.00919026	0.295755	-0.00325459
106	1.10099	0.128931	-0.00506664	0.901662			106	0.0182016	0.00901276	0.295725	-0.00435685
106.2	1.103	0.129967	-0.00478021	0.903731			106.2	0.0175501	0.00898733	0.295986	-0.00503478
106.4	1.10502	0.130913	-0.0046199	0.905961			106.4	0.0170632	0.0091395	0.296507	-0.00540578
106.6	1.10706	0.131795	-0.0045521	0.908349			106.6	0.0168569	0.00956123	0.297406	-0.00538592
106.8	1.10915	0.132632	-0.00455768	0.910598			106.8	0.0170471	0.0102972	0.29876	-0.00494308
107	1.1114	0.133501	-0.00443823	0.912708			107	0.0175972	0.0110456	0.300335	-0.00412598
107.2	1.11373	0.134154	-0.00434378	0.91477			107.2	0.0182295	0.0115876	0.301955	-0.00318064
107.4	1.11618	0.134654	-0.00426765	0.91696			107.4	0.0186418	0.0118778	0.303278	-0.00226786
107.6	1.11884	0.134938	-0.00416122	0.919143			107.6	0.0188601	0.0121234	0.304332	-0.00135184
107.8	1.12173	0.13522	-0.00405578	0.921332			107.8	0.0188759	0.0123552	0.305074	-0.000547876
108	1.12476	0.135597	-0.00404273	0.923339			108	0.0185988	0.0125322	0.3055	-6.81e-05
108.2	1.12806	0.136267	-0.003981	0.925238			108.2	0.018199	0.0128182	0.305681	9.06e-05
108.4	1.13134	0.137081	-0.00388834	0.926914			108.4	0.0179238	0.0132899	0.305974	3.57e-05
108.6	1.13426	0.137799	-0.00392737	0.928489			108.6	0.0177463	0.0137592	0.306372	-0.000240924
108.8	1.13676	0.138236	-0.00413782	0.929893			108.8	0.0175957	0.0141072	0.306647	-0.00072812
109	1.13881	0.138323	-0.00442159	0.93121			109	0.0176006	0.0143361	0.306845	-0.00126912
109.2	1.14037	0.137978	-0.00471268	0.932311			109.2	0.0177618	0.0143185	0.307023	-0.00190603
109.4	1.14151	0.137102	-0.00512234	0.933243			109.4	0.0179619	0.0139927	0.307234	-0.00248835
109.6	1.14237	0.13597	-0.00556644	0.933975			109.6	0.0180912	0.0132717	0.307471	-0.00299908
109.8	1.14293	0.134713	-0.00599924	0.934516			109.8	0.0180324	0.0121638	0.307812	-0.003483
110	1.14343	0.13342	-0.00648914	0.934972			110	0.0177585	0.0109383	0.308272	-0.00403001
110.2	1.14407	0.132289	-0.00694261	0.935478			110.2	0.0173079	0.00980474	0.308764	-0.00446807
110.4	1.14507	0.131449	-0.00710256	0.936187			110.4	0.0167118	0.00877407	0.309162	-0.00487562
110.6	1.14647	0.130748	-0.00709442	0.937189			110.6	0.0158587	0.00774008	0.309207	-0.0053659
110.8	1.14857	0.130234	-0.00688863	0.938677			110.8	0.0149219	0.00686522	0.309065	-0.00590504
111	1.15135	0.130062	-0.00641071	0.940702			111	0.0140063	0.00615065	0.30881	-0.00643044
111.2	1.15459	0.130316	-0.00577018	0.943096			111.2	0.0131449	0.00563427	0.308667	-0.00692513
111.4	1.15805	0.131073	-0.0052092	0.9456			111.4	0.0123702	0.00526841	0.308637	-0.00737343
111.6	1.16158	0.132168	-0.00482699	0.94794			111.6	0.0119189	0.00519509	0.3089	-0.007679
111.8	1.16506	0.133491	-0.00456832	0.950028			111.8	0.0117614	0.00545353	0.309461	-0.00775203
112	1.16806	0.134679	-0.00447453	0.951707			112	0.0119004	0.00590369	0.310293	-0.0075947
112.2	1.17079	0.135682	-0.00442784	0.953226			112.2	0.0123386	0.00649055	0.311236	-0.00724205
112.4	1.17332	0.136427	-0.00439085	0.954668			112.4	0.0131196	0.00725138	0.312212	-0.0066584
112.6	1.17576	0.137107	-0.00411639	0.956021			112.6	0.0141744	0.00816848	0.313258	-0.00594668
112.8	1.17797	0.13759	-0.00381288	0.957249			112.8	0.0154588	0.00898099	0.314257	-0.00512675
113	1.18011	0.137769	-0.00358458	0.958353			113	0.0167274	0.0096566	0.315163	-0.00428001
113.2	1.18207	0.137706	-0.00342092	0.959297			113.2	0.0178182	0.0100253	0.316008	-0.0035597
113.4	1.18389	0.137388	-0.00327666	0.960045			113.4	0.0186036	0.0102969	0.316807	-0.00306939
113.6	1.18565	0.136839	-0.00320464	0.960764			113.6	0.019171	0.0105955	0.317505	-0.0026463
113.8	1.18742	0.136198	-0.00312513	0.961493			113.8	0.0193824	0.0108665	0.318132	-0.00245271
114	1.18937	0.135779	-0.00296685	0.962422			114	0.0193347	0.0110487	0.318718	-0.00243668
114.2	1.1914	0.135382	-0.00303146	0.96337			114.2	0.0190582	0.0111462	0.319137	-0.0025272
114.4	1.19375	0.135282	-0.0031859	0.964592			114.4	0.0188108	0.0111047	0.319567	-0.00260217
114.6	1.19629	0.135428	-0.00349388	0.966043			114.6	0.0184565	0.0107452	0.319996	-0.00278905
114.8	1.19874	0.135636	-0.00409711	0.967493			114.8	0.0182009	0.0102633	0.320505	-0.00288425
115	1.201	0.135897	-0.00503123	0.96884			115	0.0181129	0.0097143	0.321041	-0.00282921
115.2	1.20321	0.136229	-0.00600205	0.970152			115.2	0.0183222	0.00923493	0.321656	-0.00257676
115.4	1.20536	0.136599	-0.00682996	0.97141			115.4	0.0186943	0.00895112	0.322296	-0.00213243
115.6	1.20738	0.136846	-0.00747224	0.97265			115.6	0.0193806	0.0090462	0.323114	-0.00137933
115.8	1.20944	0.13702	-0.00775682	0.974098			115.8	0.0203536	0.00952814	0.324044	-0.000366667
116	1.21144	0.136976	-0.00780626	0.975632			116	0.0214298	0.0103106	0.324892	0.000743199
116.2	1.21324	0.136693	-0.00768366	0.977097			116.2	0.0225429	0.011378	0.325667	0.00184896
116.4	1.21466	0.135982	-0.00772291	0.978385			116.4	0.023573	0.012434	0.326324	0.00284839
116.6	1.21581	0.13505	-0.00777733	0.979525			116.6	0.0242017	0.0132033	0.326786	0.00336382
116.8	1.2169	0.134177	-0.00775367	0.980543			116.8	0.0242388	0.0134388	0.327008	0.00317151
117	1.21802	0.133412	-0.00746313	0.9815			117	0.0238717	0.0133539	0.32731	0.00248474
117.2	1.21941	0.13281	-0.00697227	0.982573			117.2	0.0230748	0.0129657	0.327776	0.0014589
117.4	1.22109	0.132535	-0.00630586	0.983781			117.4	0.0218412	0.0123891	0.328298	0.000144549
117.6	1.2231	0.132608	-0.0056002	0.985119			117.6	0.0204878	0.011958	0.32887	-0.00113416
117.8	1.22529	0.132845	-0.00499755	0.986484			117.8	0.0192116	0.011784	0.32946	-0.00225733
118	1.22784	0.133366	-0.0044428	0.987984			118	0.0180448	0.0116655	0.330112	-0.0032635
118.2	1.23061	0.134109	-0.00388455	0.989544			118.2	0.0170453	0.0115737	0.330844	-0.0040816
118.4	1.23346	0.134794	-0.00343094	0.991087			118.4	0.0163561	0.0116209	0.331783	-0.00463895
118.6	1.23652	0.135557	-0.00287916	0.992762			118.6	0.0159299	0.011621	0.332699	-0.00492353
118.8	1.23985	0.136357	-0.00228505	0.994521			118.8	0.0157959	0.0117124	0.333657	-0.00486019
119	1.24347	0.137037	-0.0017775	0.996326			119	0.0160871	0.0122098	0.334794	-0.0042845
119.2	1.24713	0.137373	-0.00143167	0.998147			119.2	0.0167833	0.0130464	0.335989	-0.00332487
119.4	1.2509	0.137606	-0.000956786	1.00006			119.4	0.0177597	0.0139893	0.337046	-0.00219503
119.6	1.25442	0.137549	-0.000787316	1.00174			119.6	0.0187541	0.0148759	0.337959	-0.00110777
119.8	1.25739	0.137153	-0.000934284	1.00303			119.8	0.0196867	0.015542	0.338792	-0.000136802
120	1.25963	0.136555	-0.00137486	1.00391			120	0.0201309	0.015524	0.339145	0.000323059
120.2	1.26135	0.136078	-0.00197265	1.00461			120.2	0.0200259	0.014671	0.33909	0.000218853
120.4	1.2627	0.135678	-0.00285185	1.0052			120.4	0.0195087	0.013274	0.33885	-0.000148622
120.6	1.26389	0.135357	-0.00375311	1.0058			120.6	0.0188818	0.0117152	0.338637	-0.000518615
120.8	1.26525	0.135214	-0.00459997	1.00663			120.8	0.0180335	0.0101731	0.338226	-0.00088368
121	1.2667	0.135312	-0.00534118	1.0077			121	0.0173353	0.00905688	0.337873	-0.00105842
121.2	1.26825	0.135641	-0.00601642	1.00885			121.2	0.0168819	0.00846563	0.337715	-0.00114832
121.4	1.26989	0.136219	-0.00652138	1.01005			121.4	0.0165959	0.00812848	0.33768	-0.00122097
121.6	1.27175	0.136974	-0.00684239	1.01137			121.6	0.0164197	0.00787902	0.337906	-0.0012037
121.8	1.27367	0.137774	-0.00697392	1.01293			121.8	0.0165353	0.00791401	0.338608	-0.000959692
122	1.27582	0.138422	-0.00692114	1.01476			122	0.0168334	0.00818683	0.339762	-0.000553802
122.2	1.27829	0.138989	-0.0066216	1.01688			122.2	0.0172887	0.00869474	0.341101	0.000152809
122.4	1.28101	0.139443	-0.00620634	1.01913			122.4	0.0178469	0.00945738	0.342614	0.00100351
122.6	1.28398	0.139717	-0.00572962	1.02144			122.6	0.0184793	0.0103785	0.344158	0.0018157
122.8	1.28703	0.139819	-0.00516673	1.02359			122.8	0.018992	0.011098	0.345455	0.00234982
123	1.29013	0.139844	-0.00450691	1.02553			123	0.0193931	0.0114836	0.346441	0.00259673
123.2	1.29287	0.139397	-0.004181	1.02709			123.2	0.0196575	0.0114588	0.347189	0.00254593
123.4	1.29519	0.138446	-0.00411383	1.02822			123.4	0.0198484	0.0110431	0.347711	0.00225075
123.6	1.29703	0.13737	-0.0042307	1.02901			123.6	0.019923	0.0103382	0.347947	0.00176315
123.8	1.29858	0.136301	-0.00454717	1.02955			123.8	0.0198848	0.00945997	0.348065	0.00119093
124	1.29988	0.135339	-0.00510042	1.02988			124	0.0196141	0.00853347	0.347972	0.000636822
124.2	1.30127	0.134853	-0.00560566	1.03019			124.2	0.0190873	0.00773749	0.347589	5.33e-05
124.4	1.30279	0.134858	-0.00609593	1.03068			124.4	0.0184843	0.00715839	0.347008	-0.000522207
124.6	1.30441	0.135089	-0.00653841	1.03142			124.6	0.0180974	0.00705264	0.346529	-0.00103713
124.8	1.30622	0.135566	-0.00690697	1.0324			124.8	0.0179202	0.0073092	0.346191	-0.00160609
125	1.3082	0.136127	-0.0072113	1.03363			125	0.018084	0.00796514	0.346158	-0.00218253
125.2	1.31037	0.136699	-0.00734105	1.0351			125.2	0.0186364	0.00896714	0.346596	-0.00262452
125.4	1.31275	0.137257	-0.00732014	1.03682			125.4	0.0193696	0.0102629	0.34741	-0.00298239
125.6	1.31535	0.137906	-0.00721025	1.03861			125.6	0.0200846	0.0115647	0.348581	-0.00323571
125.8	1.31798	0.138624	-0.00710438	1.04047			125.8	0.0207561	0.0127369	0.349906	-0.00333102
126	1.32076	0.139373	-0.00691973	1.04243			126	0.0211492	0.0135645	0.351192	-0.00345552
126.2	1.32361	0.140002	-0.0067735	1.04441			126.2	0.0211813	0.0140035	0.35235	-0.00372604
126.4	1.32656	0.140565	-0.00649615	1.04636			126.4	0.0209411	0.0141955	0.353525	-0.00396545
126.6	1.32951	0.140972	-0.00609155	1.04833			126.6	0.0204568	0.0139923	0.354436	-0.00435882
126.8	1.33242	0.141125	-0.00563245	1.05036			126.8	0.0198999	0.0136099	0.355296	-0.00477261
127	1.33515	0.141031	-0.00522524	1.05227			127	0.0194079	0.0132433	0.356275	-0.00497844
127.2	1.33772	0.140953	-0.00478746	1.05404			127.2	0.0189621	0.0129288	0.357268	-0.00487139
127.4	1.34017	0.140803	-0.00444938	1.05565			127.4	0.0183994	0.0124212	0.357964	-0.00470615
127.6	1.34242	0.140634	-0.00418941	1.05727			127.6	0.0177833	0.0118966	0.358393	-0.00436667
127.8	1.34458	0.140517	-0.00392548	1.05888			127.8	0.0172611	0.0114821	0.35861	-0.00388594
128	1.34665	0.140475	-0.00363253	1.06048			128	0.0171052	0.0111635	0.358698	-0.00333445
128.2	1.34868	0.140376	-0.00323226	1.06219			128.2	0.0173342	0.011074	0.358821	-0.00280192
128.4	1.35053	0.140399	-0.00271327	1.06391			128.4	0.0179286	0.0112342	0.359108	-0.0023256
128.6	1.35235	0.140554	-0.00220096	1.06535			128.6	0.0188375	0.011638	0.359599	-0.00189853
128.8	1.35429	0.1409	-0.00174975	1.06652			128.8	0.0199201	0.0121734	0.360245	-0.0014438
129	1.35638	0.141343	-0.00149677	1.06744			129	0.0209846	0.0126994	0.360921	-0.00108684
129.2	1.3585	0.14177	-0.00159724	1.06817			129.2	0.0219805	0.0130876	0.361645	-0.000847521
129.4	1.36076	0.142093	-0.00194745	1.06893			129.4	0.0227679	0.0132867	0.362187	-0.000723185
129.6	1.36317	0.142255	-0.00236974	1.06995			129.6	0.0232748	0.0133701	0.362556	-0.000596148
129.8	1.36559	0.142249	-0.00273717	1.07115			129.8	0.0234665	0.0133683	0.362728	-0.000580734
130	1.36802	0.142206	-0.00298198	1.07245			130	0.0233216	0.0134055	0.362857	-0.000596697
130.2	1.37032	0.142182	-0.00317652	1.07376			130.2	0.0229585	0.0134717	0.362912	-0.000767513
130.4	1.37232	0.142086	-0.00345145	1.07507			130.4	0.0226705	0.0137803	0.363265	-0.000919268
130.6	1.37415	0.141812	-0.00392405	1.07616			130.6	0.0223149	0.014132	0.36378	-0.00115976
130.8	1.37586	0.141368	-0.00453323	1.07708			130.8	0.0219566	0.0144566	0.364311	-0.00149022
131	1.37754	0.14068	-0.00514877	1.07812			131	0.0216291	0.014618	0.364682	-0.00200884
131.2	1.3792	0.139875	-0.00556317	1.07938			131.2	0.0213586	0.0145943	0.364967	-0.00261725
131.4	1.38104	0.139033	-0.0058222	1.08062			131.4	0.0211503	0.0143509	0.365101	-0.00330945
131.6	1.38294	0.138326	-0.00593818	1.08182			131.6	0.0211916	0.0140366	0.365274	-0.00401544
131.8	1.38491	0.137749	-0.00583113	1.08317			131.8	0.021359	0.0137728	0.365652	-0.00466017
132	1.38683	0.137474	-0.00564595	1.08437			132	0.021647	0.0137061	0.366194	-0.00509181
132.2	1.38893	0.137413	-0.00550202	1.08525			132.2	0.0219821	0.013908	0.366864	-0.00525275
132.4	1.39126	0.137491	-0.00537101	1.08603			132.4	0.0222994	0.0142269	0.367646	-0.00509461
132.6	1.39387	0.13768	-0.00516092	1.08689			132.6	0.02243	0.0143398	0.368228	-0.00482799
132.8	1.39659	0.137861	-0.00502097	1.08771			132.8	0.0223405	0.0141421	0.368579	-0.00443993
133	1.39927	0.138006	-0.00488443	1.08848			133	0.0220617	0.0136749	0.368785	-0.00387825
133.2	1.40164	0.138133	-0.00484949	1.08934			133.2	0.0217394	0.0129795	0.368864	-0.00310329
133.4	1.40375	0.138383	-0.00484575	1.09021			133.4	0.0213886	0.0122267	0.368737	-0.00238848
133.6	1.40572	0.138801	-0.00490733	1.09114			133.6	0.0210722	0.0115748	0.368778	-0.00175924
133.8	1.40778	0.13955	-0.0049623	1.09232			133.8	0.0208427	0.0110163	0.369132	-0.00133489
134	1.41	0.140511	-0.00497782	1.09381			134	0.0206006	0.0104524	0.369723	-0.0012617
134.2	1.41262	0.141598	-0.0048882	1.09549			134.2	0.0201814	0.00984306	0.370407	-0.00158982
134.4	1.41535	0.142666	-0.00481531	1.09729			134.4	0.019796	0.00926376	0.371248	-0.00211503
134.6	1.41811	0.143666	-0.00469587	1.09919			134.6	0.019601	0.00879869	0.372278	-0.00267091
134.8	1.42074	0.144471	-0.00461657	1.10093			134.8	0.0196387	0.00857014	0.373323	-0.00325142
135	1.42334	0.145092	-0.00460849	1.10257			135	0.0199734	0.00862408	0.374318	-0.00372434
135.2	1.42585	0.14572	-0.00453563	1.10425			135.2	0.0206995	0.00906324	0.375463	-0.00396271
135.4	1.42841	0.146348	-0.00424284	1.1061			135.4	0.021509	0.00982333	0.376826	-0.00394199
135.6	1.43091	0.146845	-0.00394198	1.10787			135.6	0.0222024	0.0109115	0.378188	-0.00363928
135.8	1.43361	0.147284	-0.00343991	1.1098			135.8	0.0227561	0.012118	0.37965	-0.00304748
136	1.43636	0.147672	-0.00285775	1.11173			136	0.0231203	0.0131563	0.381149	-0.00231601
136.2	1.43906	0.147899	-0.00230966	1.11346			136.2	0.0232627	0.0138623	0.382401	-0.00171426
136.4	1.4413	0.147873	-0.00196917	1.11471			136.4	0.0233262	0.0142157	0.383433	-0.00123312
136.6	1.44312	0.147665	-0.00176499	1.11566			136.6	0.0233302	0.0141863	0.384107	-0.00100401
136.8	1.44445	0.147222	-0.00194201	1.11633			136.8	0.0232393	0.0137951	0.384358	-0.00100729
137	1.44584	0.146771	-0.00217137	1.11684			137	0.0230542	0.013271	0.384284	-0.00121528
137.2	1.44747	0.14635	-0.00237119	1.11744			137.2	0.0226452	0.0126212	0.384097	-0.00163312
137.4	1.44954	0.146004	-0.00255078	1.11824			137.4	0.0218742	0.0119037	0.383723	-0.00229736
137.6	1.45185	0.145734	-0.00267792	1.11916			137.6	0.0208425	0.0113467	0.38336	-0.00299523
137.8	1.45432	0.14553	-0.00274979	1.11995			137.8	0.019661	0.0110459	0.383042	-0.00362181
138	1.45659	0.14523	-0.00294158	1.12062			138	0.0185742	0.0110298	0.382821	-0.00411299
138.2	1.4586	0.144732	-0.00324305	1.12111			138.2	0.0176604	0.0112466	0.382633	-0.00438021
138.4	1.46042	0.144109	-0.00354677	1.12161			138.4	0.0169255	0.0115754	0.382439	-0.00447517
138.6	1.4623	0.143421	-0.00384401	1.1223			138.6	0.0163925	0.0118199	0.382476	-0.004488
138.8	1.46432	0.142781	-0.00404265	1.12333			138.8	0.0159662	0.0119727	0.382855	-0.00451501
139	1.46643	0.142006	-0.00420113	1.12461			139	0.0154573	0.0120438	0.38354	-0.00450379
139.2	1.46863	0.141163	-0.00448851	1.12608			139.2	0.0150161	0.0121123	0.384497	-0.00432037
139.4	1.47096	0.140351	-0.00489554	1.12772			139.4	0.0148523	0.0121035	0.38579	-0.00409063
139.6	1.47322	0.139624	-0.00543051	1.12923			139.6	0.0148772	0.0120114	0.38722	-0.00390123
139.8	1.47526	0.138923	-0.00594789	1.1306			139.8	0.015138	0.0118298	0.388641	-0.00381461
140	1.47711	0.138394	-0.00641442	1.13195			140	0.0155216	0.0114291	0.390029	-0.00393962
140.2	1.47899	0.138168	-0.0066323	1.13347			140.2	0.015818	0.010893	0.391296	-0.0044022
140.4	1.48098	0.138289	-0.00663736	1.13498			140.4	0.0159922	0.0104409	0.392453	-0.00502961
140.6	1.48338	0.138831	-0.00619723	1.13663			140.6	0.0161445	0.0101903	0.393405	-0.00569567
140.8	1.48586	0.139513	-0.00566277	1.13829			140.8	0.0162639	0.0101317	0.394231	-0.00626988
141	1.48834	0.14021	-0.0052429	1.13987			141	0.0163713	0.0103435	0.395003	-0.00656853
141.2	1.4907	0.140884	-0.00500295	1.14119			141.2	0.0167052	0.0108799	0.395838	-0.00637728
141.4	1.49314	0.14148	-0.00479559	1.14225			141.4	0.0170792	0.0116079	0.396613	-0.00574738
141.6	1.49545	0.141893	-0.00484045	1.14308			141.6	0.0175138	0.0124315	0.397442	-0.00480066
141.8	1.49785	0.14235	-0.00496844	1.14381			141.8	0.0178436	0.0132661	0.398244	-0.00372859
142	1.50042	0.142871	-0.00501025	1.1445			142	0.0182202	0.0140329	0.399054	-0.0027307
142.2	1.50318	0.143229	-0.00497544	1.14519			142.2	0.0185216	0.0146793	0.399896	-0.00187124
142.4	1.50589	0.143389	-0.0050305	1.14593			142.4	0.0190136	0.015227	0.400677	-0.0010597
142.6	1.50855	0.143194	-0.00522339	1.14673			142.6	0.0197833	0.0158327	0.401346	-0.000161997
142.8	1.51113	0.142683	-0.00559857	1.14757			142.8	0.0209545	0.0165353	0.40196	0.000807912
143	1.51356	0.142042	-0.00614506	1.14838			143	0.0222623	0.0172229	0.402462	0.00173063
143.2	1.51584	0.14156	-0.00667899	1.14917			143.2	0.0234988	0.0177174	0.402828	0.00241698
143.4	1.51807	0.141184	-0.00693552	1.15011			143.4	0.0244306	0.0179614	0.403111	0.00269537
143.6	1.52027	0.141046	-0.00680728	1.1513			143.6	0.0248371	0.0177952	0.403263	0.0023461
143.8	1.52252	0.141207	-0.00627034	1.15274			143.8	0.0247294	0.0172402	0.403145	0.00146716
144	1.52484	0.141598	-0.00525047	1.15442			144	0.0242955	0.0164309	0.402827	0.000142369
144.2	1.52714	0.142002	-0.00402019	1.15627			144.2	0.023816	0.0154712	0.402451	-0.00129976
144.4	1.52917	0.14239	-0.0030394	1.15809			144.4	0.0233363	0.0144568	0.402247	-0.0026418
144.6	1.53105	0.142788	-0.00247655	1.15976			144.6	0.0229076	0.0134253	0.402272	-0.0036929
144.8	1.53306	0.143311	-0.00215394	1.16134			144.8	0.0224996	0.0123774	0.402559	-0.00447535
145	1.53534	0.144031	-0.00194437	1.16301			145	0.0219041	0.0113463	0.403007	-0.0049238
145.2	1.53788	0.144982	-0.00185081	1.16483			145.2	0.0211648	0.0103523	0.403457	-0.00527748
145.4	1.5408	0.146062	-0.00165387	1.16684			145.4	0.0203674	0.00944125	0.403769	-0.00571803
145.6	1.54406	0.147055	-0.0012582	1.16902			145.6	0.0197401	0.00864358	0.403912	-0.00618331
145.8	1.54736	0.147801	-0.000772074	1.17124			145.8	0.0193494	0.00814521	0.403987	-0.00635354
146	1.55048	0.14823	-0.000463155	1.17328			146	0.0194459	0.0080394	0.404089	-0.00619999
146.2	1.55342	0.148221	-0.000211469	1.17505			146.2	0.0198201	0.00834278	0.40433	-0.00574473
146.4	1.55618	0.147911	8.77e-06	1.17658			146.4	0.0201977	0.00872274	0.404514	-0.00510563
146.6	1.55863	0.147461	0.000175562	1.17787			146.6	0.0202367	0.0090709	0.404642	-0.00441436
146.8	1.56071	0.146751	0.000258339	1.17893			146.8	0.0197795	0.00920756	0.404692	-0.00399746
147	1.56254	0.145668	0.00031233	1.1797			147	0.018821	0.00920722	0.404681	-0.00387203
147.2	1.56403	0.144438	0.000221022	1.18021			147.2	0.0175072	0.0090668	0.404415	-0.00410065
147.4	1.56515	0.143127	-0.000107704	1.18033			147.4	0.0163082	0.00906274	0.404222	-0.00438981
147.6	1.56599	0.14189	-0.000575161	1.18021			147.6	0.0154397	0.00931339	0.404327	-0.00476829
147.8	1.56666	0.140914	-0.00131705	1.17988			147.8	0.0150248	0.00987894	0.404768	-0.00509262
148	1.56716	0.140335	-0.00223768	1.17952			148	0.0149772	0.0105004	0.405462	-0.00541057
148.2	1.56772	0.140082	-0.00320078	1.17921			148.2	0.0152843	0.0111627	0.406537	-0.00551378
148.4	1.56855	0.140234	-0.00398807	1.17925			148.4	0.0155769	0.0118148	0.40783	-0.00556509
148.6	1.5697	0.140706	-0.00460766	1.17975			148.6	0.0156685	0.0123693	0.409018	-0.00556007
148.8	1.5713	0.141388	-0.00498004	1.18075			148.8	0.0155841	0.0126397	0.409907	-0.00571343
149	1.5733	0.142283	-0.00517924	1.18222			149	0.0155558	0.0128245	0.410681	-0.00597053
149.2	1.57569	0.143411	-0.00522751	1.18412			149.2	0.0155913	0.0128096	0.411265	-0.00641111
149.4	1.57834	0.144614	-0.00524421	1.18624			149.4	0.0157674	0.0126378	0.411768	-0.00692828
149.6	1.58128	0.14576	-0.00516872	1.18831			149.6	0.0161169	0.0123635	0.412279	-0.00740054
149.8	1.58439	0.146713	-0.0049964	1.19034			149.8	0.0166012	0.0120978	0.41291	-0.00764571
150	1.58768	0.147469	-0.00473601	1.19236			150	0.0169002	0.0116861	0.413334	-0.00769157
150.2	1.59095	0.148026	-0.00444901	1.19435			150.2	0.0170542	0.0113239	0.413784	-0.00752443
150.4	1.59423	0.148315	-0.00416137	1.19619			150.4	0.0170076	0.0109405	0.414121	-0.00720959
150.6	1.59743	0.14835	-0.0041115	1.19777			150.6	0.0169088	0.0106336	0.41435	-0.00685741
150.8	1.60041	0.148322	-0.00421647	1.19901			150.8	0.0169757	0.0106325	0.414553	-0.00641758
151	1.6031	0.14823	-0.00441501	1.19974			151	0.0174419	0.0109842	0.415035	-0.00587641
151.2	1.60552	0.148109	-0.00462546	1.20022			151.2	0.0180125	0.0113996	0.41558	-0.00542122
151.4	1.60762	0.147941	-0.0048129	1.20058			151.4	0.0187294	0.0118491	0.41622	-0.00506056
151.6	1.60953	0.147808	-0.00473398	1.20104			151.6	0.0195688	0.0121795	0.416953	-0.00469751
151.8	1.61143	0.147863	-0.00445596	1.20174			151.8	0.0202792	0.0122934	0.417753	-0.00432621
152	1.61333	0.14806	-0.00409581	1.20274			152	0.0205592	0.0121543	0.418556	-0.00399901
152.2	1.61539	0.148359	-0.00373288	1.20408			152.2	0.0205098	0.0118723	0.419286	-0.0037515
152.4	1.61767	0.14886	-0.00337275	1.20573			152.4	0.0202933	0.0115261	0.420016	-0.00362603
152.6	1.6201	0.149638	-0.00313018	1.20768			152.6	0.0199501	0.0111985	0.420872	-0.00380515
152.8	1.62252	0.150368	-0.00300947	1.20968			152.8	0.01955	0.0107646	0.421748	-0.00445192
153	1.62504	0.150903	-0.00299036	1.21158			153	0.0191616	0.0103182	0.422624	-0.00544957
153.2	1.62753	0.151198	-0.00302546	1.21303			153.2	0.0186914	0.00988805	0.423393	-0.00655803
153.4	1.62985	0.151235	-0.00315812	1.21406			153.4	0.0180679	0.00942537	0.423981	-0.00773874
153.6	1.632	0.151046	-0.00333036	1.21459			153.6	0.017385	0.00895765	0.424313	-0.00873244
153.8	1.6343	0.150708	-0.00349985	1.21485			153.8	0.0167264	0.0084793	0.424552	-0.00949575
154	1.63673	0.150258	-0.00359271	1.215			154	0.0161337	0.00805579	0.424587	-0.0101191
154.2	1.63918	0.149729	-0.00358345	1.2152			154.2	0.0156918	0.00767882	0.424507	-0.0107233
154.4	1.6417	0.149321	-0.00333653	1.21546			154.4	0.0156066	0.00756921	0.424428	-0.0111269
154.6	1.64427	0.148937	-0.0029343	1.21584			154.6	0.0156557	0.00747219	0.424301	-0.011502
154.8	1.64663	0.148544	-0.00238516	1.21657			154.8	0.0157888	0.00740309	0.424104	-0.0117815
155	1.64881	0.14819	-0.00169791	1.21757			155	0.0161901	0.00738595	0.424026	-0.0118152
155.2	1.65097	0.147944	-0.0010455	1.21876			155.2	0.0168407	0.00748843	0.424172	-0.0114618
155.4	1.65302	0.147675	-0.000718759	1.21994			155.4	0.0173788	0.00747157	0.424541	-0.0109291
155.6	1.65495	0.147246	-0.000762457	1.22116			155.6	0.0177554	0.00749617	0.425172	-0.0102974
155.8	1.65691	0.146804	-0.00111275	1.2224			155.8	0.0180146	0.00764828	0.426053	-0.0096821
156	1.65892	0.146524	-0.00165394	1.22363			156	0.0180904	0.00784458	0.427195	-0.00914896
156.2	1.66074	0.14643	-0.00229753	1.22494			156.2	0.0178719	0.0079317	0.428453	-0.00890637
156.4	1.66244	0.14636	-0.00291048	1.2263			156.4	0.0174457	0.00793955	0.42969	-0.00883848
156.6	1.66422	0.146353	-0.00348194	1.22768			156.6	0.016769	0.00792825	0.430918	-0.00886631
156.8	1.66604	0.146429	-0.00404352	1.22901			156.8	0.0159205	0.00791148	0.432035	-0.00890817
157	1.66786	0.146564	-0.00462006	1.23031			157	0.0151008	0.00791366	0.433027	-0.00891458
157.2	1.67002	0.146765	-0.00507246	1.23168			157.2	0.0145638	0.00806846	0.43402	-0.00872111
157.4	1.67255	0.147068	-0.00545163	1.23325			157.4	0.01427	0.00824388	0.435007	-0.0085372
157.6	1.6753	0.147529	-0.00563582	1.23497			157.6	0.014345	0.00846606	0.435812	-0.00840877
157.8	1.67814	0.148142	-0.00556753	1.23674			157.8	0.0146403	0.00858824	0.436298	-0.00834979
158	1.681	0.148876	-0.00542178	1.23853			158	0.0149752	0.00864217	0.43641	-0.00838953
158.2	1.68366	0.149393	-0.00545744	1.24014			158.2	0.0151415	0.00847325	0.436056	-0.00865572
158.4	1.6861	0.149729	-0.00556311	1.24152			158.4	0.0153477	0.00829244	0.435391	-0.00895294
158.6	1.68838	0.149793	-0.00580065	1.24251			158.6	0.0157088	0.00808326	0.434705	-0.00907803
158.8	1.69052	0.149568	-0.00630138	1.24297			158.8	0.0162331	0.0079434	0.434195	-0.00907622
159	1.69251	0.149057	-0.0068896	1.24302			159	0.0168326	0.00771567	0.433803	-0.00909103
159.2	1.69441	0.148491	-0.00733158	1.24285			159.2	0.0176426	0.00758422	0.433628	-0.00913519
159.4	1.69621	0.147903	-0.00754819	1.24255			159.4	0.0185754	0.00764248	0.433807	-0.00909188
159.6	1.69786	0.147368	-0.00760649	1.24223			159.6	0.0193945	0.00792949	0.434237	-0.00899969
159.8	1.69929	0.146857	-0.00745569	1.24204			159.8	0.0199175	0.0084202	0.434942	-0.00879223
160	1.70071	0.146391	-0.00727732	1.24205			160	0.0201355	0.00920161	0.435934	-0.0084017
160.2	1.70234	0.146112	-0.00702064	1.24251			160.2	0.020095	0.0102724	0.437238	-0.00778338
160.4	1.70428	0.146126	-0.00668699	1.24347			160.4	0.0199572	0.0115368	0.438706	-0.00698967
160.6	1.70656	0.146529	-0.00616809	1.24492			160.6	0.0197802	0.012786	0.440255	-0.00609952
160.8	1.7092	0.147138	-0.00570736	1.24675			160.8	0.019581	0.0138298	0.441771	-0.00529378
161	1.71197	0.147792	-0.00534095	1.2488			161	0.0194587	0.014482	0.443161	-0.00466308
161.2	1.71469	0.148325	-0.00520077	1.25072			161.2	0.0193911	0.0146804	0.444214	-0.00420347
161.4	1.7173	0.148567	-0.00547964	1.25234			161.4	0.0191386	0.014403	0.444804	-0.00408726
161.6	1.71974	0.148423	-0.0063055	1.2536			161.6	0.0186755	0.0138483	0.444976	-0.00432623
161.8	1.72213	0.148042	-0.0074281	1.25464			161.8	0.0182347	0.0131248	0.444744	-0.00476616
162	1.72464	0.147583	-0.0085838	1.25545			162	0.0179377	0.0123908	0.444309	-0.00529531
162.2	1.72721	0.147143	-0.00970772	1.25615			162.2	0.0178737	0.0117107	0.44399	-0.00583742
162.4	1.7297	0.146908	-0.0106234	1.25675			162.4	0.0181287	0.0110931	0.444	-0.00627961
162.6	1.73205	0.146773	-0.0111581	1.25747			162.6	0.0188227	0.0105596	0.444405	-0.00650676
162.8	1.73429	0.146702	-0.0112197	1.25831			162.8	0.0197626	0.0102076	0.445162	-0.0065977
163	1.73637	0.146581	-0.0109666	1.25937			163	0.0206653	0.0101086	0.446117	-0.00655732
163.2	1.7383	0.146345	-0.0105306	1.26047			163.2	0.0212462	0.0101945	0.447088	-0.00648999
163.4	1.74019	0.146161	-0.00980183	1.26181			163.4	0.0214595	0.0105606	0.448079	-0.00641177
163.6	1.74216	0.146253	-0.00894102	1.26344			163.6	0.0212874	0.0111627	0.449008	-0.00638942
163.8	1.74437	0.146678	-0.00793931	1.26542			163.8	0.0209105	0.0118493	0.449992	-0.00635995
164	1.7467	0.147323	-0.00693609	1.26747			164	0.0204556	0.012504	0.451102	-0.00629637
164.2	1.74915	0.148074	-0.00603558	1.26949			164.2	0.0200633	0.0130337	0.45221	-0.00619513
164.4	1.75169	0.148625	-0.00543453	1.27139			164.4	0.0196612	0.0132729	0.453203	-0.00620781
164.6	1.7542	0.148863	-0.00490434	1.27302			164.6	0.0193261	0.0131429	0.453931	-0.00634023
164.8	1.75645	0.148823	-0.00457341	1.27414			164.8	0.0188668	0.012657	0.454208	-0.0066537
165	1.75862	0.148575	-0.00445763	1.27486			165	0.0183301	0.0118801	0.45415	-0.0071553
165.2	1.76077	0.148398	-0.00438339	1.2756			165.2	0.0177558	0.0110329	0.454005	-0.00774211
165.4	1.76288	0.148285	-0.00431269	1.27634			165.4	0.017419	0.0102467	0.453854	-0.00812053
165.6	1.7649	0.148175	-0.00445313	1.27693			165.6	0.0172817	0.0095451	0.453988	-0.00828656
165.8	1.76672	0.147994	-0.00488975	1.2775			165.8	0.0174473	0.00900819	0.454705	-0.00812787
166	1.76839	0.147885	-0.00528477	1.27834			166	0.0178204	0.00861119	0.455843	-0.0076063
166.2	1.77004	0.147737	-0.00553662	1.27935			166.2	0.0183711	0.00843813	0.457144	-0.00681399
166.4	1.77171	0.147624	-0.00566606	1.28044			166.4	0.0188131	0.00836967	0.458275	-0.00602308
166.6	1.77353	0.147535	-0.00582287	1.28161			166.6	0.01918	0.00855745	0.459224	-0.00532732
166.8	1.77565	0.147454	-0.00581531	1.28272			166.8	0.019514	0.00898327	0.459909	-0.004791
167	1.77805	0.147497	-0.0056693	1.28379			167	0.0198536	0.00973809	0.460493	-0.00444985
167.2	1.78068	0.147525	-0.00557253	1.2847			167.2	0.020248	0.010618	0.46122	-0.00416267
167.4	1.78361	0.14759	-0.00555018	1.28556			167.4	0.0206627	0.0115288	0.46219	-0.00397421
167.6	1.78668	0.147688	-0.00543062	1.28645			167.6	0.0209294	0.0123388	0.463125	-0.00389019
167.8	1.78989	0.147952	-0.00529711	1.28743			167.8	0.0210931	0.0130218	0.463828	-0.00395615
168	1.79312	0.148281	-0.00515611	1.28834			168	0.0211828	0.0134245	0.464198	-0.00418796
168.2	1.79627	0.148633	-0.00490895	1.2892			168.2	0.0212094	0.0134331	0.464065	-0.00470695
168.4	1.79936	0.14897	-0.00455045	1.29002			168.4	0.0212021	0.0130969	0.463514	-0.00536187
168.6	1.80254	0.149426	-0.00415867	1.29099			168.6	0.021319	0.0125682	0.462991	-0.00596432
168.8	1.80576	0.149945	-0.00372425	1.29226			168.8	0.0214355	0.0120086	0.462674	-0.00644527
169	1.80874	0.150278	-0.00344917	1.29357			169	0.0216499	0.0115473	0.462655	-0.00674893
169.2	1.81136	0.150466	-0.00334284	1.29489			169.2	0.0219321	0.011205	0.46309	-0.00682959
169.4	1.8136	0.150423	-0.00338386	1.29628			169.4	0.0223404	0.0110913	0.464027	-0.00669101
169.6	1.81539	0.150163	-0.00346104	1.29765			169.6	0.0226354	0.0110259	0.464967	-0.00651844
169.8	1.81656	0.149648	-0.00372969	1.29868			169.8	0.0228128	0.0109633	0.465792	-0.00629009
170	1.8174	0.148892	-0.00417012	1.29952			170	0.0228003	0.0108286	0.466339	-0.00616376
170.2	1.81823	0.148022	-0.0047527	1.30018			170.2	0.0226286	0.0107535	0.466668	-0.00624917
170.4	1.81907	0.147156	-0.00529305	1.30054			170.4	0.0221628	0.0105871	0.466691	-0.00659421
170.6	1.82007	0.146357	-0.00577269	1.30065			170.6	0.0214534	0.0103937	0.466611	-0.00706255
170.8	1.82131	0.145591	-0.00614925	1.30072			170.8	0.0207564	0.0103928	0.4667	-0.00743787
171	1.82297	0.145189	-0.00641259	1.30092			171	0.0199445	0.0105906	0.466954	-0.00763582
171.2	1.82492	0.145014	-0.00656822	1.3013			171.2	0.0190292	0.0107839	0.467188	-0.00760555
171.4	1.82716	0.144999	-0.0068317	1.30183			171.4	0.018308	0.0110163	0.467435	-0.00730154
171.6	1.82964	0.145074	-0.00700089	1.30255			171.6	0.0179653	0.0112395	0.467775	-0.00679123
171.8	1.8325	0.145316	-0.00701047	1.30362			171.8	0.0177973	0.0113662	0.468097	-0.00630757
172	1.83554	0.145605	-0.00689488	1.3048			172	0.0178211	0.0114184	0.468433	-0.00599579
172.2	1.83879	0.14619	-0.00659389	1.30619			172.2	0.0179643	0.0115326	0.468868	-0.00592999
172.4	1.84219	0.147071	-0.0059491	1.30782			172.4	0.0181297	0.0116508	0.469405	-0.00606657
172.6	1.84547	0.148113	-0.00535105	1.30946			172.6	0.0183477	0.0118517	0.470146	-0.00630617
172.8	1.8486	0.149187	-0.00475971	1.31099			172.8	0.0188172	0.0121028	0.471131	-0.00640985
173	1.85143	0.150074	-0.00423594	1.31244			173	0.0194961	0.0123215	0.47229	-0.00628904
173.2	1.85375	0.150623	-0.00398226	1.31369			173.2	0.0202749	0.0123784	0.473474	-0.00592501
173.4	1.85562	0.150833	-0.00413601	1.31477			173.4	0.0210782	0.0122936	0.474594	-0.00548197
173.6	1.85753	0.150816	-0.00432546	1.31593			173.6	0.0218165	0.0120798	0.475458	-0.00521374
173.8	1.85947	0.150701	-0.00458992	1.31708			173.8	0.0221769	0.011626	0.476046	-0.00529707
174	1.86147	0.150574	-0.00485109	1.31808			174	0.0223121	0.0111493	0.476559	-0.00547646
174.2	1.86373	0.150386	-0.00498005	1.31899			174.2	0.0223509	0.0108705	0.477173	-0.00551928
174.4	1.86623	0.150233	-0.00488822	1.31992			174.4	0.0222789	0.0109147	0.478028	-0.00528418
174.6	1.86885	0.1501	-0.00488233	1.32074			174.6	0.0218389	0.010991	0.478878	-0.00481703
174.8	1.87141	0.149799	-0.00497705	1.32148			174.8	0.0211082	0.0110536	0.47957	-0.00430514
175	1.87388	0.149374	-0.0051135	1.32222			175	0.0200668	0.0111326	0.480085	-0.00387525
175.2	1.87628	0.148998	-0.00520846	1.32306			175.2	0.0188219	0.0111862	0.480435	-0.00370817
175.4	1.87872	0.14862	-0.00538285	1.32396			175.4	0.0175349	0.011316	0.480572	-0.00378782
175.6	1.88105	0.148318	-0.00556411	1.32484			175.6	0.01636	0.0116107	0.480663	-0.00417064
175.8	1.88346	0.148425	-0.00556966	1.32591			175.8	0.0152459	0.0120861	0.480707	-0.0046407
176	1.88598	0.149011	-0.00531655	1.3272			176	0.0142626	0.0124642	0.480718	-0.00516752
176.2	1.88849	0.149858	-0.00502823	1.32856			176.2	0.0135068	0.0128178	0.480819	-0.00567753
176.4	1.89082	0.150846	-0.00461261	1.32989			176.4	0.0130889	0.0130354	0.481044	-0.00612082
176.6	1.89292	0.151776	-0.00415098	1.33111			176.6	0.0131561	0.0130474	0.481397	-0.00636655
176.8	1.89489	0.152555	-0.00376613	1.3321			176.8	0.0138344	0.0128728	0.482016	-0.0064874
177	1.8969	0.153051	-0.00358144	1.33305			177	0.0149465	0.0126314	0.482738	-0.00667582
177.2	1.89893	0.15319	-0.00349008	1.33391			177.2	0.0163069	0.0123993	0.483524	-0.00678034
177.4	1.90084	0.1529	-0.00358453	1.33452			177.4	0.0176986	0.0121676	0.484458	-0.00675419
177.6	1.90263	0.152307	-0.00369453	1.33492			177.6	0.0192454	0.0122359	0.485614	-0.00639205
177.8	1.90444	0.151518	-0.00367731	1.33529			177.8	0.0207475	0.012451	0.486797	-0.0058182
178	1.90618	0.150637	-0.00360902	1.33556			178	0.0220061	0.0127607	0.487854	-0.00505493
178.2	1.90793	0.149705	-0.00366521	1.33568			178.2	0.0229502	0.0129567	0.48864	-0.00435339
178.4	1.90957	0.148769	-0.00385785	1.33574			178.4	0.0236096	0.0131836	0.489132	-0.00380788
178.6	1.91134	0.148022	-0.00409019	1.33603			178.6	0.0238575	0.0133375	0.489486	-0.00334163
178.8	1.91331	0.147479	-0.00444982	1.33661			178.8	0.0239116	0.0135299	0.489789	-0.00286793
179	1.91559	0.147271	-0.00479261	1.33751			179	0.0239339	0.0136946	0.490186	-0.00246918
179.2	1.918	0.147489	-0.00504454	1.33863			179.2	0.0238537	0.0137866	0.490635	-0.00225838
179.4	1.92077	0.14839	-0.00491613	1.34021			179.4	0.0236301	0.0137473	0.491135	-0.00223233
179.6	1.92363	0.149653	-0.00466985	1.34193			179.6	0.0232097	0.0133582	0.491575	-0.00260293
179.8	1.92648	0.150999	-0.00439931	1.34357			179.8	0.0225531	0.0127374	0.492023	-0.00328779
180	1.92916	0.152253	-0.00422059	1.34497			180	0.0218097	0.0119769	0.492442	-0.00405801
180.2	1.93186	0.153437	-0.0039736	1.34621			180.2	0.0210696	0.0111727	0.492887	-0.00482854
180.4	1.93454	0.154358	-0.00386188	1.34721			180.4	0.0202756	0.0103417	0.493393	-0.00563114
180.6	1.93715	0.154838	-0.00388086	1.34816			180.6	0.0194337	0.00967755	0.493816	-0.00640825
180.8	1.93939	0.154729	-0.00407768	1.34889			180.8	0.0186299	0.00912408	0.494083	-0.00705215
181	1.94138	0.154195	-0.00419965	1.34962			181	0.0178937	0.00868118	0.494192	-0.00754392
181.2	1.94331	0.153449	-0.00417757	1.35053			181.2	0.0174875	0.0084268	0.494173	-0.00770734
181.4	1.94532	0.152597	-0.00410626	1.35169			181.4	0.0174107	0.00816533	0.493984	-0.00764319
181.6	1.94735	0.151725	-0.00410379	1.35292			181.6	0.0175842	0.00800012	0.493727	-0.00737302
181.8	1.94947	0.151111	-0.00401616	1.35425			181.8	0.0179814	0.00794704	0.493538	-0.00707255
182	1.95155	0.150797	-0.00391003	1.35561			182	0.0185822	0.00814136	0.493584	-0.00681933
182.2	1.95378	0.15084	-0.00369445	1.35714			182.2	0.019197	0.00847065	0.494055	-0.0066235
182.4	1.95623	0.151174	-0.00340355	1.35864			182.4	0.0198609	0.00901072	0.494877	-0.00641259
182.6	1.95904	0.151944	-0.00288755	1.3601			182.6	0.0204441	0.00938463	0.495858	-0.00641479
182.8	1.9621	0.152958	-0.00234722	1.36136			182.8	0.020919	0.00962194	0.49693	-0.00656092
183	1.96538	0.154053	-0.00184708	1.36242			183	0.0211013	0.00969881	0.498026	-0.00682105
183.2	1.96854	0.154848	-0.0018273	1.36301			183.2	0.0208909	0.00961881	0.498923	-0.00727112
183.4	1.97149	0.155342	-0.00210621	1.36331			183.4	0.0203586	0.00946093	0.499541	-0.00786107
183.6	1.97416	0.155616	-0.00264027	1.36349			183.6	0.0197734	0.00944829	0.500074	-0.00839223
183.8	1.97654	0.15566	-0.00321539	1.36366			183.8	0.0189995	0.0093886	0.500546	-0.00896004
184	1.97877	0.15552	-0.00376705	1.36391			184	0.0182424	0.00924534	0.500874	-0.00964537
184.2	1.98085	0.155322	-0.00404075	1.36435			184.2	0.0176945	0.00900929	0.500998	-0.0102983
184.4	1.9827	0.155059	-0.00421644	1.3647			184.4	0.0172807	0.00860155	0.501001	-0.0108893
184.6	1.98447	0.154837	-0.00420001	1.36506			184.6	0.0169989	0.00803283	0.500902	-0.0112957
184.8	1.98646	0.154901	-0.00402601	1.36558			184.8	0.0170549	0.00756845	0.500754	-0.0114384
185	1.98844	0.155045	-0.00394429	1.36608			185	0.0173152	0.00725035	0.500768	-0.011372
185.2	1.99033	0.155239	-0.00397	1.36656			185.2	0.0176873	0.00738144	0.501083	-0.0110957
185.4	1.99205	0.155566	-0.00399437	1.36718			185.4	0.0181106	0.00783097	0.501691	-0.0107005
185.6	1.99368	0.155987	-0.00402209	1.36806			185.6	0.0185432	0.00859777	0.502608	-0.0102523
185.8	1.99525	0.156317	-0.00406002	1.36908			185.8	0.0189521	0.00946553	0.50383	-0.00980247
186	1.99695	0.156486	-0.00411447	1.37012			186	0.0193463	0.0103898	0.505175	-0.00922553
186.2	1.9988	0.156454	-0.0042149	1.37099			186.2	0.0195738	0.0109727	0.506478	-0.00877927
186.4	2.00092	0.156181	-0.00438441	1.37175			186.4	0.0198348	0.0114636	0.507851	-0.00836527
186.6	2.00323	0.155584	-0.00456066	1.37238			186.6	0.0198713	0.0117828	0.509047	-0.00810072
186.8	2.00559	0.154786	-0.00488376	1.37314			186.8	0.0196243	0.0120491	0.51002	-0.00793014
187	2.0078	0.154031	-0.00521863	1.37418			187	0.0191612	0.0121142	0.510778	-0.00781424
187.2	2.00972	0.153232	-0.0057207	1.37533			187.2	0.0186287	0.0120271	0.511464	-0.00773085
187.4	2.01138	0.152412	-0.0062811	1.3764			187.4	0.0179114	0.0117747	0.511894	-0.00783592
187.6	2.01294	0.151773	-0.00683739	1.3773			187.6	0.0173145	0.0115134	0.512162	-0.00808212
187.8	2.01455	0.151323	-0.00722944	1.37781			187.8	0.0167822	0.0109814	0.512165	-0.00836718
188	2.0165	0.151079	-0.00749061	1.37797			188	0.0161991	0.0102377	0.511915	-0.00874639
188.2	2.019	0.151282	-0.00735993	1.37821			188.2	0.0156777	0.00933345	0.511435	-0.00912085
188.4	2.02197	0.151887	-0.00693021	1.37876			188.4	0.0150921	0.00832775	0.510672	-0.0095758
188.6	2.02507	0.152592	-0.00633431	1.37947			188.6	0.0145198	0.00743236	0.509974	-0.00999691
188.8	2.02819	0.153371	-0.00568151	1.38048			188.8	0.0140577	0.0067608	0.509323	-0.0103194
189	2.03108	0.154013	-0.00511353	1.3816			189	0.0137537	0.0061262	0.508795	-0.0106094
189.2	2.03397	0.154542	-0.00453173	1.3828			189.2	0.013598	0.00569313	0.508391	-0.0108538
189.4	2.03698	0.154947	-0.00385964	1.38396			189.4	0.0138213	0.00550229	0.508505	-0.0108893
189.6	2.04016	0.155094	-0.00334516	1.38508			189.6	0.0141462	0.00539959	0.50893	-0.0107137
189.8	2.04338	0.155033	-0.00303321	1.38612			189.8	0.0145289	0.00546647	0.509769	-0.010525
190	2.04677	0.155117	-0.00264899	1.3875			190	0.014929	0.00578485	0.510854	-0.0103829
190.2	2.05009	0.155284	-0.00217824	1.38914			190.2	0.0151871	0.0062083	0.512129	-0.0102917
190.4	2.05321	0.155554	-0.00177925	1.39103			190.4	0.0152562	0.00662115	0.513419	-0.0101397
190.6	2.05602	0.156133	-0.00140773	1.39292			190.6	0.0153317	0.00695915	0.514671	-0.0100327
190.8	2.05849	0.156812	-0.00118489	1.39465			190.8	0.0152795	0.00711583	0.515685	-0.0101973
191	2.06071	0.157489	-0.00097713	1.39607			191	0.0152356	0.0072734	0.516652	-0.0105153
191.2	2.06277	0.158049	-0.000928184	1.39717			191.2	0.0152524	0.00732079	0.517563	-0.01091
191.4	2.06488	0.158571	-0.000884522	1.39811			191.4	0.0151963	0.00720662	0.518437	-0.0114108
191.6	2.06719	0.159095	-0.000803962	1.39917			191.6	0.0150089	0.00706713	0.519256	-0.0119582
191.8	2.06961	0.159702	-0.000528775	1.40042			191.8	0.0148979	0.00700556	0.520085	-0.0123891
192	2.07193	0.160229	-0.000349243	1.40169			192	0.0147719	0.00699832	0.520732	-0.012655
192.2	2.07403	0.16062	-0.000299587	1.40277			192.2	0.0148194	0.00734198	0.52146	-0.0125783
192.4	2.07567	0.160622	-0.000692639	1.40345			192.4	0.0150789	0.00781673	0.522136	-0.012198
192.6	2.07694	0.160092	-0.00144149	1.40368			192.6	0.0155376	0.00835015	0.522806	-0.0115717
192.8	2.07824	0.159298	-0.00231316	1.40372			192.8	0.016043	0.00892189	0.523468	-0.0106919
193	2.07957	0.158218	-0.0033442	1.40354			193	0.0166421	0.00962741	0.524373	-0.00965293
193.2	2.08086	0.156846	-0.00462974	1.40327			193.2	0.0170205	0.0102234	0.525139	-0.0088317
193.4	2.08225	0.155435	-0.00581143	1.40312			193.4	0.0173995	0.0110428	0.52582	-0.00826531
193.6	2.08376	0.154294	-0.00670325	1.40326			193.6	0.0177937	0.0118304	0.526377	-0.00796596
193.8	2.08545	0.153318	-0.00741039	1.40357			193.8	0.0183612	0.0126056	0.527049	-0.00771643
194	2.08747	0.152695	-0.00790034	1.40414			194	0.0189395	0.0130782	0.527496	-0.00752393
194.2	2.08979	0.152497	-0.00813003	1.40494			194.2	0.0195774	0.013281	0.52776	-0.00745186
194.4	2.09223	0.152614	-0.00821334	1.40584			194.4	0.0201012	0.0130856	0.527909	-0.00757792
194.6	2.09474	0.152705	-0.00825817	1.40666			194.6	0.0206677	0.012805	0.528168	-0.00775647
194.8	2.09719	0.152768	-0.00842383	1.40738			194.8	0.0210758	0.0124569	0.528351	-0.00813008
195	2.09965	0.152857	-0.00859235	1.40819			195	0.0213444	0.0122493	0.528673	-0.00868844
195.2	2.10218	0.153084	-0.00871473	1.40911			195.2	0.021615	0.0122762	0.529027	-0.00922787
195.4	2.10475	0.153346	-0.00872484	1.4101			195.4	0.0219136	0.0124424	0.529362	-0.00970328
195.6	2.10726	0.153716	-0.00874651	1.41112			195.6	0.0219502	0.0125626	0.52949	-0.0101737
195.8	2.10952	0.153947	-0.00880942	1.41199			195.8	0.0218151	0.0127308	0.529519	-0.0105949
196	2.1115	0.153938	-0.00897311	1.41258			196	0.0216096	0.012917	0.529488	-0.0108513
196.2	2.11343	0.153639	-0.00906165	1.41293			196.2	0.0213811	0.0130613	0.529697	-0.0108998
196.4	2.11534	0.153295	-0.00911473	1.41305			196.4	0.0210647	0.0132135	0.530186	-0.0107741
196.6	2.11721	0.152888	-0.00908775	1.41301			196.6	0.0209201	0.0135753	0.531052	-0.0104814
196.8	2.11917	0.152609	-0.00885236	1.41298			196.8	0.0208798	0.0140172	0.532167	-0.0100745
197	2.12121	0.152473	-0.00849016	1.41309			197	0.0211235	0.0145619	0.533578	-0.00952673
197.2	2.12338	0.152583	-0.00812246	1.41336			197.2	0.0214873	0.0149941	0.535046	-0.00897251
197.4	2.12594	0.152941	-0.00765021	1.41401			197.4	0.022034	0.0153571	0.536486	-0.00824799
197.6	2.12884	0.153636	-0.0070104	1.41506			197.6	0.0226002	0.0154164	0.537677	-0.00760855
197.8	2.13185	0.154455	-0.00644226	1.41635			197.8	0.0233304	0.015299	0.538825	-0.0070461
198	2.13485	0.155205	-0.00594074	1.41767			198	0.0241405	0.0149478	0.539807	-0.00664493
198.2	2.1378	0.155789	-0.00558329	1.41907			198.2	0.0249921	0.0145172	0.540545	-0.00642618
198.4	2.14065	0.156194	-0.00532883	1.42052			198.4	0.0255687	0.0139061	0.541004	-0.00667183
198.6	2.14351	0.15636	-0.0052941	1.42194			198.6	0.0258625	0.0131699	0.541274	-0.00724876
198.8	2.1465	0.156502	-0.00512713	1.42352			198.8	0.0258461	0.0123524	0.541202	-0.00803251
199	2.14946	0.156535	-0.00488084	1.42514			199	0.0253619	0.0114154	0.540794	-0.00901463
199.2	2.15219	0.156473	-0.00464951	1.42653			199.2	0.0244218	0.0106095	0.540199	-0.0100087
199.4	2.15461	0.156326	-0.00458782	1.4276			199.4	0.0234296	0.0101699	0.539575	-0.0106931
199.6	2.15682	0.156219	-0.00464292	1.42843			199.6	0.0224594	0.0101141	0.539134	-0.0109515
199.8	2.15895	0.156047	-0.00490123	1.429			199.8	0.0215089	0.0102145	0.538973	-0.0110191
200	2.16107	0.156169	-0.00523034	1.42947			200	0.0206872	0.0105583	0.539136	-0.0108381
200.2	2.16324	0.15653	-0.00559476	1.42999			200.2	0.0200202	0.0109717	0.539646	-0.0104757
200.4	2.16542	0.156929	-0.0060988	1.43051			200.4	0.0192609	0.011214	0.540336	-0.0102672
200.6	2.16762	0.157284	-0.00665025	1.43097			200.6	0.0184665	0.0112061	0.541	-0.0102401
200.8	2.16993	0.15784	-0.00705272	1.43151			200.8	0.017767	0.0111027	0.541603	-0.0101768
201	2.17245	0.158482	-0.00721164	1.43214			201	0.0171654	0.0108964	0.542169	-0.0101491
201.2	2.17504	0.159113	-0.00722889	1.43288			201.2	0.0166912	0.0105083	0.542727	-0.0104137
201.4	2.17756	0.159724	-0.00708288	1.43371			201.4	0.0165356	0.0100979	0.543403	-0.0106342
201.6	2.18	0.160236	-0.00679083	1.43463			201.6	0.0166409	0.00967292	0.544116	-0.0108188
201.8	2.18207	0.160493	-0.00657227	1.43545			201.8	0.0167815	0.00923294	0.544732	-0.0111486
202	2.18376	0.160387	-0.00648069	1.4361			202	0.0169408	0.00882715	0.545242	-0.0115491
202.2	2.18522	0.159985	-0.00644272	1.43654			202.2	0.0172097	0.0085243	0.545642	-0.0117656
202.4	2.18653	0.159405	-0.00630907	1.43692			202.4	0.0175895	0.00838001	0.545928	-0.0117645
202.6	2.18773	0.158767	-0.00622236	1.43726			202.6	0.017988	0.00842804	0.546151	-0.0116259
202.8	2.18904	0.158186	-0.0060701	1.43758			202.8	0.0184363	0.00875957	0.546406	-0.0112865
203	2.19071	0.157837	-0.0058556	1.43805			203	0.0189327	0.00934887	0.546721	-0.0109339
203.2	2.19279	0.157627	-0.00556854	1.4387			203.2	0.0193575	0.0100891	0.547194	-0.0105474
203.4	2.19547	0.157485	-0.00526221	1.43946			203.4	0.0195065	0.0107588	0.54759	-0.0104452
203.6	2.19868	0.157396	-0.00498108	1.44036			203.6	0.0194408	0.0114187	0.547967	-0.0104862
203.8	2.20221	0.157238	-0.00490015	1.44137			203.8	0.0191425	0.0119468	0.548328	-0.0106892
204	2.20591	0.1569	-0.00498992	1.44246			204	0.0186151	0.0122513	0.548671	-0.0109487
204.2	2.20964	0.15659	-0.00509011	1.44353			204.2	0.0180815	0.0124361	0.548941	-0.0112461
204.4	2.21327	0.156466	-0.00521278	1.44461			204.4	0.0177696	0.0126985	0.54946	-0.0113771
204.6	2.21668	0.156449	-0.00521306	1.44564			204.6	0.017568	0.0129228	0.550108	-0.0115203
204.8	2.21985	0.156438	-0.00508749	1.4467			204.8	0.0175918	0.0130115	0.550932	-0.0116145
205	2.22257	0.156363	-0.00488001	1.44751			205	0.0179068	0.0130622	0.551996	-0.0114751
205.2	2.22485	0.156102	-0.00475845	1.44813			205.2	0.0183577	0.0130482	0.553262	-0.0111101
205.4	2.22658	0.155608	-0.00465196	1.44856			205.4	0.0187087	0.0128183	0.554427	-0.0107198
205.6	2.2279	0.154938	-0.0046752	1.44888			205.6	0.0189776	0.0123871	0.555564	-0.0102502
205.8	2.229	0.154147	-0.004789	1.44909			205.8	0.0191698	0.0118444	0.55657	-0.00983442
206	2.22998	0.153356	-0.00506068	1.44941			206	0.0193343	0.011302	0.557423	-0.00948356
206.2	2.23092	0.152842	-0.00532058	1.44996			206.2	0.0194429	0.0108366	0.558153	-0.00928901
206.4	2.2319	0.152609	-0.00551891	1.45067			206.4	0.0196216	0.0105654	0.558971	-0.0090209
206.6	2.23299	0.152658	-0.00554484	1.45146			206.6	0.0198968	0.0106012	0.559864	-0.00858842
206.8	2.23423	0.152922	-0.00542713	1.45223			206.8	0.0202098	0.0108912	0.560805	-0.00777253
207	2.23586	0.153433	-0.00514952	1.4531			207	0.0203672	0.0111638	0.561435	-0.00704217
207.2	2.23779	0.154053	-0.00489431	1.45401			207.2	0.0203978	0.0113301	0.561815	-0.00640244
207.4	2.24	0.154887	-0.004658	1.45503			207.4	0.0203046	0.0113446	0.561891	-0.00593496
207.6	2.24243	0.155943	-0.0044583	1.45624			207.6	0.0201329	0.0111575	0.5618	-0.00578499
207.8	2.24499	0.157209	-0.00430363	1.45742			207.8	0.0199065	0.0108325	0.561489	-0.00631596
208	2.24747	0.158448	-0.00424029	1.4583			208	0.0196513	0.01057	0.561356	-0.00714534
208.2	2.24999	0.159497	-0.0041291	1.45901			208.2	0.0194188	0.0104971	0.561346	-0.00814048
208.4	2.25265	0.160142	-0.00411503	1.4596			208.4	0.0193156	0.0105799	0.561525	-0.00914775
208.6	2.25542	0.160284	-0.00422396	1.46011			208.6	0.0193127	0.0107549	0.561785	-0.0100583
208.8	2.25831	0.160047	-0.00430642	1.46083			208.8	0.0193723	0.0110805	0.562322	-0.0105715
209	2.26136	0.159404	-0.00431224	1.46182			209	0.0194609	0.0114225	0.562942	-0.0109081
209.2	2.26436	0.158342	-0.00450448	1.4628			209.2	0.0195516	0.0117723	0.563575	-0.0111775
209.4	2.26721	0.157087	-0.00483985	1.46373			209.4	0.019682	0.0121696	0.564039	-0.0115204
209.6	2.26974	0.155778	-0.00531614	1.46446			209.6	0.0199079	0.0127242	0.564491	-0.0116867
209.8	2.27197	0.154498	-0.00593011	1.465			209.8	0.020328	0.0133201	0.565081	-0.0116235
210	2.27398	0.153374	-0.00653485	1.46543			210	0.0208464	0.0138762	0.565599	-0.011272
210.2	2.27589	0.152534	-0.00685839	1.46584			210.2	0.0213315	0.0142402	0.565887	-0.0106726
210.4	2.27769	0.151881	-0.00696342	1.46618			210.4	0.0216325	0.0143061	0.566065	-0.00994283
210.6	2.27959	0.151587	-0.00676383	1.46658			210.6	0.0216214	0.0139336	0.566071	-0.00946855
210.8	2.28155	0.151689	-0.00641564	1.46691			210.8	0.0211544	0.0131214	0.565811	-0.00942579
211	2.28369	0.152341	-0.00591409	1.46738			211	0.0203478	0.0121492	0.565518	-0.00976956
211.2	2.28595	0.153413	-0.00537773	1.46802			211.2	0.0193846	0.0111835	0.565527	-0.0104681
211.4	2.28839	0.15467	-0.0048853	1.46866			211.4	0.0183828	0.0103317	0.565849	-0.0114517
211.6	2.29082	0.155836	-0.00453163	1.46928			211.6	0.0174676	0.00978201	0.566495	-0.012363
211.8	2.29353	0.156959	-0.00408829	1.47029			211.8	0.0169183	0.00965358	0.567373	-0.0129476
212	2.29626	0.157984	-0.00367151	1.47161			212	0.0167761	0.00970948	0.568468	-0.0130776
212.2	2.2991	0.158808	-0.00331353	1.47303			212.2	0.0169538	0.00973983	0.569602	-0.0127854
212.4	2.30186	0.159369	-0.00295217	1.47454			212.4	0.0173853	0.00989257	0.570902	-0.011963
212.6	2.30467	0.15969	-0.002688	1.47595			212.6	0.0179625	0.0100038	0.572097	-0.01104
212.8	2.30709	0.159611	-0.00286622	1.47679			212.8	0.0183324	0.00992563	0.573009	-0.0103877
213	2.30923	0.15908	-0.0034998	1.4771			213	0.0184934	0.00955259	0.573568	-0.0101682
213.2	2.31113	0.158113	-0.00454003	1.47696			213.2	0.0184647	0.00910664	0.5739	-0.0101567
213.4	2.31318	0.156925	-0.00585852	1.47657			213.4	0.0183154	0.00855412	0.573976	-0.010423
213.6	2.3154	0.155745	-0.00717368	1.4761			213.6	0.0180097	0.00797861	0.573756	-0.0108867
213.8	2.31778	0.154737	-0.00827418	1.47572			213.8	0.0176809	0.007424	0.573455	-0.0113482
214	2.32016	0.153996	-0.00920617	1.47529			214	0.0172886	0.00723039	0.57326	-0.0116831
214.2	2.32247	0.15367	-0.00989563	1.47497			214.2	0.0167851	0.00736234	0.573104	-0.0120204
214.4	2.32465	0.153888	-0.010368	1.47484			214.4	0.0162059	0.00771542	0.572942	-0.0123308
214.6	2.32677	0.154516	-0.01052	1.47513			214.6	0.015788	0.00828589	0.573066	-0.0124467
214.8	2.32887	0.155305	-0.0103969	1.47575			214.8	0.0157233	0.00913649	0.573573	-0.0123573
215	2.33111	0.156225	-0.00986352	1.47678			215	0.0160478	0.0100681	0.574391	-0.0121409
215.2	2.33356	0.157258	-0.00894354	1.4782			215.2	0.0167231	0.0110283	0.57536	-0.0117544
215.4	2.33621	0.158227	-0.00767172	1.48001			215.4	0.0177129	0.0119105	0.576498	-0.0111504
215.6	2.33888	0.159005	-0.00636139	1.48191			215.6	0.0187902	0.0126149	0.577643	-0.0104532
215.8	2.34174	0.159607	-0.00517476	1.48376			215.8	0.0197992	0.0130652	0.578651	-0.00974856
216	2.34465	0.159984	-0.00423107	1.4855			216	0.0206613	0.0133618	0.579535	-0.00897568
216.2	2.34761	0.160154	-0.0035349	1.48704			216.2	0.021371	0.0134491	0.580402	-0.0082802
216.4	2.35045	0.160016	-0.00312671	1.48826			216.4	0.0217563	0.0132691	0.581209	-0.00795923
216.6	2.35335	0.159651	-0.00293299	1.48928			216.6	0.0219895	0.0129771	0.58217	-0.00785063
216.8	2.35632	0.159109	-0.00288265	1.49012			216.8	0.0219569	0.0126139	0.583263	-0.00788994
217	2.35945	0.158563	-0.00283999	1.4909			217	0.0218042	0.0122471	0.584408	-0.00807411
217.2	2.36254	0.158138	-0.0028579	1.49161			217.2	0.0216189	0.0119671	0.585569	-0.00832161
217.4	2.36534	0.157861	-0.00304444	1.49206			217.4	0.0214283	0.0118736	0.58661	-0.00843855
217.6	2.36776	0.157736	-0.00338965	1.49216			217.6	0.021103	0.0118897	0.587362	-0.0084801
217.8	2.36988	0.15785	-0.00367892	1.49221			217.8	0.020609	0.011928	0.58778	-0.00852322
218	2.37181	0.158159	-0.00383411	1.4923			218	0.0200814	0.0119411	0.588079	-0.00846678
218.2	2.37351	0.158459	-0.00372921	1.49248			218.2	0.0195934	0.011847	0.588308	-0.00836468
218.4	2.37516	0.158874	-0.00323781	1.4928			218.4	0.019157	0.0116651	0.588609	-0.00836978
218.6	2.37678	0.159333	-0.00251476	1.4932			218.6	0.0187564	0.0114638	0.589016	-0.00851086
218.8	2.37838	0.159668	-0.00181478	1.49353			218.8	0.0186089	0.0113809	0.589569	-0.00863699
219	2.37997	0.159801	-0.00143613	1.49372			219	0.0185986	0.0114033	0.590031	-0.00874058
219.2	2.38178	0.159965	-0.00134519	1.49383			219.2	0.0186929	0.0115559	0.590287	-0.00889062
219.4	2.38376	0.160179	-0.00169249	1.49382			219.4	0.018898	0.0118134	0.590276	-0.0089337
219.6	2.38585	0.160485	-0.0022595	1.49384			219.6	0.0192687	0.0121159	0.590227	-0.00886378
219.8	2.38796	0.160844	-0.00282931	1.49407			219.8	0.0195985	0.012385	0.590213	-0.00881879
220	2.39003	0.161241	-0.00329522	1.49448			220	0.0198545	0.0125406	0.590287	-0.00903763
220.2	2.39212	0.161535	-0.00379598	1.49506			220.2	0.0200206	0.0126315	0.590622	-0.0092885
220.4	2.39438	0.161763	-0.00417828	1.49606			220.4	0.0202481	0.0126124	0.591129	-0.00956738
220.6	2.39672	0.161961	-0.00455059	1.49743			220.6	0.0206793	0.0126485	0.591626	-0.00975925
220.8	2.39903	0.162135	-0.00505568	1.49879			220.8	0.0214247	0.0127553	0.592087	-0.00985939
221	2.40132	0.162218	-0.00567592	1.49998			221	0.0222935	0.0130016	0.592645	-0.00967535
221.2	2.40368	0.162353	-0.00614545	1.50121			221.2	0.0231293	0.0132702	0.59325	-0.00941334
221.4	2.40603	0.162472	-0.00639877	1.50256			221.4	0.0237736	0.0136907	0.594024	-0.00904288
221.6	2.40837	0.162433	-0.00640729	1.50397			221.6	0.0240871	0.0139903	0.594898	-0.00874204
221.8	2.41062	0.16234	-0.00610285	1.50544			221.8	0.0240138	0.014101	0.59582	-0.00865128
222	2.41277	0.162179	-0.00548609	1.50695			222	0.0235379	0.0138104	0.596642	-0.0089708
222.2	2.41473	0.161864	-0.00486971	1.50825			222.2	0.0229309	0.0133874	0.597393	-0.0094549
222.4	2.41659	0.161331	-0.00436431	1.50915			222.4	0.0224602	0.0129477	0.598039	-0.00998148
222.6	2.41834	0.160679	-0.00408951	1.50971			222.6	0.0221659	0.0126102	0.598581	-0.0104715
222.8	2.42015	0.16	-0.00378573	1.5102			222.8	0.021953	0.0122892	0.599046	-0.0109429
223	2.42197	0.159489	-0.00349525	1.51077			223	0.0218573	0.0121186	0.599535	-0.0112961
223.2	2.42393	0.159035	-0.00308874	1.51151			223.2	0.0216662	0.0118659	0.600008	-0.0118486
223.4	2.42608	0.158667	-0.00264865	1.51255			223.4	0.0211642	0.0114291	0.600385	-0.0125946
223.6	2.42853	0.158452	-0.00218078	1.51376			223.6	0.020464	0.0109135	0.60069	-0.013427
223.8	2.43123	0.158237	-0.00188892	1.51499			223.8	0.0198483	0.0105618	0.60095	-0.0139925
224	2.43401	0.157913	-0.00186335	1.51604			224	0.0195631	0.0104556	0.601077	-0.0142829
224.2	2.43652	0.157525	-0.00228313	1.51665			224.2	0.0196979	0.0107642	0.60125	-0.0141415
224.4	2.43885	0.157374	-0.0029166	1.51681			224.4	0.0201215	0.0112613	0.601548	-0.013717
224.6	2.44111	0.157584	-0.00356759	1.51668			224.6	0.0207611	0.0119464	0.602114	-0.0129655
224.8	2.44329	0.158164	-0.0042192	1.5164			224.8	0.0213675	0.0126511	0.602832	-0.0121507
225	2.44537	0.158851	-0.00483282	1.51603			225	0.0217422	0.0133353	0.603716	-0.0113388
225.2	2.44762	0.159742	-0.00520734	1.51578			225.2	0.0216655	0.0136508	0.60443	-0.0107378
225.4	2.44988	0.160629	-0.00535737	1.51564			225.4	0.0213874	0.0137173	0.605019	-0.010377
225.6	2.45208	0.161304	-0.00537199	1.51553			225.6	0.020845	0.0133043	0.605408	-0.0103086
225.8	2.45427	0.161967	-0.00524343	1.51547			225.8	0.02024	0.0126013	0.605759	-0.0103677
226	2.45644	0.162646	-0.00505415	1.51544			226	0.0196993	0.011622	0.606065	-0.0104499
226.2	2.45854	0.16335	-0.00467448	1.51567			226.2	0.0192869	0.0104613	0.606532	-0.0104809
226.4	2.46076	0.164092	-0.00393492	1.5163			226.4	0.0189769	0.00939269	0.607173	-0.0104414
226.6	2.46315	0.164941	-0.00291077	1.51741			226.6	0.0188208	0.00860032	0.607911	-0.010518
226.8	2.46571	0.165516	-0.00180172	1.51874			226.8	0.0188173	0.00801911	0.608614	-0.0106963
227	2.46859	0.165985	-0.0005533	1.5203			227	0.0188641	0.00770678	0.609431	-0.0107853
227.2	2.47154	0.166154	0.000472547	1.52168			227.2	0.0190915	0.00778292	0.610225	-0.0106268
227.4	2.47431	0.165852	0.00098736	1.52266			227.4	0.0195398	0.00812462	0.610908	-0.0102459
227.6	2.47686	0.165143	0.00109689	1.52333			227.6	0.0201668	0.00870966	0.611508	-0.00969077
227.8	2.47929	0.164478	0.000990751	1.52404			227.8	0.0209106	0.00951122	0.612148	-0.00899719
228	2.48165	0.163957	0.00076604	1.52488			228	0.021672	0.0102723	0.612499	-0.00843845
228.2	2.48406	0.163567	0.000567961	1.52604			228.2	0.0224257	0.0110554	0.612716	-0.00805178
228.4	2.48648	0.163139	0.000265739	1.52732			228.4	0.0227965	0.0117394	0.612818	-0.00790191
228.6	2.48898	0.162714	-4.58e-05	1.52872			228.6	0.0228506	0.0122789	0.612768	-0.00787654
228.8	2.49159	0.162244	-0.000382709	1.52998			228.8	0.0224862	0.0123544	0.612356	-0.00818845
229	2.49415	0.16163	-0.000831713	1.53105			229	0.021834	0.0119944	0.611775	-0.00887275
229.2	2.49669	0.161004	-0.00140736	1.53183			229.2	0.0207853	0.0110595	0.611087	-0.00988283
229.4	2.49923	0.16072	-0.00188777	1.53259			229.4	0.019446	0.0095895	0.610273	-0.0110931
229.6	2.50154	0.16062	-0.00237652	1.53315			229.6	0.0179783	0.0077371	0.609462	-0.012415
229.8	2.50357	0.16063	-0.00285669	1.53366			229.8	0.0166139	0.00596977	0.608965	-0.0137004
230	2.50552	0.160787	-0.00319419	1.53411			230	0.015556	0.00465491	0.608941	-0.0147574
230.2	2.50751	0.161046	-0.00348863	1.53431			230.2	0.014752	0.00374469	0.609209	-0.0156676
230.4	2.5096	0.161268	-0.00383116	1.53412			230.4	0.0144512	0.00338843	0.60992	-0.0162988
230.6	2.5119	0.161458	-0.00431344	1.53361			230.6	0.0143851	0.00351779	0.611043	-0.0166814
230.8	2.51422	0.161494	-0.00506837	1.53276			230.8	0.0147128	0.00406081	0.612413	-0.0166719
231	2.51656	0.161356	-0.00596697	1.5318			231	0.0153234	0.00489165	0.613906	-0.0163604
231.2	2.51895	0.16121	-0.00672617	1.53107			231.2	0.0163233	0.00600359	0.615511	-0.0158154
231.4	2.52141	0.161159	-0.00724843	1.53083			231.4	0.0174524	0.00712294	0.616981	-0.0152911
231.6	2.52393	0.161145	-0.00739372	1.5311			231.6	0.0187381	0.00817056	0.618242	-0.0147811
231.8	2.5266	0.161211	-0.00713785	1.53181			231.8	0.0198127	0.00912684	0.619421	-0.0142521
232	2.52931	0.161329	-0.00655972	1.53269			232	0.0206559	0.00991376	0.620486	-0.0137095
232.2	2.53208	0.16152	-0.00575294	1.53369			232.2	0.0212608	0.010523	0.621287	-0.0131768
232.4	2.53482	0.161655	-0.0049212	1.53467			232.4	0.0215576	0.0108382	0.621826	-0.0127535
232.6	2.53752	0.161768	-0.00420448	1.53561			232.6	0.021326	0.0107576	0.62206	-0.0125843
232.8	2.54008	0.161782	-0.0036454	1.53646			232.8	0.0207064	0.0101932	0.621927	-0.0128082
233	2.54244	0.161813	-0.00322957	1.53739			233	0.0197988	0.00927819	0.621629	-0.0132838
233.2	2.54455	0.161733	-0.00296237	1.53833			233.2	0.0187929	0.0082646	0.621417	-0.0139351
233.4	2.54662	0.161715	-0.00284433	1.5393			233.4	0.0177298	0.00722014	0.621328	-0.0146772
233.6	2.54862	0.161753	-0.00292102	1.54013			233.6	0.0168287	0.00624234	0.621377	-0.0153553
233.8	2.55059	0.161849	-0.00320003	1.54063			233.8	0.016084	0.00546201	0.621439	-0.0159799
234	2.55263	0.161922	-0.00369618	1.5408			234	0.0154966	0.00490715	0.621541	-0.0166619
234.2	2.55488	0.162034	-0.00428882	1.54074			234.2	0.0151304	0.00461009	0.621804	-0.0171674
234.4	2.55719	0.162073	-0.00482463	1.54048			234.4	0.0152506	0.00472542	0.622265	-0.0172698
234.6	2.5596	0.16215	-0.00516415	1.54033			234.6	0.0157824	0.0052588	0.622939	-0.0170506
234.8	2.56223	0.162468	-0.00512498	1.54055			234.8	0.01648	0.00599269	0.623837	-0.0166259
235	2.56493	0.162991	-0.00455487	1.54126			235	0.0172119	0.00679637	0.624772	-0.0159906
235.2	2.56756	0.163704	-0.00358587	1.54222			235.2	0.0179378	0.0075596	0.625794	-0.0150835
235.4	2.57006	0.164574	-0.00248804	1.54323			235.4	0.0185234	0.00837712	0.626952	-0.0140175
235.6	2.57242	0.165488	-0.00137497	1.54411			235.6	0.0190106	0.00917359	0.628144	-0.012911
235.8	2.5746	0.166235	-0.000473636	1.54496			235.8	0.0194225	0.00995717	0.629342	-0.011807
236	2.57676	0.166851	-3.07e-05	1.54571			236	0.0198039	0.0105459	0.630613	-0.01076
236.2	2.57887	0.16715	-0.000105667	1.54634			236.2	0.0200953	0.0108465	0.631692	-0.0100442
236.4	2.58092	0.167079	-0.000484297	1.54701			236.4	0.020463	0.0107654	0.632575	-0.00969958
236.6	2.58288	0.166759	-0.000938897	1.54784			236.6	0.0207613	0.0103277	0.633396	-0.00962376
236.8	2.58483	0.166224	-0.00139714	1.54867			236.8	0.020924	0.00953617	0.634069	-0.00986295
237	2.58665	0.16547	-0.00195717	1.54939			237	0.0209574	0.00853265	0.634462	-0.0103805
237.2	2.58834	0.16459	-0.00266534	1.54999			237.2	0.0210009	0.00769719	0.634773	-0.0110248
237.4	2.59022	0.163775	-0.00330718	1.55054			237.4	0.0211098	0.00719837	0.635115	-0.0116185
237.6	2.59241	0.163019	-0.00398022	1.55102			237.6	0.0213266	0.00706723	0.63541	-0.0121721
237.8	2.59496	0.162469	-0.00455984	1.55163			237.8	0.0217971	0.00745662	0.635697	-0.0124893
238	2.59791	0.162117	-0.0049098	1.55252			238	0.0223916	0.008378	0.635937	-0.01257
238.2	2.60128	0.162027	-0.00493937	1.55377			238.2	0.0228984	0.00958142	0.636162	-0.0124805
238.4	2.60474	0.16215	-0.00480609	1.55503			238.4	0.0229562	0.0106868	0.636221	-0.0123681
238.6	2.60797	0.162348	-0.00454596	1.55611			238.6	0.0227904	0.0116577	0.636159	-0.0122134
238.8	2.6109	0.162579	-0.00434156	1.55686			238.8	0.0225021	0.0123539	0.636154	-0.0119638
239	2.61353	0.162808	-0.00435764	1.55723			239	0.0221718	0.0129414	0.636344	-0.0116358
239.2	2.61592	0.162947	-0.00458947	1.55736			239.2	0.0218242	0.0133608	0.636745	-0.0111386
239.4	2.61813	0.162971	-0.00493872	1.5576			239.4	0.0215812	0.0136162	0.637403	-0.0106386
239.6	2.62046	0.163034	-0.00536567	1.55801			239.6	0.0213834	0.0136185	0.638209	-0.0101621
239.8	2.62267	0.16294	-0.0058466	1.5584			239.8	0.0210852	0.0133705	0.638951	-0.00980154
240	2.6247	0.162747	-0.00618219	1.55866			240	0.0206169	0.0127101	0.639613	-0.00965401
240.2	2.62648	0.162453	-0.00636989	1.55869			240.2	0.0198157	0.0115997	0.640069	-0.00989595
240.4	2.62816	0.162036	-0.00650914	1.55836			240.4	0.0188198	0.0103209	0.640379	-0.0103318
240.6	2.62969	0.161507	-0.00658859	1.55782			240.6	0.0178384	0.00922358	0.640739	-0.0108355
240.8	2.63133	0.161093	-0.00655761	1.55729			240.8	0.0170891	0.00861076	0.641445	-0.0113431
241	2.63322	0.160956	-0.00649415	1.55689			241	0.0166538	0.00841356	0.642367	-0.011764
241.2	2.63525	0.161055	-0.00657256	1.55662			241.2	0.0165147	0.00849791	0.643309	-0.0122028
241.4	2.63726	0.161408	-0.00663878	1.55662			241.4	0.0164819	0.00874745	0.644151	-0.0126682
241.6	2.63936	0.162056	-0.00651849	1.55688			241.6	0.0164931	0.00905852	0.644989	-0.0130431
241.8	2.64156	0.162888	-0.00624304	1.55721			241.8	0.0164473	0.00916961	0.645716	-0.0132023
242	2.64384	0.1637	-0.00585735	1.55744			242	0.0163449	0.00912782	0.646362	-0.013086
242.2	2.64626	0.164593	-0.00524289	1.55779			242.2	0.0163637	0.0091995	0.647058	-0.0125688
242.4	2.64887	0.165577	-0.0046806	1.55831			242.4	0.0166804	0.00948606	0.647937	-0.0116039
242.6	2.65161	0.166541	-0.0043737	1.55899			242.6	0.0171449	0.00991229	0.648862	-0.0103869
242.8	2.6545	0.167473	-0.00423171	1.55995			242.8	0.0176529	0.0104464	0.649755	-0.00908231
243	2.65738	0.168337	-0.00421524	1.56126			243	0.0180647	0.0109028	0.65052	-0.00797787
243.2	2.6602	0.169	-0.00438577	1.56268			243.2	0.0183528	0.0111334	0.651113	-0.00713199
243.4	2.66292	0.169413	-0.00461717	1.564			243.4	0.0184959	0.0111091	0.651518	-0.00652715
243.6	2.66566	0.16968	-0.00484127	1.56537			243.6	0.0184554	0.010898	0.651673	-0.00621613
243.8	2.66839	0.169687	-0.00510204	1.56674			243.8	0.0181979	0.0104447	0.65153	-0.00636117
244	2.6711	0.169354	-0.00542761	1.56809			244	0.0177923	0.00986052	0.651274	-0.00687457
244.2	2.67368	0.168771	-0.00575936	1.56938			244.2	0.0174719	0.0093497	0.651072	-0.00767552
244.4	2.676	0.167979	-0.00628285	1.57049			244.4	0.0172136	0.00906353	0.650978	-0.00876461
244.6	2.67788	0.166916	-0.00701854	1.57134			244.6	0.0169645	0.00878138	0.650949	-0.0101453
244.8	2.67923	0.165636	-0.00785926	1.57196			244.8	0.0167608	0.00849125	0.651045	-0.0116099
245	2.68024	0.164421	-0.00845406	1.57244			245	0.0167224	0.00831938	0.651223	-0.0128845
245.2	2.6815	0.163555	-0.00859433	1.5729			245.2	0.016743	0.00820096	0.651542	-0.0138244
245.4	2.68324	0.162979	-0.00814477	1.5734			245.4	0.0169236	0.00799052	0.651898	-0.0144478
245.6	2.68536	0.162527	-0.00737441	1.5737			245.6	0.0172434	0.00791114	0.65238	-0.0147735
245.8	2.68771	0.162434	-0.00638655	1.57398			245.8	0.0176967	0.00811071	0.652951	-0.0149073
246	2.69012	0.162397	-0.00572038	1.57399			246	0.0182006	0.00848705	0.653631	-0.0149577
246.2	2.6923	0.162281	-0.00548897	1.57363			246.2	0.0187141	0.00886319	0.654336	-0.014917
246.4	2.69437	0.162108	-0.00559017	1.57311			246.4	0.0191343	0.00922674	0.655159	-0.0147702
246.6	2.69631	0.161902	-0.00578848	1.57269			246.6	0.0194976	0.00933203	0.656038	-0.014502
246.8	2.69835	0.16157	-0.00610278	1.5724			246.8	0.0198235	0.00921522	0.656934	-0.0141139
247	2.70081	0.161453	-0.00613372	1.5726			247	0.0200183	0.00896942	0.657771	-0.0136361
247.2	2.70368	0.161572	-0.00596631	1.57349			247.2	0.0198459	0.00866092	0.658414	-0.0133763
247.4	2.7067	0.161732	-0.00566925	1.57479			247.4	0.0191821	0.00822315	0.658792	-0.0135305
247.6	2.70991	0.162023	-0.00526099	1.57641			247.6	0.0180865	0.00779338	0.658978	-0.0140219
247.8	2.71315	0.162419	-0.00477068	1.57802			247.8	0.0168455	0.00735618	0.658973	-0.0146516
248	2.71606	0.162637	-0.00459127	1.5793			248	0.0155904	0.00698787	0.65882	-0.0154384
248.2	2.71865	0.16253	-0.00454888	1.58021			248.2	0.0145496	0.00664461	0.658694	-0.0162942
248.4	2.72102	0.162365	-0.00453433	1.58079			248.4	0.013829	0.00634662	0.658636	-0.0170109
248.6	2.72329	0.162257	-0.0044739	1.58106			248.6	0.0135847	0.00624583	0.658677	-0.0174718
248.8	2.72568	0.162338	-0.00427896	1.58117			248.8	0.0135828	0.00634589	0.658867	-0.0177711
249	2.72818	0.162684	-0.0038044	1.58128			249	0.0138075	0.00655984	0.65916	-0.0179531
249.2	2.73062	0.16329	-0.00324579	1.5813			249.2	0.0141063	0.00703355	0.659581	-0.017982
249.4	2.73299	0.164189	-0.0026541	1.58147			249.4	0.0144927	0.00769244	0.660016	-0.0179949
249.6	2.73526	0.165029	-0.00240488	1.5815			249.6	0.0149277	0.00833625	0.660561	-0.0179046
249.8	2.73742	0.165635	-0.00248048	1.58145			249.8	0.0154591	0.00879422	0.661223	-0.0176573
250	2.73978	0.166107	-0.00275664	1.58149			250	0.0159514	0.00906144	0.661981	-0.0172383
250.2	2.74235	0.166435	-0.00318496	1.58171			250.2	0.0163853	0.00916422	0.662645	-0.0167068
250.4	2.74522	0.166554	-0.00390564	1.58205			250.4	0.0167035	0.00921047	0.663251	-0.0160419
250.6	2.74837	0.166667	-0.00448293	1.58273			250.6	0.0167916	0.00911495	0.663607	-0.0155898
250.8	2.75165	0.166804	-0.00492965	1.58373			250.8	0.0166892	0.00909579	0.663846	-0.0153549
251	2.75484	0.166857	-0.00526473	1.58486			251	0.0164804	0.00917447	0.664067	-0.01528
251.2	2.75795	0.166945	-0.00548489	1.58606			251.2	0.0163738	0.0091248	0.664351	-0.0152427
251.4	2.76071	0.166892	-0.00558765	1.58713			251.4	0.0163166	0.00887229	0.66465	-0.0153145
251.6	2.76308	0.166705	-0.00575806	1.58799			251.6	0.0164091	0.00880473	0.665155	-0.0153237
251.8	2.76526	0.166454	-0.00588106	1.58857			251.8	0.0166084	0.00881486	0.665865	-0.0151875
252	2.76719	0.166303	-0.00587017	1.58895			252	0.0169334	0.00892725	0.666683	-0.0148265
252.2	2.76878	0.166128	-0.00572652	1.58907			252.2	0.0172846	0.00936519	0.667587	-0.0142393
252.4	2.7703	0.16612	-0.00531181	1.58916			252.4	0.0176605	0.0101952	0.668628	-0.0133581
252.6	2.77189	0.166429	-0.00457351	1.58949			252.6	0.0179985	0.0111428	0.66981	-0.0123268
252.8	2.7734	0.167039	-0.00364653	1.5902			252.8	0.0183976	0.012155	0.671085	-0.0114037
253	2.77498	0.167716	-0.00273609	1.59117			253	0.018834	0.0129944	0.672439	-0.0107203
253.2	2.77688	0.168436	-0.00190149	1.59229			253.2	0.0194495	0.0136625	0.67392	-0.0101773
253.4	2.77917	0.169134	-0.00112234	1.59358			253.4	0.0201908	0.0140288	0.675445	-0.00979456
253.6	2.78188	0.169815	-0.00041242	1.59483			253.6	0.0209666	0.0141762	0.676745	-0.00952816
253.8	2.78476	0.170184	7.84e-05	1.59579			253.8	0.0216247	0.0141224	0.677697	-0.00950394
254	2.78767	0.170231	0.00037482	1.59647			254	0.0222905	0.0140175	0.678378	-0.00965062
254.2	2.79037	0.169947	0.000513928	1.59701			254.2	0.0229761	0.0139309	0.678898	-0.0100283
254.4	2.79287	0.169524	0.000486266	1.59739			254.4	0.0236876	0.0140536	0.679439	-0.0104842
254.6	2.79513	0.168696	0.000222835	1.59759			254.6	0.0243595	0.0142055	0.680058	-0.0110179
254.8	2.79728	0.167755	-0.000138857	1.59759			254.8	0.0248816	0.0142057	0.680652	-0.0114955
255	2.79931	0.16691	-0.000539616	1.59744			255	0.0249889	0.0140537	0.681053	-0.0121238
255.2	2.8015	0.166412	-0.000843802	1.59713			255.2	0.0246108	0.013703	0.681071	-0.0127904
255.4	2.80376	0.166056	-0.00105014	1.59661			255.4	0.0239098	0.0130637	0.680634	-0.0135212
255.6	2.80599	0.166062	-0.000978073	1.59608			255.6	0.0229596	0.0122506	0.679746	-0.0142627
255.8	2.80817	0.16624	-0.000848023	1.59556			255.8	0.0218574	0.0115135	0.678746	-0.0149005
256	2.81043	0.166495	-0.000771144	1.59512			256	0.0208862	0.010954	0.678001	-0.0151873
256.2	2.81265	0.16677	-0.000853759	1.59499			256.2	0.0201321	0.0104762	0.677588	-0.01529
256.4	2.81481	0.167118	-0.00107057	1.59517			256.4	0.0195662	0.010079	0.677355	-0.0153659
256.6	2.81704	0.16736	-0.00141333	1.59549			256.6	0.0193189	0.00989924	0.677411	-0.0153066
256.8	2.81955	0.167665	-0.00159275	1.59598			256.8	0.0195165	0.0100173	0.67762	-0.0151171
257	2.8224	0.168058	-0.00145085	1.59672			257	0.0200525	0.0102648	0.677875	-0.014852
257.2	2.82539	0.168432	-0.00111936	1.59754			257.2	0.0206726	0.0106598	0.67805	-0.0146588
257.4	2.82829	0.168585	-0.000885034	1.59842			257.4	0.0214058	0.0112963	0.678397	-0.0144657
257.6	2.83103	0.16856	-0.000898755	1.59942			257.6	0.0221443	0.012164	0.678933	-0.0142346
257.8	2.83366	0.168499	-0.00121162	1.60069			257.8	0.0228514	0.013142	0.679749	-0.0139435
258	2.83627	0.168503	-0.00164874	1.6021			258	0.0232897	0.0140479	0.680578	-0.0137016
258.2	2.83887	0.168336	-0.00219977	1.60346			258.2	0.0235667	0.0146971	0.681508	-0.0133695
258.4	2.84158	0.168308	-0.00264186	1.60467			258.4	0.0235845	0.0149288	0.682368	-0.0129861
258.6	2.84422	0.168545	-0.00288271	1.6058			258.6	0.0233617	0.0146363	0.68303	-0.0128549
258.8	2.84662	0.168904	-0.00290938	1.60671			258.8	0.0228603	0.0139249	0.683455	-0.0129083
259	2.84862	0.169109	-0.00294049	1.60739			259	0.0223257	0.0130341	0.683864	-0.0131038
259.2	2.85051	0.169431	-0.00288746	1.60792			259.2	0.0217009	0.0120837	0.684275	-0.013452
259.4	2.85237	0.169686	-0.00288828	1.60825			259.4	0.0211473	0.0112934	0.684868	-0.0138187
259.6	2.85431	0.169778	-0.00293362	1.60842			259.6	0.0208054	0.0107195	0.685685	-0.0139146
259.8	2.85648	0.16976	-0.00285773	1.60872			259.8	0.020608	0.0102785	0.686483	-0.0138476
260	2.85895	0.169752	-0.00269113	1.60904			260	0.0203823	0.00995239	0.687116	-0.0137753
260.2	2.86158	0.169662	-0.00249921	1.60929			260.2	0.0202886	0.00995842	0.68773	-0.0135613
260.4	2.86436	0.169522	-0.00221578	1.60957			260.4	0.0202533	0.0100769	0.688236	-0.0133815
260.6	2.86728	0.16945	-0.0018574	1.6099			260.6	0.0201887	0.010168	0.688685	-0.0133739
260.8	2.87008	0.16928	-0.00175086	1.61017			260.8	0.0200622	0.0101628	0.689115	-0.01362
261	2.87256	0.168971	-0.00193368	1.61037			261	0.0199747	0.0100389	0.689652	-0.0138627
261.2	2.87482	0.168625	-0.00238008	1.6105			261.2	0.0197223	0.0094438	0.689984	-0.0142725
261.4	2.8769	0.168381	-0.00301232	1.61057			261.4	0.0194277	0.00859808	0.690105	-0.0146422
261.6	2.8787	0.167962	-0.00383286	1.61036			261.6	0.0189203	0.00763737	0.68999	-0.0150667
261.8	2.88042	0.167415	-0.00466468	1.60987			261.8	0.0182665	0.00673071	0.689965	-0.0154946
262	2.88209	0.166941	-0.00547833	1.60925			262	0.0175407	0.00596724	0.690007	-0.0160996
262.2	2.88357	0.166526	-0.00619075	1.60868			262.2	0.0169626	0.00559253	0.690341	-0.0167617
262.4	2.88489	0.166052	-0.00687049	1.60811			262.4	0.016385	0.00560483	0.691064	-0.0174404
262.6	2.88631	0.16565	-0.00740004	1.60769			262.6	0.0159584	0.00593829	0.692284	-0.0179861
262.8	2.88796	0.16552	-0.00773661	1.60744			262.8	0.0157289	0.00642433	0.693722	-0.0183058
263	2.89002	0.165669	-0.00762354	1.60753			263	0.0158034	0.00712923	0.695277	-0.0181149
263.2	2.89261	0.166059	-0.00705556	1.60813			263.2	0.0161677	0.00808	0.696848	-0.0173881
263.4	2.89567	0.166583	-0.00604631	1.60929			263.4	0.0167465	0.00914029	0.698307	-0.0163031
263.6	2.89895	0.167244	-0.00495643	1.61077			263.6	0.0175272	0.0103152	0.699541	-0.0150115
263.8	2.9022	0.167785	-0.00396147	1.61242			263.8	0.018503	0.0116207	0.700625	-0.0134778
264	2.90535	0.168168	-0.00316453	1.61402			264	0.0196364	0.0127911	0.701591	-0.0119837
264.2	2.90828	0.168442	-0.0025766	1.61533			264.2	0.020777	0.0136812	0.702473	-0.0106256
264.4	2.91085	0.168664	-0.00230457	1.61633			264.4	0.0220233	0.0142691	0.703168	-0.00943659
264.6	2.91307	0.168697	-0.00229634	1.61703			264.6	0.0232826	0.0144419	0.703596	-0.00839943
264.8	2.91505	0.16853	-0.00256083	1.61733			264.8	0.0245488	0.0142244	0.703671	-0.00770706
265	2.91684	0.168095	-0.00309644	1.61733			265	0.0256374	0.0138689	0.703532	-0.00734121
265.2	2.91858	0.167351	-0.00380019	1.61721			265.2	0.0264399	0.0133135	0.703233	-0.00743688
265.4	2.92045	0.166494	-0.00447473	1.61705			265.4	0.0268268	0.0125099	0.702886	-0.00797094
265.6	2.92236	0.1657	-0.00511987	1.6169			265.6	0.0269942	0.0115393	0.70256	-0.00888063
265.8	2.92434	0.165171	-0.00552872	1.61685			265.8	0.026879	0.0105171	0.702523	-0.0099157
266	2.9263	0.164969	-0.00578956	1.61681			266	0.0265766	0.0094908	0.70275	-0.0108412
266.2	2.92813	0.165032	-0.00598563	1.61662			266.2	0.0260546	0.0085132	0.703054	-0.0115462
266.4	2.92988	0.165138	-0.00610678	1.61639			266.4	0.0254432	0.00771843	0.703283	-0.0120451
266.6	2.93187	0.16539	-0.00582987	1.61638			266.6	0.024687	0.00722457	0.703441	-0.0123163
266.8	2.93407	0.165668	-0.00539158	1.61669			266.8	0.0238677	0.00709746	0.703484	-0.012512
267	2.93637	0.165834	-0.004968	1.61728			267	0.0229384	0.00719324	0.703418	-0.0127526
267.2	2.9389	0.16604	-0.004538	1.61814			267.2	0.0221665	0.0076046	0.703548	-0.0129259
267.4	2.94166	0.166232	-0.00419042	1.61907			267.4	0.0215353	0.00830828	0.704083	-0.0128609
267.6	2.94454	0.16642	-0.00403837	1.61987			267.6	0.0210697	0.00927702	0.705086	-0.0126005
267.8	2.94727	0.1666	-0.00401769	1.62055			267.8	0.0206282	0.0102942	0.706294	-0.0122773
268	2.94997	0.1668	-0.0039144	1.62121			268	0.0202529	0.0111749	0.707425	-0.0121125
268.2	2.9526	0.166822	-0.00384027	1.62189			268.2	0.0197703	0.0117095	0.708275	-0.0123334
268.4	2.95521	0.166851	-0.00375325	1.62269			268.4	0.0193123	0.0118963	0.70891	-0.0129647
268.6	2.95778	0.166817	-0.00371265	1.62379			268.6	0.0188333	0.0116575	0.709319	-0.0138647
268.8	2.96039	0.166761	-0.00369248	1.62496			268.8	0.0185022	0.0110438	0.709631	-0.0147383
269	2.96287	0.166808	-0.0036467	1.62604			269	0.018328	0.010233	0.70995	-0.0154901
269.2	2.96523	0.167137	-0.00347785	1.62699			269.2	0.01846	0.00951728	0.710236	-0.0159956
269.4	2.96745	0.167751	-0.00315832	1.62779			269.4	0.0187469	0.00900449	0.710424	-0.0162345
269.6	2.96942	0.168409	-0.00285023	1.6283			269.6	0.0192225	0.00874527	0.710438	-0.0162144
269.8	2.97129	0.16895	-0.00251943	1.62863			269.8	0.0197169	0.00869567	0.710241	-0.0161921
270	2.97327	0.169299	-0.00217852	1.62893			270	0.020285	0.00889697	0.710015	-0.0161311
270.2	2.97546	0.169588	-0.00179891	1.62938			270.2	0.0207739	0.00918288	0.709887	-0.0160351
270.4	2.97777	0.169729	-0.00157168	1.62991			270.4	0.0212471	0.00960481	0.710015	-0.0159555
270.6	2.98033	0.169929	-0.00137033	1.63063			270.6	0.0216685	0.0100778	0.710469	-0.0159288
270.8	2.98309	0.170209	-0.0011965	1.63151			270.8	0.0222026	0.010761	0.711442	-0.0156421
271	2.98582	0.170311	-0.00120014	1.63243			271	0.0227199	0.0116625	0.712749	-0.014991
271.2	2.98822	0.170116	-0.00147033	1.63314			271.2	0.0231607	0.0127093	0.714109	-0.0141367
271.4	2.99035	0.169835	-0.00168877	1.63381			271.4	0.0233425	0.0134761	0.715222	-0.0133482
271.6	2.99242	0.169514	-0.00169148	1.6344			271.6	0.0231975	0.0140146	0.716068	-0.012754
271.8	2.9946	0.169266	-0.00149396	1.63496			271.8	0.0226505	0.0142484	0.716605	-0.0125289
272	2.99713	0.169211	-0.00110639	1.63556			272	0.0218389	0.0141923	0.716908	-0.0125971
272.2	2.99996	0.169207	-0.000659963	1.63622			272.2	0.0208868	0.0139169	0.717227	-0.0127553
272.4	3.00285	0.169071	-0.00043322	1.63661			272.4	0.0198807	0.0135407	0.717541	-0.0129332
272.6	3.00556	0.16877	-0.000411003	1.63671			272.6	0.0189464	0.0130937	0.717754	-0.0132249
272.8	3.00806	0.168339	-0.00058824	1.63652			272.8	0.0181389	0.0125416	0.717684	-0.0136221
273	3.01036	0.167872	-0.000898545	1.6362			273	0.0174999	0.0117711	0.717481	-0.0142223
273.2	3.01252	0.167368	-0.00137226	1.63572			273.2	0.0170979	0.0107838	0.717204	-0.0149643
273.4	3.01471	0.166882	-0.00177582	1.63525			273.4	0.0169896	0.00977211	0.716973	-0.015696
273.6	3.01703	0.16645	-0.00219996	1.63477			273.6	0.0169199	0.00865596	0.716794	-0.0162975
273.8	3.01947	0.16604	-0.00259285	1.6344			273.8	0.0168955	0.00754037	0.716789	-0.0168122
274	3.02177	0.165676	-0.00307575	1.63397			274	0.0169551	0.00663213	0.71694	-0.0171372
274.2	3.02402	0.165477	-0.00355505	1.63365			274.2	0.0171792	0.00618881	0.717253	-0.0171645
274.4	3.02619	0.165343	-0.00417643	1.63342			274.4	0.0174775	0.00617784	0.717727	-0.0167785
274.6	3.02826	0.165248	-0.00479851	1.63327			274.6	0.0180727	0.00657643	0.718388	-0.0159477
274.8	3.03014	0.165352	-0.00529467	1.63313			274.8	0.0188985	0.00714162	0.719164	-0.0147884
275	3.03219	0.165748	-0.00530867	1.63329			275	0.019716	0.00771833	0.719979	-0.0135016
275.2	3.03457	0.166344	-0.00478018	1.63373			275.2	0.0202968	0.008194	0.720651	-0.0123571
275.4	3.0372	0.167127	-0.00372777	1.63439			275.4	0.0206391	0.00842176	0.721193	-0.0115692
275.6	3.0399	0.167922	-0.00261669	1.63521			275.6	0.0206555	0.00851698	0.721682	-0.0111405
275.8	3.04252	0.168644	-0.00164454	1.63613			275.8	0.020429	0.00870158	0.722303	-0.0109163
276	3.04489	0.169326	-0.000935717	1.63696			276	0.0200525	0.00902738	0.723023	-0.0108305
276.2	3.04707	0.170103	-0.000317929	1.63772			276.2	0.0197108	0.00935786	0.723901	-0.010868
276.4	3.04927	0.17106	0.000204747	1.63868			276.4	0.0193794	0.00959057	0.724823	-0.0109847
276.6	3.0516	0.172214	0.000748849	1.63989			276.6	0.0191565	0.00964837	0.725837	-0.0111995
276.8	3.05407	0.173323	0.00122472	1.64119			276.8	0.0190035	0.00945159	0.726742	-0.0115344
277	3.05676	0.174203	0.00162109	1.64244			277	0.0189153	0.00901795	0.727516	-0.0120746
277.2	3.05962	0.174771	0.00175657	1.64361			277.2	0.0186571	0.00824963	0.728129	-0.0127689
277.4	3.06246	0.174868	0.00156495	1.64446			277.4	0.0184338	0.00744817	0.728675	-0.0135095
277.6	3.0651	0.174551	0.00112417	1.64488			277.6	0.0182756	0.00684386	0.729053	-0.0142364
277.8	3.06769	0.17396	0.000494176	1.64494			277.8	0.0183217	0.00665007	0.729421	-0.0148812
278	3.07026	0.173103	-0.00032982	1.64483			278	0.0185073	0.00662632	0.729762	-0.0152994
278.2	3.07266	0.172051	-0.00108949	1.64464			278.2	0.0190273	0.00684495	0.730104	-0.0154712
278.4	3.07476	0.170882	-0.00169069	1.64449			278.4	0.0196698	0.0071278	0.73031	-0.015623
278.6	3.07683	0.16967	-0.00210828	1.64453			278.6	0.0202151	0.00742767	0.730392	-0.0157418
278.8	3.07873	0.168367	-0.00243474	1.64468			278.8	0.0204695	0.00757336	0.730346	-0.0158824
279	3.08033	0.167102	-0.00272073	1.64476			279	0.020584	0.00791409	0.730389	-0.0160267
279.2	3.08173	0.165845	-0.00312352	1.64474			279.2	0.020595	0.00864384	0.730626	-0.016118
279.4	3.08313	0.164819	-0.00357863	1.64463			279.4	0.0206121	0.00982453	0.731137	-0.015932
279.6	3.08448	0.164053	-0.00403385	1.64436			279.6	0.0207535	0.0112849	0.731961	-0.0155611
279.8	3.08587	0.163723	-0.00433512	1.64413			279.8	0.021061	0.0128576	0.732972	-0.015139
280	3.08749	0.163773	-0.00443973	1.64406			280	0.0213528	0.0142609	0.734104	-0.0147249
280.2	3.08934	0.164175	-0.00450124	1.64418			280.2	0.0216542	0.015339	0.735325	-0.0143204
280.4	3.09146	0.164831	-0.00448174	1.64446			280.4	0.0220135	0.0160526	0.736654	-0.014002
280.6	3.09384	0.165762	-0.00433491	1.64494			280.6	0.0224152	0.0164561	0.737981	-0.0137581
280.8	3.09658	0.166826	-0.00402324	1.64563			280.8	0.0226703	0.0165791	0.739156	-0.0135184
281	3.09943	0.16773	-0.00370347	1.64627			281	0.0228892	0.0164718	0.740027	-0.0133516
281.2	3.10233	0.16841	-0.00334498	1.64679			281.2	0.0230234	0.0161878	0.740476	-0.0134193
281.4	3.10523	0.168758	-0.00313312	1.64712			281.4	0.0231286	0.0157823	0.740651	-0.0135219
281.6	3.10814	0.16886	-0.00301272	1.64739			281.6	0.0230489	0.0151294	0.740667	-0.0135942
281.8	3.11094	0.168912	-0.00285367	1.64767			281.8	0.0229759	0.0143915	0.740738	-0.0135964
282	3.11366	0.169107	-0.00262159	1.64812			282	0.0228258	0.0135657	0.74079	-0.0135878
282.2	3.1164	0.169466	-0.00226952	1.64876			282.2	0.0225178	0.01265	0.740874	-0.0134214
282.4	3.11907	0.169997	-0.00176402	1.64962			282.4	0.0220637	0.0116305	0.740896	-0.0133298
282.6	3.12161	0.170638	-0.00128473	1.65053			282.6	0.021697	0.0108303	0.740798	-0.0134062
282.8	3.12405	0.171054	-0.00103411	1.65132			282.8	0.021405	0.0102176	0.740619	-0.0136319
283	3.12625	0.171204	-0.00117629	1.65184			283	0.0211786	0.00982206	0.740469	-0.0139028
283.2	3.12815	0.171242	-0.00151096	1.65218			283.2	0.0210689	0.00968738	0.740633	-0.0142053
283.4	3.12996	0.171348	-0.00183354	1.65241			283.4	0.0209092	0.00987193	0.741076	-0.0145297
283.6	3.13202	0.171487	-0.00191295	1.65276			283.6	0.0206353	0.0102334	0.741879	-0.0147313
283.8	3.13429	0.171755	-0.00180436	1.65337			283.8	0.0203252	0.0107021	0.742808	-0.0148944
284	3.13679	0.172212	-0.00127421	1.65434			284	0.0199442	0.0112082	0.74374	-0.0151278
284.2	3.13962	0.17271	-0.000508692	1.65558			284.2	0.0193909	0.0116418	0.744316	-0.0156317
284.4	3.1427	0.172992	0.000216539	1.65683			284.4	0.0186086	0.0118939	0.744566	-0.0164201
284.6	3.14568	0.172951	0.000603036	1.65778			284.6	0.0177303	0.0117922	0.744524	-0.0174477
284.8	3.1486	0.172751	0.000661755	1.65846			284.8	0.0167098	0.0115688	0.744468	-0.0184528
285	3.15163	0.172525	0.00037474	1.65897			285	0.0156869	0.0113279	0.744653	-0.0191931
285.2	3.15461	0.172417	-0.000144629	1.6593			285.2	0.0146719	0.0111675	0.745107	-0.0195569
285.4	3.15733	0.172539	-0.000718031	1.65964			285.4	0.0139443	0.0111801	0.745791	-0.0194366
285.6	3.15993	0.172924	-0.00119545	1.66012			285.6	0.0133923	0.0114038	0.746448	-0.0190306
285.8	3.16244	0.173471	-0.00154544	1.66078			285.8	0.0131356	0.011669	0.746973	-0.0185429
286	3.16476	0.174038	-0.00190522	1.66143			286	0.0131346	0.0119674	0.74738	-0.0181135
286.2	3.16683	0.174306	-0.00247791	1.66186			286.2	0.0134731	0.0123109	0.747868	-0.0176059
286.4	3.16877	0.174139	-0.003272	1.66192			286.4	0.0138901	0.0125536	0.74847	-0.0170744
286.6	3.17044	0.173622	-0.00423766	1.66155			286.6	0.0144618	0.0127655	0.749351	-0.0163768
286.8	3.1719	0.172879	-0.00513804	1.66089			286.8	0.0151734	0.0129845	0.750515	-0.0155377
287	3.17333	0.171942	-0.00569349	1.66012			287	0.0160102	0.0131941	0.751624	-0.0146683
287.2	3.17491	0.171029	-0.00580955	1.65959			287.2	0.0168982	0.0132478	0.752483	-0.0139005
287.4	3.17659	0.170294	-0.00554786	1.65939			287.4	0.0177216	0.0130181	0.752929	-0.0134518
287.6	3.17844	0.169834	-0.0049946	1.65953			287.6	0.0183558	0.0124375	0.753023	-0.0133699
287.8	3.18048	0.169597	-0.00430717	1.65977			287.8	0.0186777	0.0115742	0.752766	-0.0135972
288	3.1826	0.169477	-0.00373581	1.65992			288	0.0187544	0.0105256	0.752474	-0.0139371
288.2	3.18478	0.169412	-0.00326763	1.65997			288.2	0.0186574	0.00942169	0.752245	-0.0142688
288.4	3.18715	0.169368	-0.00299438	1.65997			288.4	0.0185517	0.00865382	0.75232	-0.0144161
288.6	3.18978	0.169282	-0.00283704	1.66			288.6	0.0184055	0.00821732	0.752526	-0.0145575
288.8	3.1924	0.169039	-0.00290781	1.65994			288.8	0.0182648	0.0080323	0.752798	-0.0146667
289	3.19508	0.168679	-0.00323682	1.65988			289	0.0181305	0.00798331	0.75317	-0.014811
289.2	3.1979	0.168273	-0.00380543	1.65989			289.2	0.0178925	0.00796751	0.753564	-0.0152648
289.4	3.20078	0.167926	-0.00455133	1.66005			289.4	0.0176178	0.00780022	0.753971	-0.0159639
289.6	3.2035	0.16757	-0.00554133	1.6602			289.6	0.0173145	0.00742159	0.754432	-0.016781
289.8	3.20627	0.167276	-0.006551	1.6605			289.8	0.0170118	0.0068648	0.755049	-0.0176271
290	3.20903	0.167102	-0.00745238	1.66095			290	0.0166526	0.00619574	0.755623	-0.0185378
290.2	3.21175	0.16709	-0.00811434	1.66156			290.2	0.0164995	0.00562284	0.756355	-0.019145
290.4	3.21435	0.167147	-0.00843178	1.66234			290.4	0.0166016	0.00523002	0.757152	-0.0194991
290.6	3.21693	0.167325	-0.0083105	1.66334			290.6	0.0169098	0.00503956	0.757921	-0.019608
290.8	3.21937	0.16756	-0.00798048	1.66439			290.8	0.0172877	0.00496041	0.758582	-0.0196462
291	3.22169	0.167913	-0.00736646	1.66551			291	0.0177563	0.00495118	0.759237	-0.0195507
291.2	3.22382	0.168248	-0.00661172	1.66645			291.2	0.0182315	0.00496973	0.759758	-0.0194198
291.4	3.22588	0.168551	-0.00572981	1.66721			291.4	0.0185662	0.00515326	0.760133	-0.0191694
291.6	3.22782	0.168633	-0.00499381	1.66774			291.6	0.0189219	0.00566563	0.760616	-0.0187225
291.8	3.22982	0.168568	-0.00435452	1.66814			291.8	0.0194378	0.00662202	0.761374	-0.0179774
292	3.23203	0.168347	-0.00387115	1.66842			292	0.0200275	0.0079657	0.762307	-0.0171411
292.2	3.23452	0.16815	-0.00346423	1.66869			292.2	0.0205363	0.00940516	0.763275	-0.0163366
292.4	3.23721	0.167928	-0.00337377	1.66878			292.4	0.021056	0.0106736	0.764291	-0.0155695
292.6	3.24002	0.167718	-0.00339518	1.66873			292.6	0.0214862	0.0116734	0.765237	-0.0149364
292.8	3.24277	0.167665	-0.0035028	1.66865			292.8	0.0216842	0.0121951	0.765811	-0.0146577
293	3.24519	0.167756	-0.00379273	1.66861			293	0.0218111	0.0124765	0.766145	-0.0145042
293.2	3.24735	0.167916	-0.00418858	1.66871			293.2	0.0220282	0.0128263	0.766365	-0.0144038
293.4	3.2495	0.168321	-0.00435884	1.66917			293.4	0.0222075	0.0133547	0.766616	-0.0142956
293.6	3.25172	0.168929	-0.00433167	1.67003			293.6	0.0223134	0.0138968	0.766757	-0.014257
293.8	3.25419	0.169675	-0.00402445	1.6712			293.8	0.02231	0.0144712	0.766918	-0.0141719
294	3.2569	0.170478	-0.00334887	1.67249			294	0.0221173	0.0149167	0.766947	-0.0141166
294.2	3.25968	0.171149	-0.00253242	1.67362			294.2	0.0215749	0.0150321	0.766754	-0.0142331
294.4	3.26215	0.171385	-0.00183572	1.67444			294.4	0.0207786	0.0148341	0.766209	-0.0146465
294.6	3.2644	0.171416	-0.00120878	1.67495			294.6	0.0198618	0.0145618	0.765569	-0.0151768
294.8	3.26632	0.171277	-0.000690528	1.67517			294.8	0.0188667	0.0143083	0.764929	-0.0158215
295	3.26827	0.171218	-0.00032811	1.67525			295	0.0177173	0.0140527	0.764473	-0.0165793
295.2	3.27024	0.171213	-0.000268996	1.67525			295.2	0.0166815	0.0138322	0.764328	-0.0173041
295.4	3.27259	0.171539	-0.000242409	1.67532			295.4	0.0158742	0.0135461	0.764624	-0.0178964
295.6	3.27522	0.1721	-0.000273767	1.67548			295.6	0.0152223	0.0130465	0.765191	-0.0183689
295.8	3.27803	0.172748	-0.000395656	1.67567			295.8	0.0150041	0.0123673	0.766092	-0.0185815
296	3.2807	0.173162	-0.000677733	1.67584			296	0.0153105	0.011648	0.767238	-0.0185038
296.2	3.28316	0.173436	-0.000870924	1.67611			296.2	0.0159338	0.0108826	0.76861	-0.0182229
296.4	3.2853	0.173498	-0.00118633	1.67632			296.4	0.01669	0.0100354	0.769952	-0.017912
296.6	3.28718	0.17332	-0.0016493	1.6764			296.6	0.0176245	0.00937743	0.771481	-0.0175729
296.8	3.28914	0.173024	-0.00215447	1.67657			296.8	0.0184687	0.00880295	0.772952	-0.0173218
297	3.29127	0.172698	-0.00257277	1.67682			297	0.0190361	0.00812709	0.774209	-0.0172621
297.2	3.29364	0.172365	-0.00294685	1.67716			297.2	0.0192844	0.00737333	0.775057	-0.0174407
297.4	3.29618	0.172243	-0.00315725	1.6776			297.4	0.0192688	0.00681577	0.77573	-0.0175931
297.6	3.29871	0.172235	-0.00323085	1.67808			297.6	0.0190465	0.00652658	0.776134	-0.0176416
297.8	3.30076	0.172014	-0.00343911	1.67834			297.8	0.0185704	0.0065665	0.776391	-0.0177237
298	3.30233	0.171686	-0.00373337	1.67841			298	0.0181045	0.00701312	0.776555	-0.0177636
298.2	3.30378	0.171583	-0.00392342	1.67838			298.2	0.0177321	0.00779581	0.776832	-0.0176742
298.4	3.30515	0.171488	-0.00407332	1.67835			298.4	0.0174456	0.00865521	0.777143	-0.0176401
298.6	3.30678	0.171493	-0.00415048	1.67838			298.6	0.0170768	0.00920085	0.77734	-0.0179265
298.8	3.30878	0.171785	-0.00399307	1.67866			298.8	0.0168983	0.00952385	0.777408	-0.0182599
299	3.31131	0.172414	-0.00352163	1.67931			299	0.0168678	0.00968653	0.777535	-0.0185569
299.2	3.31402	0.173009	-0.00300691	1.68021			299.2	0.0169663	0.00975529	0.777669	-0.0187321
299.4	3.31684	0.173501	-0.00253823	1.68118			299.4	0.0172515	0.00977525	0.777759	-0.0189032
299.6	3.31965	0.17387	-0.00218635	1.68221			299.6	0.0177544	0.00987151	0.777989	-0.0188192
299.8	3.32254	0.174095	-0.00189311	1.68328			299.8	0.0184215	0.00993016	0.778533	-0.0185157
300	3.32525	0.173913	-0.0018603	1.68403			300	0.0189777	0.00984938	0.779215	-0.0180643
300.2	3.32785	0.173443	-0.0020358	1.68452			300.2	0.0193583	0.00960323	0.78	-0.0176189
300.4	3.33047	0.172797	-0.00225606	1.68485			300.4	0.0194887	0.00922258	0.780845	-0.017218
300.6	3.33301	0.171985	-0.00240463	1.68493			300.6	0.0195265	0.00886238	0.781733	-0.016931
300.8	3.33555	0.171153	-0.00257273	1.6848			300.8	0.0193177	0.00859684	0.782566	-0.0167381
301	3.3382	0.170522	-0.00277779	1.68457			301	0.0190929	0.00853908	0.783503	-0.0165935
301.2	3.34089	0.169896	-0.00310259	1.68422			301.2	0.018924	0.00867916	0.784513	-0.0165395
301.4	3.34341	0.169237	-0.00354694	1.68381			301.4	0.0188104	0.00889859	0.785619	-0.0165649
301.6	3.34588	0.168733	-0.00397388	1.68359			301.6	0.0186974	0.00913308	0.786729	-0.0165711
301.8	3.34836	0.168409	-0.00429623	1.68348			301.8	0.0186587	0.0094762	0.787923	-0.0164989
302	3.35078	0.168098	-0.00442602	1.68353			302	0.0186321	0.00980182	0.789021	-0.0164246
302.2	3.35332	0.168068	-0.00415726	1.6837			302.2	0.0185531	0.0100548	0.789963	-0.016464
302.4	3.35598	0.168289	-0.00357957	1.68393			302.4	0.0186199	0.0104807	0.790743	-0.0164324
302.6	3.35866	0.168549	-0.00299605	1.68402			302.6	0.0187768	0.010948	0.791277	-0.0164927
302.8	3.36101	0.168687	-0.00258248	1.68379			302.8	0.0189184	0.0112429	0.791335	-0.0166928
303	3.36302	0.168826	-0.00243564	1.68336			303	0.0191747	0.0115169	0.791157	-0.0169122
303.2	3.36458	0.168832	-0.00260048	1.683			303.2	0.0194838	0.0118846	0.790979	-0.0168692
303.4	3.3658	0.168741	-0.00289485	1.68276			303.4	0.0197078	0.0122248	0.790986	-0.0165469
303.6	3.36669	0.168491	-0.00325206	1.6826			303.6	0.0195974	0.0124205	0.791047	-0.0160878
303.8	3.36763	0.168217	-0.00351494	1.68261			303.8	0.019305	0.0124338	0.791221	-0.0157232
304	3.36881	0.167929	-0.00359356	1.68265			304	0.0187498	0.0121151	0.791456	-0.0156347
304.2	3.37038	0.16764	-0.00355999	1.68254			304.2	0.0180949	0.011409	0.791588	-0.015845
304.4	3.37257	0.167366	-0.00354872	1.68247			304.4	0.0173162	0.010414	0.791482	-0.0163345
304.6	3.37543	0.167296	-0.00353789	1.68251			304.6	0.0168131	0.00939515	0.791466	-0.0168679
304.8	3.37871	0.167317	-0.00347713	1.68296			304.8	0.0165617	0.00849868	0.791511	-0.0172561
305	3.38212	0.167436	-0.00331854	1.68394			305	0.0164708	0.00783255	0.791565	-0.0175251
305.2	3.38548	0.16758	-0.00317293	1.68524			305.2	0.0165047	0.00759201	0.791824	-0.0176462
305.4	3.38851	0.167779	-0.00310931	1.68647			305.4	0.0168824	0.00784679	0.792421	-0.0175355
305.6	3.39127	0.167963	-0.00310916	1.68763			305.6	0.0174122	0.00843469	0.793172	-0.0172213
305.8	3.39384	0.168201	-0.00323508	1.6886			305.8	0.0181562	0.0093886	0.794241	-0.0167864
306	3.39622	0.168478	-0.00352276	1.68928			306	0.0191855	0.0106251	0.795504	-0.0160839
306.2	3.3985	0.168906	-0.00387827	1.68984			306.2	0.0203361	0.0118917	0.796763	-0.015256
306.4	3.40073	0.169483	-0.00413488	1.69051			306.4	0.0211882	0.0128898	0.797695	-0.0146086
306.6	3.4029	0.170281	-0.00416937	1.69136			306.6	0.0217316	0.0136467	0.798367	-0.0142364
306.8	3.40483	0.17112	-0.00402037	1.69214			306.8	0.0216739	0.0138825	0.798598	-0.0142477
307	3.40672	0.171955	-0.00370434	1.6927			307	0.0212025	0.0136737	0.798645	-0.0144983
307.2	3.40854	0.172558	-0.00327413	1.69295			307.2	0.0205095	0.0131712	0.798613	-0.0149427
307.4	3.41026	0.172948	-0.00273157	1.6929			307.4	0.019922	0.0125707	0.798757	-0.0153588
307.6	3.41184	0.173021	-0.00219995	1.69243			307.6	0.0195093	0.0118892	0.799136	-0.0157807
307.8	3.41369	0.172872	-0.00169042	1.69175			307.8	0.0194686	0.0113469	0.79975	-0.0160052
308	3.41586	0.17255	-0.00122412	1.69107			308	0.0196499	0.0110125	0.800428	-0.0161554
308.2	3.41836	0.17228	-0.000701395	1.69053			308.2	0.020003	0.0108178	0.801102	-0.0161113
308.4	3.42106	0.171956	-0.000247877	1.69015			308.4	0.020339	0.0105904	0.801635	-0.0160015
308.6	3.42381	0.171634	-3.01e-05	1.68984			308.6	0.020617	0.0103748	0.801977	-0.0157766
308.8	3.42626	0.171236	-0.000249	1.68949			308.8	0.0208961	0.0101883	0.80229	-0.0155021
309	3.42849	0.17081	-0.000816961	1.68921			309	0.0212135	0.00996064	0.802578	-0.0150903
309.2	3.43072	0.170307	-0.00157884	1.68918			309.2	0.0214898	0.00973894	0.802922	-0.0145818
309.4	3.43334	0.170025	-0.00233654	1.68961			309.4	0.0217665	0.00966309	0.803387	-0.0140074
309.6	3.43645	0.170082	-0.00279744	1.6905			309.6	0.0219204	0.00966856	0.803988	-0.013428
309.8	3.44007	0.170572	-0.00290894	1.69186			309.8	0.0218236	0.00961719	0.804514	-0.013037
310	3.4439	0.171385	-0.00273691	1.69346			310	0.0213653	0.00938048	0.804754	-0.0130663
310.2	3.44746	0.1725	-0.00246556	1.69493			310.2	0.020628	0.00894236	0.804611	-0.0136361
310.4	3.45048	0.173573	-0.0022243	1.69604			310.4	0.0197085	0.00839626	0.804221	-0.0144947
310.6	3.453	0.174457	-0.00219078	1.69685			310.6	0.0189423	0.00795816	0.803796	-0.0153342
310.8	3.45516	0.175161	-0.00207743	1.69754			310.8	0.0183831	0.00780892	0.803561	-0.0160007
311	3.45695	0.175787	-0.00193787	1.69812			311	0.0180401	0.00789819	0.803574	-0.0166605
311.2	3.45883	0.176321	-0.00178751	1.69854			311.2	0.0179183	0.00817605	0.803942	-0.0172877
311.4	3.46087	0.176743	-0.00174194	1.69882			311.4	0.0179269	0.00845235	0.804472	-0.0179276
311.6	3.46297	0.177092	-0.00166081	1.69898			311.6	0.0177487	0.00859359	0.804968	-0.0187778
311.8	3.4651	0.177406	-0.00164905	1.69895			311.8	0.0173048	0.00844128	0.805298	-0.0198129
312	3.46716	0.177513	-0.00178716	1.69869			312	0.016651	0.00807697	0.8056	-0.0208176
312.2	3.46903	0.177387	-0.00205072	1.69841			312.2	0.0158494	0.00753535	0.805763	-0.0216813
312.4	3.47079	0.177082	-0.00227617	1.69831			312.4	0.0149466	0.00690713	0.805888	-0.0225708
312.6	3.47277	0.176711	-0.00222428	1.69856			312.6	0.0141619	0.00615277	0.805983	-0.0233829
312.8	3.47501	0.17623	-0.00190108	1.69904			312.8	0.0136511	0.00552042	0.806207	-0.0240171
313	3.47783	0.175943	-0.00114291	1.69986			313	0.0133949	0.00504254	0.806561	-0.0243295
313.2	3.48102	0.175856	-3.72e-05	1.70077			313.2	0.0133056	0.00477636	0.807157	-0.0243272
313.4	3.48426	0.175904	0.00104506	1.70153			313.4	0.0134725	0.00465821	0.807817	-0.0239227
313.6	3.48707	0.175763	0.0017183	1.70187			313.6	0.0138445	0.00473044	0.808454	-0.0232542
313.8	3.48949	0.175493	0.00202266	1.70192			313.8	0.0142845	0.00491734	0.80891	-0.0225465
314	3.49152	0.175004	0.0020442	1.70169			314	0.0147848	0.00520056	0.809247	-0.0217669
314.2	3.49333	0.174418	0.00175289	1.70126			314.2	0.0154179	0.00553976	0.809481	-0.0209099
314.4	3.49523	0.173928	0.00144109	1.70086			314.4	0.0160431	0.00595693	0.809735	-0.0201205
314.6	3.49743	0.173786	0.0011584	1.7006			314.6	0.0166555	0.0063932	0.810011	-0.0195146
314.8	3.49981	0.173724	0.000813428	1.7003			314.8	0.0172872	0.00676735	0.810397	-0.0189464
315	3.50213	0.173621	0.000176021	1.70003			315	0.0179235	0.00699627	0.810929	-0.0185696
315.2	3.50457	0.173573	-0.000578163	1.69991			315.2	0.0182918	0.0072249	0.811626	-0.018483
315.4	3.50713	0.173684	-0.00144392	1.69989			315.4	0.0184654	0.0074372	0.812489	-0.0185676
315.6	3.50965	0.173796	-0.00232364	1.69992			315.6	0.0184517	0.00763715	0.813433	-0.0186994
315.8	3.51217	0.174243	-0.0030045	1.70028			315.8	0.0183274	0.00773015	0.814337	-0.0188923
316	3.5148	0.17508	-0.00330313	1.70093			316	0.0181196	0.0078299	0.81504	-0.0191511
316.2	3.51726	0.176088	-0.00334398	1.70185			316.2	0.0181491	0.00777022	0.815468	-0.019371
316.4	3.5195	0.176884	-0.00325165	1.70278			316.4	0.0183203	0.00767191	0.815666	-0.0195452
316.6	3.52172	0.177647	-0.00294313	1.70382			316.6	0.0184867	0.00756174	0.815849	-0.0195682
316.8	3.52383	0.178213	-0.00261872	1.70475			316.8	0.0186108	0.00760766	0.816188	-0.0194872
317	3.52563	0.178428	-0.0024404	1.70557			317	0.0186867	0.00769804	0.816548	-0.0193638
317.2	3.52705	0.178121	-0.00245281	1.70619			317.2	0.0185353	0.00775196	0.816806	-0.0193748
317.4	3.52826	0.177628	-0.00257205	1.70673			317.4	0.0179939	0.00764319	0.816969	-0.0195913
317.6	3.52936	0.176903	-0.00285957	1.70711			317.6	0.0171708	0.00738832	0.817074	-0.0199606
317.8	3.53051	0.176049	-0.003249	1.70744			317.8	0.0162469	0.00706933	0.817087	-0.0202817
318	3.53187	0.175062	-0.00370243	1.70769			318	0.0153248	0.0068025	0.81724	-0.0204472
318.2	3.5336	0.174261	-0.00409724	1.70791			318.2	0.0146614	0.00669846	0.81768	-0.0203497
318.4	3.53569	0.173541	-0.00442438	1.70805			318.4	0.0144916	0.00683164	0.818484	-0.0199253
318.6	3.53833	0.173176	-0.00468387	1.70844			318.6	0.0148679	0.00724957	0.819689	-0.0191511
318.8	3.54151	0.173146	-0.00490371	1.70897			318.8	0.0154768	0.00777764	0.821115	-0.0182293
319	3.54509	0.173487	-0.00496268	1.70962			319	0.0163105	0.00830445	0.822662	-0.0171805
319.2	3.54879	0.173957	-0.00496949	1.71022			319.2	0.0172964	0.00884894	0.82416	-0.0161342
319.4	3.5524	0.174602	-0.00489213	1.71089			319.4	0.0184223	0.00935404	0.82545	-0.0152198
319.6	3.55563	0.175031	-0.0048771	1.71126			319.6	0.0195915	0.00983697	0.826383	-0.0146073
319.8	3.55847	0.175218	-0.00485091	1.71144			319.8	0.0209646	0.0103421	0.827188	-0.0142485
320	3.56116	0.175335	-0.00469001	1.71154			320	0.0223655	0.0109985	0.828022	-0.0141166
320.2	3.56398	0.175589	-0.0042181	1.71178			320.2	0.0236884	0.0118636	0.829101	-0.0140185
320.4	3.56684	0.17571	-0.00361163	1.71211			320.4	0.0247381	0.0128044	0.830195	-0.0140096
320.6	3.56951	0.175687	-0.00295454	1.71245			320.6	0.0254085	0.0135085	0.830962	-0.0141455
320.8	3.57192	0.17549	-0.00240177	1.71282			320.8	0.0254733	0.0138401	0.831288	-0.0144699
321	3.57403	0.175132	-0.00211182	1.71302			321	0.0250737	0.0139092	0.831316	-0.0148939
321.2	3.57583	0.17447	-0.0021575	1.71305			321.2	0.0242607	0.0135237	0.830929	-0.0153966
321.4	3.57731	0.173779	-0.00244554	1.71277			321.4	0.0232909	0.0128589	0.830388	-0.0157198
321.6	3.57878	0.173214	-0.00285095	1.7123			321.6	0.0223936	0.0122836	0.830256	-0.0156999
321.8	3.58056	0.172984	-0.00316585	1.71168			321.8	0.0217643	0.0119248	0.830561	-0.0153962
322	3.58278	0.173084	-0.00332261	1.71122			322	0.0212807	0.0115763	0.831011	-0.0149728
322.2	3.58538	0.173573	-0.00339019	1.71104			322.2	0.0208123	0.0111808	0.831489	-0.0146118
322.4	3.58823	0.174273	-0.00338337	1.71134			322.4	0.0203187	0.0106435	0.832017	-0.0144072
322.6	3.59113	0.174936	-0.0032803	1.71202			322.6	0.0197304	0.00996208	0.832511	-0.0144026
322.8	3.59369	0.175284	-0.00327684	1.71291			322.8	0.0192442	0.00929574	0.832946	-0.0145545
323	3.59575	0.175128	-0.00345377	1.71369			323	0.0188701	0.00874594	0.833377	-0.0148702
323.2	3.59748	0.174537	-0.00370103	1.71428			323.2	0.0188001	0.00848758	0.834038	-0.0152419
323.4	3.59918	0.1737	-0.00383532	1.71465			323.4	0.0189748	0.00855185	0.834867	-0.0157302
323.6	3.6009	0.172838	-0.00377056	1.71491			323.6	0.0193179	0.00882416	0.83564	-0.016347
323.8	3.60279	0.172083	-0.0034911	1.71507			323.8	0.0195951	0.00917864	0.836321	-0.0170078
324	3.60474	0.171436	-0.00313748	1.71522			324	0.0197316	0.00938243	0.836685	-0.0177251
324.2	3.60662	0.17092	-0.00277918	1.71522			324.2	0.0196379	0.00950407	0.836698	-0.0185085
324.4	3.60846	0.17056	-0.00243989	1.71528			324.4	0.0193117	0.00951062	0.836477	-0.0192929
324.6	3.61031	0.17038	-0.0022283	1.7152			324.6	0.0188495	0.0093283	0.836158	-0.0200558
324.8	3.61237	0.170543	-0.00207895	1.71515			324.8	0.0180789	0.0087382	0.835721	-0.0208201
325	3.61473	0.171236	-0.00183058	1.71508			325	0.0171966	0.00821803	0.835555	-0.0214062
325.2	3.61747	0.17237	-0.00149371	1.71518			325.2	0.0163679	0.00795008	0.8358	-0.0217321
325.4	3.62055	0.173686	-0.00111309	1.71531			325.4	0.0156326	0.00785463	0.836269	-0.0219005
325.6	3.6239	0.175141	-0.00066453	1.71581			325.6	0.0149822	0.00789915	0.836853	-0.0218611
325.8	3.62732	0.176491	-0.00021575	1.71664			325.8	0.0145936	0.0080601	0.837489	-0.0216038
326	3.6306	0.177646	0.000155537	1.71791			326	0.0143891	0.00812011	0.838167	-0.0210816
326.2	3.63368	0.178404	0.00043378	1.71943			326.2	0.0141424	0.00788839	0.838619	-0.0204848
326.4	3.63637	0.178788	0.000471553	1.72098			326.4	0.0141454	0.00773401	0.839059	-0.0196877
326.6	3.63887	0.178797	0.000305192	1.72238			326.6	0.0143336	0.00761607	0.839524	-0.0188776
326.8	3.64114	0.178608	0.000163763	1.72369			326.8	0.0147921	0.0076458	0.840119	-0.0181208
327	3.6433	0.178234	0.000141285	1.72469			327	0.0153869	0.00778471	0.840592	-0.0176073
327.2	3.64526	0.177789	0.000266058	1.72527			327.2	0.0160947	0.00795724	0.841048	-0.0171855
327.4	3.64723	0.177424	0.00048714	1.72559			327.4	0.0167303	0.00802873	0.841547	-0.01671
327.6	3.64907	0.176964	0.000592042	1.7256			327.6	0.0173395	0.00810775	0.842112	-0.0161065
327.8	3.65078	0.176283	0.000326605	1.72524			327.8	0.017757	0.00826325	0.84269	-0.0155426
328	3.65242	0.175436	-0.000237669	1.72472			328	0.017992	0.0082626	0.843187	-0.0151511
328.2	3.65413	0.174667	-0.001053	1.72412			328.2	0.0179691	0.00819679	0.843472	-0.0151658
328.4	3.65612	0.173977	-0.00182304	1.72363			328.4	0.0176986	0.0081443	0.843446	-0.0156613
328.6	3.65825	0.173413	-0.00242954	1.72329			328.6	0.0172386	0.00819146	0.843258	-0.0165313
328.8	3.66062	0.172943	-0.00280446	1.72315			328.8	0.0168345	0.00831251	0.843035	-0.0174978
329	3.66321	0.172484	-0.00307999	1.72298			329	0.0165054	0.0084849	0.842918	-0.0183854
329.2	3.66601	0.172056	-0.00335753	1.72274			329.2	0.0162445	0.00855438	0.842885	-0.0190764
329.4	3.66873	0.171692	-0.0038526	1.72233			329.4	0.016016	0.00823427	0.842879	-0.0197639
329.6	3.67134	0.17143	-0.00450449	1.7219			329.6	0.0157275	0.00765283	0.842837	-0.0205245
329.8	3.67378	0.171213	-0.00518382	1.7214			329.8	0.0153738	0.0069392	0.842718	-0.0214423
330	3.67606	0.171111	-0.00578127	1.72093			330	0.0151869	0.00632319	0.842742	-0.0223332
330.2	3.67824	0.171119	-0.00610489	1.72058			330.2	0.0151198	0.00564426	0.842913	-0.0232054
330.4	3.68032	0.171237	-0.00599288	1.72031			330.4	0.0150812	0.00508747	0.843323	-0.0238252
330.6	3.68254	0.171349	-0.00567342	1.7198			330.6	0.0152019	0.00469341	0.84399	-0.0241049
330.8	3.6848	0.171527	-0.00538271	1.71908			330.8	0.0153321	0.00436229	0.844999	-0.0239876
331	3.68711	0.171748	-0.00519104	1.71826			331	0.0154395	0.00423444	0.84619	-0.0235615
331.2	3.68927	0.171809	-0.0051897	1.71748			331.2	0.0156683	0.00457191	0.847564	-0.0227743
331.4	3.69128	0.171639	-0.005492	1.71689			331.4	0.0160081	0.00531641	0.849	-0.0218025
331.6	3.69309	0.171479	-0.0058297	1.71671			331.6	0.0163461	0.006277	0.850276	-0.02088
331.8	3.69494	0.171472	-0.00599498	1.71698			331.8	0.0167712	0.00744349	0.85123	-0.0201052
332	3.69697	0.171503	-0.00592546	1.71775			332	0.0172812	0.00853866	0.851884	-0.01947
332.2	3.6992	0.171745	-0.00560152	1.71894			332.2	0.0178495	0.00943791	0.852537	-0.0189447
332.4	3.70165	0.172255	-0.00506775	1.72036			332.4	0.0185414	0.0101486	0.853179	-0.0185232
332.6	3.70425	0.172993	-0.00451936	1.72177			332.6	0.0192818	0.0105756	0.853837	-0.0181561
332.8	3.70675	0.173721	-0.00419321	1.72302			332.8	0.0198899	0.0107381	0.854494	-0.0179256
333	3.70898	0.174355	-0.00414296	1.72408			333	0.0203824	0.0107908	0.855215	-0.017922
333.2	3.71104	0.174655	-0.00435368	1.72491			333.2	0.0207274	0.0108205	0.855806	-0.0181878
333.4	3.71309	0.174735	-0.0046025	1.72561			333.4	0.0209677	0.0108739	0.856353	-0.0186277
333.6	3.7153	0.174662	-0.0046987	1.72635			333.6	0.0210815	0.0109463	0.856985	-0.0191083
333.8	3.71767	0.174617	-0.00462321	1.72714			333.8	0.0210087	0.0109937	0.857668	-0.0195418
334	3.72029	0.174746	-0.004337	1.72792			334	0.0207	0.0110458	0.85839	-0.0198004
334.2	3.72312	0.174999	-0.0040329	1.72849			334.2	0.0202964	0.0111399	0.85909	-0.019885
334.4	3.72595	0.175372	-0.0036707	1.72893			334.4	0.0195563	0.0110696	0.859718	-0.0199406
334.6	3.72865	0.175804	-0.00321306	1.72923			334.6	0.0186373	0.0109946	0.860211	-0.0199439
334.8	3.73123	0.17623	-0.00260345	1.72963			334.8	0.0179015	0.0110356	0.860793	-0.0196898
335	3.73376	0.176723	-0.00199259	1.7301			335	0.0174019	0.0111041	0.861432	-0.0193055
335.2	3.73625	0.177528	-0.00112208	1.73086			335.2	0.0171109	0.0110453	0.862112	-0.0189025
335.4	3.7387	0.178441	-0.000105597	1.73162			335.4	0.0171301	0.0109044	0.862803	-0.0183883
335.6	3.74119	0.179342	0.00092524	1.7324			335.6	0.0172833	0.010512	0.863449	-0.0179791
335.8	3.74373	0.1802	0.00192582	1.73304			335.8	0.0173928	0.00981108	0.864006	-0.017803
336	3.74629	0.180953	0.00281632	1.73355			336	0.0175458	0.0089495	0.864383	-0.0178222
336.2	3.74876	0.181394	0.00340347	1.73382			336.2	0.0176286	0.00806561	0.864536	-0.0180018
336.4	3.75106	0.181322	0.00346653	1.73376			336.4	0.0175866	0.00731985	0.864413	-0.0184727
336.6	3.75327	0.180833	0.00311121	1.73343			336.6	0.0176228	0.00687754	0.864175	-0.0190436
336.8	3.75556	0.180082	0.00252567	1.73305			336.8	0.0176582	0.00672655	0.863789	-0.0197291
337	3.75793	0.179175	0.00189139	1.73263			337	0.0176173	0.00683762	0.863371	-0.0205076
337.2	3.76037	0.178228	0.00126233	1.73224			337.2	0.0175653	0.00709432	0.863143	-0.0211222
337.4	3.76301	0.177473	0.000806042	1.73214			337.4	0.0175777	0.00732686	0.863172	-0.0215583
337.6	3.76562	0.176851	0.000562814	1.73227			337.6	0.0176049	0.00739242	0.863393	-0.021835
337.8	3.76808	0.176246	0.000383733	1.73246			337.8	0.0176915	0.00731402	0.863639	-0.0220154
338	3.77034	0.175712	0.000184785	1.73267			338	0.0177054	0.00696366	0.863889	-0.0221502
338.2	3.77243	0.175308	-0.000131198	1.73288			338.2	0.0177668	0.00654543	0.864101	-0.022309
338.4	3.77436	0.175056	-0.000584791	1.73305			338.4	0.0178647	0.00628561	0.86437	-0.0222643
338.6	3.77628	0.175153	-0.00116122	1.73324			338.6	0.0180274	0.00621981	0.864819	-0.0219896
338.8	3.77825	0.175657	-0.00174152	1.73353			338.8	0.0181569	0.0061926	0.865495	-0.0214687
339	3.78035	0.176384	-0.00218971	1.73381			339	0.0182134	0.00613331	0.866246	-0.0208598
339.2	3.78278	0.177261	-0.00243288	1.73426			339.2	0.0180547	0.00590701	0.866976	-0.0203247
339.4	3.78522	0.178006	-0.00270121	1.73466			339.4	0.0179588	0.0055569	0.867765	-0.0198128
339.6	3.78775	0.178526	-0.00298031	1.73496			339.6	0.0178834	0.00517632	0.868435	-0.0193882
339.8	3.79022	0.178673	-0.0033299	1.73486			339.8	0.0178017	0.00497721	0.869006	-0.019148
340	3.79265	0.178564	-0.00374705	1.73451			340	0.0177743	0.0050597	0.869496	-0.0189406
340.2	3.79501	0.178369	-0.00411465	1.73387			340.2	0.017877	0.00551923	0.870068	-0.0185854
340.4	3.79763	0.178418	-0.0041194	1.73329			340.4	0.0177286	0.00612199	0.870487	-0.0182952
340.6	3.80016	0.178502	-0.00390135	1.73263			340.6	0.0174074	0.00678518	0.870878	-0.0180999
340.8	3.8025	0.178547	-0.00347204	1.73225			340.8	0.0170637	0.00738134	0.871427	-0.0177757
341	3.80495	0.178597	-0.00279584	1.73222			341	0.0167901	0.00783254	0.872191	-0.0173951
341.2	3.80721	0.17845	-0.0020299	1.7324			341.2	0.01651	0.00813408	0.872909	-0.0171459
341.4	3.80929	0.178049	-0.00137212	1.73255			341.4	0.0163011	0.0083006	0.873532	-0.0171182
341.6	3.8113	0.177501	-0.000989848	1.7326			341.6	0.0161001	0.00831857	0.874031	-0.0172631
341.8	3.81348	0.177067	-0.00086942	1.73259			341.8	0.0159527	0.00830835	0.87445	-0.0175952
342	3.81556	0.176641	-0.00107588	1.73262			342	0.0157632	0.0083811	0.874825	-0.0179719
342.2	3.81778	0.176399	-0.00146613	1.73299			342.2	0.0157693	0.00839545	0.875354	-0.0183267
342.4	3.82004	0.176235	-0.00197333	1.73368			342.4	0.0159653	0.00825423	0.87603	-0.0185858
342.6	3.82243	0.176169	-0.00226951	1.73478			342.6	0.0162777	0.00799588	0.876816	-0.0188492
342.8	3.82486	0.176036	-0.00241136	1.736			342.8	0.0165756	0.00766207	0.877554	-0.0191092
343	3.82722	0.175758	-0.00257177	1.73688			343	0.0168921	0.00737535	0.878264	-0.0193684
343.2	3.82958	0.175383	-0.00273616	1.73726			343.2	0.0170646	0.00714713	0.878859	-0.0195194
343.4	3.83198	0.17504	-0.00289369	1.73735			343.4	0.0172515	0.00714458	0.879489	-0.0196121
343.6	3.83437	0.174692	-0.00317898	1.73726			343.6	0.0174836	0.00727994	0.880056	-0.0195359
343.8	3.83672	0.174395	-0.00349854	1.73708			343.8	0.0177825	0.00744415	0.880563	-0.019351
344	3.83915	0.174354	-0.0035078	1.73711			344	0.018032	0.00749093	0.881005	-0.0191044
344.2	3.84144	0.174309	-0.00332765	1.73716			344.2	0.0182688	0.00746531	0.881485	-0.0188134
344.4	3.84362	0.174179	-0.00305469	1.73704			344.4	0.0183857	0.00744718	0.882003	-0.0182838
344.6	3.84597	0.174133	-0.00265837	1.73678			344.6	0.0184507	0.00738533	0.882523	-0.0176786
344.8	3.8484	0.174163	-0.00216077	1.73647			344.8	0.0184556	0.00734654	0.88296	-0.0173107
345	3.85087	0.174217	-0.00180701	1.73611			345	0.0185738	0.00731041	0.883318	-0.0172098
345.2	3.85353	0.174452	-0.00157541	1.73604			345.2	0.0187279	0.0073521	0.883538	-0.0174079
345.4	3.85649	0.174956	-0.00128337	1.73645			345.4	0.0189083	0.00732077	0.883625	-0.0179823
345.6	3.8593	0.175508	-0.000926594	1.73736			345.6	0.0189789	0.00730147	0.883668	-0.0187839
345.8	3.86197	0.176148	-0.000523839	1.73865			345.8	0.0191226	0.00728447	0.883895	-0.0193897
346	3.86427	0.176703	-0.000161381	1.73998			346	0.0191217	0.00719199	0.884197	-0.0197495
346.2	3.86629	0.177224	0.000209827	1.74107			346.2	0.0189771	0.00708848	0.884463	-0.0200854
346.4	3.86801	0.177688	0.000401187	1.74174			346.4	0.0186739	0.00706394	0.88451	-0.0204407
346.6	3.86961	0.178295	0.000312891	1.74203			346.6	0.0182957	0.00707831	0.884297	-0.0207917
346.8	3.87121	0.178924	1.08e-05	1.74212			346.8	0.0177929	0.00696053	0.883733	-0.0212076
347	3.87305	0.179504	-0.000371704	1.74233			347	0.0172232	0.00671064	0.882965	-0.0218989
347.2	3.87505	0.179889	-0.000784422	1.74266			347.2	0.016589	0.00626373	0.882229	-0.022516
347.4	3.87732	0.180193	-0.0010146	1.74319			347.4	0.0160384	0.00574965	0.88181	-0.0228325
347.6	3.87983	0.180294	-0.00103502	1.74375			347.6	0.0157476	0.00541742	0.88201	-0.0227573
347.8	3.88248	0.18007	-0.00109555	1.74404			347.8	0.0156143	0.00532605	0.882608	-0.0224336
348	3.88523	0.179643	-0.00120051	1.74404			348	0.0157174	0.00570814	0.88351	-0.0217301
348.2	3.88806	0.179163	-0.0013184	1.7439			348.2	0.0160231	0.0063188	0.884499	-0.0209356
348.4	3.891	0.178581	-0.00148005	1.74371			348.4	0.0164169	0.00700633	0.885474	-0.0202756
348.6	3.89416	0.178	-0.00159434	1.74362			348.6	0.0166869	0.00754963	0.88626	-0.0198586
348.8	3.89737	0.177521	-0.00163455	1.74374			348.8	0.016741	0.00796451	0.887052	-0.0196108
349	3.90043	0.177151	-0.00154933	1.74397			349	0.0167203	0.00818914	0.887923	-0.0194483
349.2	3.90317	0.176825	-0.00138409	1.74434			349.2	0.016671	0.00833682	0.888962	-0.0192108
349.4	3.90548	0.176553	-0.00120528	1.74472			349.4	0.0166047	0.00844983	0.890068	-0.0188635
349.6	3.90722	0.176238	-0.00119545	1.74487			349.6	0.0164965	0.00845913	0.891017	-0.0185034
349.8	3.9087	0.176019	-0.00124437	1.74479			349.8	0.0165114	0.00842229	0.891668	-0.0184166
350	3.91005	0.17599	-0.00143799	1.74462			350	0.0163811	0.00807596	0.891814	-0.0186941
350.2	3.91145	0.176208	-0.00171495	1.7444			350.2	0.015967	0.00740123	0.891601	-0.0193929
350.4	3.9129	0.176567	-0.00199467	1.74432			350.4	0.0152378	0.00637923	0.891223	-0.0204717
350.6	3.91456	0.177111	-0.00221017	1.74453			350.6	0.0142808	0.00515015	0.890873	-0.0217989
350.8	3.91645	0.177868	-0.00215766	1.7452			350.8	0.013241	0.00386952	0.890702	-0.0228261
351	3.9186	0.178671	-0.0018499	1.74616			351	0.0124242	0.00288882	0.891065	-0.0234635
351.2	3.92089	0.179323	-0.00147535	1.74716			351.2	0.0121149	0.00230774	0.891856	-0.0236738
351.4	3.92342	0.179961	-0.00113311	1.74801			351.4	0.0122883	0.00205893	0.892705	-0.0235532
351.6	3.92619	0.180577	-0.000730394	1.74866			351.6	0.0129098	0.0021449	0.893604	-0.0231654
351.8	3.92914	0.181072	-0.00040633	1.74902			351.8	0.0136505	0.00230039	0.89448	-0.0228256
352	3.93231	0.18142	-0.000174229	1.74908			352	0.0144631	0.00251398	0.895307	-0.0224613
352.2	3.93566	0.181842	-9.16e-06	1.74901			352.2	0.0151338	0.00282243	0.896048	-0.0220484
352.4	3.9388	0.182132	3.6e-05	1.7489			352.4	0.0157725	0.00333596	0.896955	-0.0215444
352.6	3.94175	0.182346	7.75e-05	1.74895			352.6	0.0163529	0.00396216	0.897902	-0.0210908
352.8	3.9446	0.182496	0.000158674	1.74922			352.8	0.0169964	0.00472278	0.89892	-0.0205866
353	3.94727	0.18258	0.000182629	1.74964			353	0.0174703	0.00556479	0.89978	-0.0201976
353.2	3.94969	0.182364	4.5e-05	1.75002			353.2	0.0179459	0.00635517	0.900438	-0.020001
353.4	3.95196	0.181922	-0.000270384	1.75025			353.4	0.0182164	0.00692154	0.900771	-0.0202108
353.6	3.95404	0.181307	-0.000828543	1.75029			353.6	0.0183209	0.00727132	0.900911	-0.0205874
353.8	3.95585	0.180612	-0.00166809	1.75022			353.8	0.0181713	0.00751835	0.900903	-0.0212059
354	3.95749	0.180015	-0.00261408	1.75026			354	0.0178281	0.00751619	0.900549	-0.0219949
354.2	3.95907	0.179587	-0.00345008	1.75047			354.2	0.0172207	0.00733714	0.900004	-0.0229041
354.4	3.96074	0.179376	-0.00386161	1.75095			354.4	0.016562	0.00702975	0.89951	-0.0236434
354.6	3.96244	0.179276	-0.00396823	1.75145			354.6	0.0159812	0.00677913	0.899303	-0.0242766
354.8	3.96411	0.179251	-0.0038919	1.75178			354.8	0.0156314	0.00661994	0.899144	-0.0246504
355	3.9658	0.17917	-0.003762	1.75181			355	0.0156783	0.00683501	0.899316	-0.0246709
355.2	3.96769	0.179064	-0.00352457	1.7516			355.2	0.0159511	0.00733154	0.899783	-0.0243882
355.4	3.97002	0.178913	-0.00317567	1.75127			355.4	0.016408	0.00813797	0.900591	-0.0237518
355.6	3.97263	0.178696	-0.00280044	1.75081			355.6	0.0170003	0.0090757	0.901535	-0.0226612
355.8	3.97547	0.178434	-0.00242533	1.75046			355.8	0.0176168	0.00992457	0.902682	-0.0213524
356	3.97831	0.178066	-0.00198556	1.75025			356	0.0182222	0.0104576	0.904027	-0.0200349
356.2	3.98103	0.177665	-0.00161635	1.75022			356.2	0.0188376	0.0106216	0.90538	-0.0188293
356.4	3.98352	0.17727	-0.00151972	1.75031			356.4	0.0194871	0.010534	0.906691	-0.0177074
356.6	3.98605	0.176929	-0.0016729	1.75064			356.6	0.0199614	0.0103674	0.907872	-0.0169197
356.8	3.98871	0.176652	-0.0019318	1.75104			356.8	0.02046	0.0102636	0.909055	-0.0163828
357	3.99153	0.176666	-0.00231169	1.75149			357	0.0207565	0.0102204	0.910058	-0.0160956
357.2	3.99447	0.176923	-0.00272987	1.75203			357.2	0.0210475	0.0104211	0.910916	-0.0158828
357.4	3.99733	0.177346	-0.00318862	1.7525			357.4	0.0212095	0.0107101	0.911435	-0.0159539
357.6	3.99997	0.177823	-0.00360305	1.75286			357.6	0.0212803	0.0109161	0.911583	-0.0163052
357.8	4.00243	0.178318	-0.00392359	1.75306			357.8	0.0211674	0.0110359	0.911562	-0.0169031
358	4.00472	0.178722	-0.00407108	1.75313			358	0.0209948	0.0110314	0.911557	-0.0176567
358.2	4.00463	0.17827	-0.0040748	1.75297			358.2	0.0210625	0.0109786	0.911918	-0.0172317
358.4	4.00671	0.178181	-0.00414434	1.75277			358.4	0.0208814	0.0108994	0.91224	-0.0176553
358.6	4.00868	0.178052	-0.0041322	1.75247			358.6	0.0206241	0.0107982	0.91253	-0.0181741
358.8	4.01054	0.177882	-0.00403838	1.75206			358.8	0.0202905	0.0106751	0.912785	-0.0187879
359	4.01228	0.177672	-0.00386289	1.75155			359	0.0198808	0.01053	0.913008	-0.0194968
359.2	4.01391	0.177421	-0.00360571	1.75093			359.2	0.0193949	0.0103629	0.913197	-0.0203009
359.4	4.01542	0.17713	-0.00326686	1.7502			359.4	0.0188327	0.0101738	0.913352	-0.0211999
359.6	4.01682	0.176798	-0.00284633	1.74937			359.6	0.0181943	0.0099628	0.913474	-0.0221941
359.8	4.01811	0.176425	-0.00234412	1.74844			359.8	0.0174797	0.00972981	0.913563	-0.0232834
360	4.01811	0.176425	-0.00234412	1.74844			360	0.0174797	0.00972981	0.913563	-0.0232834
360.2	4.01929	0.177005	-0.0024414	1.74906			360.2	0.0165145	0.00794585	0.914003	-0.0222067
360.4	4.02035	0.177489	-0.00252481	1.74961			360.4	0.0156241	0.00632641	0.914397	-0.0212598
360.6	4.02129	0.177876	-0.00259434	1.75007			360.6	0.0148088	0.00487147	0.914745	-0.0204427
360.8	4.02211	0.178166	-0.00265001	1.75045			360.8	0.0140683	0.00358103	0.915046	-0.0197555
361	4.02282	0.178361	-0.0026918	1.75075			361	0.0134028	0.00245511	0.9153	-0.0191981
361.2	4.02341	0.178459	-0.00271973	1.75096			361.2	0.0128122	0.00149369	0.915508	-0.0187705
361.4	4.02388	0.17846	-0.00273379	1.7511			361.4	0.0122966	0.000696788	0.915669	-0.0184727
361.6	4.02424	0.178365	-0.00273398	1.75115			361.6	0.0118559	6.44e-05	0.915784	-0.0183048
361.8	4.02448	0.178173	-0.0027203	1.75112			361.8	0.0114902	-0.000403502	0.915853	-0.0182667
362	4.02468	0.178823	-0.002248	1.75132			362	0.010929	-0.00107625	0.915599	-0.0185239
362.2	4.02466	0.179035	-0.00203087	1.75142			362.2	0.010556	-0.00137945	0.915343	-0.0190102
362.4	4.02431	0.178684	-0.00208908	1.75128			362.4	0.0102807	-0.00151803	0.914992	-0.0196432
362.6	4.02378	0.177829	-0.00210356	1.75095			362.6	0.0102853	-0.00140541	0.91471	-0.0202255
362.8	4.02321	0.176599	-0.00197869	1.75052			362.8	0.0104016	-0.00108165	0.914416	-0.0208109
363	4.02269	0.1749	-0.00178168	1.75004			363	0.0106563	-0.000324983	0.914351	-0.0212776
363.2	4.02234	0.173127	-0.0015167	1.74941			363.2	0.011065	0.000665799	0.914465	-0.0214825
363.4	4.02223	0.171369	-0.00128879	1.74856			363.4	0.0114271	0.00165112	0.914509	-0.0216397
363.6	4.02226	0.169721	-0.00140434	1.74753			363.6	0.0116966	0.00246373	0.914437	-0.0217542
363.8	4.02234	0.16818	-0.0018401	1.7464			363.8	0.0119951	0.00323987	0.914378	-0.0217861
364	4.0225	0.166808	-0.00241937	1.74528			364	0.0123116	0.00381024	0.914156	-0.0218391
364.2	4.02258	0.165496	-0.00305189	1.74418			364.2	0.0124477	0.00414167	0.913572	-0.0220341
364.4	4.02246	0.164293	-0.00360576	1.74328			364.4	0.0125236	0.00427265	0.91284	-0.0221754
364.6	4.02215	0.163424	-0.00389908	1.74256			364.6	0.0126517	0.00432617	0.912078	-0.0222277
364.8	4.02168	0.162988	-0.00398164	1.74205			364.8	0.0126788	0.00414711	0.911073	-0.0223067
365	4.021	0.162836	-0.00402095	1.74153			365	0.0124648	0.00380252	0.910022	-0.0225162
365.2	4.02033	0.162842	-0.00416071	1.74113			365.2	0.01191	0.00318495	0.90907	-0.0229531
365.4	4.01976	0.16306	-0.00430692	1.74068			365.4	0.0112258	0.00243991	0.908351	-0.0235557
365.6	4.01933	0.16327	-0.00439097	1.74034			365.6	0.0104148	0.00153784	0.907746	-0.0244275
365.8	4.01912	0.1634	-0.00416744	1.74017			365.8	0.009646	0.000580782	0.907518	-0.0254365
366	4.01911	0.163559	-0.00352553	1.7403			366	0.00904897	-0.000467945	0.907394	-0.026411
366.2	4.01922	0.163749	-0.00232566	1.74065			366.2	0.00873109	-0.00141011	0.907313	-0.0272033
366.4	4.0196	0.163915	-0.000637754	1.74145			366.4	0.00857215	-0.00206105	0.907243	-0.027811
366.6	4.02014	0.163911	0.00125501	1.7424			366.6	0.00847363	-0.00241253	0.907178	-0.0283618
366.8	4.02077	0.163747	0.00314162	1.74324			366.8	0.00844408	-0.00268533	0.906937	-0.0289145
367	4.0212	0.163158	0.00471626	1.74368			367	0.00839279	-0.00288293	0.906559	-0.0295579
367.2	4.02139	0.162226	0.00576387	1.74374			367.2	0.0085371	-0.00265072	0.906399	-0.0300465
367.4	4.02123	0.16091	0.0060265	1.7431			367.4	0.00875025	-0.00214329	0.906426	-0.0304603
367.6	4.02102	0.159486	0.00574658	1.742			367.6	0.00889089	-0.00169648	0.90644	-0.0307703
367.8	4.02059	0.157949	0.00491763	1.74047			367.8	0.00878396	-0.00131725	0.90635	-0.0309792
368	4.02001	0.156443	0.00381244	1.73884			368	0.00851895	-0.00111282	0.906327	-0.031015
368.2	4.01922	0.154962	0.00252682	1.737			368.2	0.00811433	-0.00130613	0.906246	-0.0309808
368.4	4.01843	0.153612	0.00140631	1.73528			368.4	0.00771828	-0.00185712	0.906059	-0.0309203
368.6	4.01764	0.152362	0.000397311	1.7337			368.6	0.00741553	-0.00256156	0.905966	-0.0309042
368.8	4.01712	0.151389	-0.00051608	1.7325			368.8	0.00711932	-0.00350694	0.905987	-0.0309834
369	4.01692	0.150813	-0.00131493	1.73161			369	0.00687395	-0.00438307	0.906138	-0.0310692
369.2	4.01718	0.150624	-0.00175287	1.73133			369.2	0.00655679	-0.00523896	0.906211	-0.0312644
369.4	4.0178	0.150914	-0.00176609	1.73162			369.4	0.00611082	-0.00608828	0.906272	-0.0314334
369.6	4.01854	0.151453	-0.00146356	1.73223			369.6	0.00557651	-0.00685552	0.906235	-0.0314424
369.8	4.01921	0.151886	-0.000852866	1.73297			369.8	0.00513879	-0.00736429	0.906254	-0.0312663
370	4.01983	0.152131	-7.6e-06	1.73377			370	0.00476008	-0.0077067	0.906278	-0.0310687
370.2	4.0202	0.152125	0.000671284	1.7342			370.2	0.00446803	-0.00794418	0.906378	-0.0310446
370.4	4.02014	0.151659	0.000967446	1.73419			370.4	0.00429198	-0.00803941	0.906477	-0.0311367
370.6	4.01963	0.150771	0.000849845	1.73378			370.6	0.00419027	-0.00794684	0.906661	-0.0313085
370.8	4.01891	0.149672	0.000357122	1.73307			370.8	0.00404396	-0.0076683	0.907028	-0.0314705
371	4.01815	0.148453	-0.000391735	1.73209			371	0.00364468	-0.00758376	0.907425	-0.0317859
371.2	4.0177	0.147358	-0.000949646	1.73128			371.2	0.00302165	-0.00774287	0.907757	-0.0320703
371.4	4.01752	0.14647	-0.00134307	1.73057			371.4	0.00226366	-0.00815842	0.908031	-0.0323699
371.6	4.01752	0.145816	-0.00153538	1.72998			371.6	0.00159558	-0.00872153	0.908211	-0.0326487
371.8	4.01756	0.145491	-0.00160301	1.72946			371.8	0.00130348	-0.00931514	0.90815	-0.0328795
372	4.01777	0.145502	-0.00169664	1.72915			372	0.001381	-0.00987417	0.90776	-0.032973
372.2	4.018	0.145677	-0.00211699	1.7289			372.2	0.00158198	-0.0104353	0.907061	-0.0330601
372.4	4.01828	0.145829	-0.0028685	1.72882			372.4	0.00169016	-0.0109327	0.906143	-0.0330853
372.6	4.01884	0.146153	-0.00363954	1.72902			372.6	0.00153107	-0.011273	0.905036	-0.03302
372.8	4.01958	0.146496	-0.00429309	1.72944			372.8	0.00118653	-0.0115123	0.903978	-0.032826
373	4.02017	0.146882	-0.00477249	1.73001			373	0.000917891	-0.0114603	0.903224	-0.0323854
373.2	4.02046	0.146978	-0.00506993	1.73048			373.2	0.000829818	-0.0110329	0.902852	-0.0316657
373.4	4.02035	0.146871	-0.00515274	1.73082			373.4	0.0010336	-0.0103657	0.902821	-0.0307862
373.6	4.01988	0.146523	-0.00526568	1.73097			373.6	0.00152787	-0.00966303	0.903243	-0.0298851
373.8	4.01909	0.145919	-0.00546899	1.73103			373.8	0.00208791	-0.00899193	0.903961	-0.029208
374	4.01799	0.144908	-0.00564989	1.73094			374	0.0024491	-0.0084308	0.904817	-0.0288264
374.2	4.01683	0.143858	-0.005584	1.73088			374.2	0.00279533	-0.00799611	0.905809	-0.0286842
374.4	4.01577	0.142955	-0.00518229	1.73087			374.4	0.00307777	-0.00760149	0.906826	-0.028836
374.6	4.01474	0.142124	-0.00451012	1.73092			374.6	0.00318991	-0.00733713	0.90766	-0.0293495
374.8	4.01379	0.141353	-0.00380081	1.73088			374.8	0.00318741	-0.00718645	0.90821	-0.0299864
375	4.01317	0.140681	-0.00315892	1.73068			375	0.00327043	-0.00710975	0.908484	-0.0306525
375.2	4.01264	0.140013	-0.00269482	1.73024			375.2	0.0034456	-0.00704406	0.908445	-0.0313261
375.4	4.01236	0.139358	-0.00241915	1.72967			375.4	0.00362279	-0.00725307	0.908188	-0.0320431
375.6	4.01229	0.138598	-0.00237208	1.7289			375.6	0.00363607	-0.00777897	0.907664	-0.0326936
375.8	4.0124	0.137683	-0.00225996	1.72802			375.8	0.00350982	-0.00846883	0.906937	-0.0332809
376	4.01252	0.136622	-0.00205907	1.72713			376	0.0032477	-0.00924793	0.906087	-0.033892
376.2	4.01289	0.135707	-0.00174748	1.72632			376.2	0.00288795	-0.0101342	0.905147	-0.0344947
376.4	4.01303	0.134769	-0.00162785	1.72544			376.4	0.00255655	-0.0110659	0.904286	-0.0349701
376.6	4.01313	0.134016	-0.00157577	1.72463			376.6	0.0023991	-0.0119054	0.903584	-0.0353042
376.8	4.01313	0.133398	-0.00151131	1.72394			376.8	0.00224914	-0.0127389	0.903098	-0.0355366
377	4.01301	0.133158	-0.00137425	1.72347			377	0.00211988	-0.0136091	0.902892	-0.0355196
377.2	4.01276	0.133109	-0.00130615	1.72313			377.2	0.00168811	-0.0145901	0.902907	-0.0354782
377.4	4.01282	0.133319	-0.00102547	1.7231			377.4	0.000905421	-0.0155252	0.902829	-0.0355691
377.6	4.01305	0.133741	-0.000485578	1.72335			377.6	-0.000197357	-0.0163674	0.902579	-0.0358182
377.8	4.01362	0.134612	0.000174616	1.72396			377.8	-0.00130004	-0.0169853	0.902234	-0.036205
378	4.01454	0.135713	0.000803109	1.72471			378	-0.00233509	-0.0173131	0.901844	-0.0367626
378.2	4.0157	0.136768	0.00136359	1.72548			378.2	-0.00319001	-0.0174006	0.901565	-0.0373145
378.4	4.01692	0.137644	0.00185812	1.7261			378.4	-0.00362437	-0.0171961	0.901484	-0.0375514
378.6	4.01819	0.138203	0.00230314	1.72641			378.6	-0.00347336	-0.0166308	0.901733	-0.0373939
378.8	4.01924	0.138413	0.00265044	1.72638			378.8	-0.0029651	-0.0158218	0.902286	-0.0369496
379	4.0201	0.138366	0.00291486	1.72619			379	-0.00247031	-0.0150802	0.902982	-0.0364716
379.2	4.02047	0.13813	0.00301103	1.72584			379.2	-0.0020945	-0.014326	0.903516	-0.0360667
379.4	4.02024	0.137647	0.00282527	1.72525			379.4	-0.00190627	-0.0135321	0.903924	-0.0358739
379.6	4.01947	0.137117	0.0023224	1.72447			379.6	-0.00189106	-0.0128987	0.904213	-0.0359765
379.8	4.01834	0.136547	0.00156171	1.72343			379.8	-0.00191277	-0.0124943	0.904427	-0.0360813
380	4.01669	0.135859	0.000574983	1.72207			380	-0.00187056	-0.0122235	0.904533	-0.0360461
380.2	4.01494	0.135281	-0.000328018	1.72061			380.2	-0.00162287	-0.0121269	0.904609	-0.0358307
380.4	4.01313	0.134991	-0.000885291	1.71931			380.4	-0.00133267	-0.0123728	0.904621	-0.0354564
380.6	4.01133	0.134978	-0.00119869	1.7182			380.6	-0.00108935	-0.0127902	0.904449	-0.0349352
380.8	4.00973	0.135122	-0.00143912	1.71726			380.8	-0.00113304	-0.0133539	0.903936	-0.0346962
381	4.00867	0.135465	-0.00145742	1.71672			381	-0.00130164	-0.0139399	0.903171	-0.0347424
381.2	4.00804	0.135845	-0.00138542	1.71654			381.2	-0.00167553	-0.0144642	0.902404	-0.035051
381.4	4.008	0.136248	-0.00135662	1.7167			381.4	-0.00203943	-0.0148651	0.901698	-0.0355457
381.6	4.00853	0.136463	-0.00128818	1.71711			381.6	-0.00230102	-0.0151022	0.901273	-0.0361239
381.8	4.00949	0.136407	-0.00107492	1.71772			381.8	-0.00228656	-0.0150424	0.90122	-0.0364968
382	4.01053	0.135933	-0.00086303	1.71821			382	-0.00201048	-0.0145718	0.901569	-0.0365905
382.2	4.01151	0.134962	-0.00089184	1.71832			382.2	-0.00151639	-0.0138026	0.902162	-0.0363968
382.4	4.01223	0.133562	-0.00124424	1.71809			382.4	-0.0011436	-0.0128585	0.902984	-0.036205
382.6	4.0127	0.132028	-0.00197418	1.71762			382.6	-0.00105841	-0.0119392	0.90381	-0.0361199
382.8	4.01288	0.130514	-0.00298973	1.71683			382.8	-0.00124636	-0.0110375	0.904555	-0.0362271
383	4.01276	0.129131	-0.00422157	1.71575			383	-0.00154915	-0.0101836	0.905273	-0.0362887
383.2	4.01262	0.128168	-0.0052381	1.71474			383.2	-0.00177659	-0.00948638	0.906044	-0.036223
383.4	4.01243	0.127563	-0.0058655	1.71386			383.4	-0.00184785	-0.00902692	0.906614	-0.0358639
383.6	4.01222	0.127235	-0.00606136	1.71312			383.6	-0.00178132	-0.00883941	0.906804	-0.0353796
383.8	4.01186	0.12725	-0.00581584	1.71261			383.8	-0.00164157	-0.00900564	0.906597	-0.0347947
384	4.01152	0.127546	-0.00515437	1.71234			384	-0.00150847	-0.00949031	0.90602	-0.0343617
384.2	4.01107	0.12792	-0.0043106	1.71216			384.2	-0.00142212	-0.0101146	0.905106	-0.0342524
384.4	4.01073	0.128422	-0.00347775	1.71194			384.4	-0.00137837	-0.0107283	0.904072	-0.0345782
384.6	4.01044	0.128976	-0.00248419	1.71187			384.6	-0.00129878	-0.011237	0.903228	-0.03508
384.8	4.01027	0.129429	-0.00144638	1.71203			384.8	-0.00117451	-0.0115007	0.902775	-0.0356568
385	4.01014	0.129778	-0.000516321	1.71242			385	-0.000949445	-0.0117123	0.902417	-0.0362806
385.2	4.00999	0.13002	0.000231458	1.71281			385.2	-0.000644493	-0.0117309	0.902202	-0.0369236
385.4	4.0098	0.130107	0.000838527	1.71314			385.4	-0.000128619	-0.0114294	0.902218	-0.0373493
385.6	4.00952	0.130015	0.00120491	1.71321			385.6	0.000344732	-0.0109086	0.902347	-0.0376929
385.8	4.00912	0.12961	0.00116437	1.71284			385.8	0.000770061	-0.0104124	0.902317	-0.0378746
386	4.00881	0.129067	0.000870757	1.71212			386	0.000875317	-0.0100238	0.902243	-0.0381544
386.2	4.00879	0.128621	0.000436184	1.71134			386.2	0.00075937	-0.00976964	0.902126	-0.0383221
386.4	4.00894	0.128276	-9.48e-05	1.71047			386.4	0.000391832	-0.0097806	0.902035	-0.0384829
386.6	4.00901	0.127927	-0.000817946	1.70959			386.6	-5.42e-05	-0.0100355	0.901989	-0.0384998
386.8	4.00907	0.127787	-0.00148707	1.70901			386.8	-0.000614272	-0.0104214	0.902062	-0.0385428
387	4.00898	0.127663	-0.00218647	1.70857			387	-0.00113309	-0.0107665	0.902277	-0.0384195
387.2	4.00871	0.127306	-0.00295635	1.70808			387.2	-0.00156742	-0.0111127	0.902639	-0.0382438
387.4	4.00836	0.126627	-0.00364584	1.70767			387.4	-0.00197973	-0.0113771	0.902899	-0.0379953
387.6	4.00821	0.125721	-0.00411039	1.70732			387.6	-0.00239867	-0.0115569	0.903117	-0.0377813
387.8	4.00847	0.124863	-0.00428552	1.70706			387.8	-0.00285212	-0.0118145	0.903362	-0.037611
388	4.00922	0.124254	-0.00416371	1.70694			388	-0.00325378	-0.0120871	0.903672	-0.0374364
388.2	4.01016	0.123847	-0.0037417	1.70712			388.2	-0.00370021	-0.0125046	0.904018	-0.0372936
388.4	4.01109	0.123624	-0.00331117	1.70733			388.4	-0.00410233	-0.0129869	0.904524	-0.0372323
388.6	4.01203	0.123694	-0.0030186	1.70761			388.6	-0.00439061	-0.0136978	0.904977	-0.0372579
388.8	4.01268	0.123791	-0.00288542	1.70775			388.8	-0.00450671	-0.0142019	0.905388	-0.0372852
389	4.01293	0.123814	-0.00279569	1.70795			389	-0.00463819	-0.0146254	0.905728	-0.0373129
389.2	4.01293	0.12381	-0.00270632	1.70813			389.2	-0.00481317	-0.0148618	0.90574	-0.0373681
389.4	4.01276	0.123738	-0.00264395	1.70827			389.4	-0.00496495	-0.0151131	0.905396	-0.0373665
389.6	4.01233	0.12363	-0.00259836	1.70835			389.6	-0.00521214	-0.0152688	0.904871	-0.0374034
389.8	4.01163	0.123306	-0.00278526	1.70834			389.8	-0.00561123	-0.0155482	0.904146	-0.0375113
390	4.01062	0.122792	-0.00319175	1.70812			390	-0.00616075	-0.0160087	0.903175	-0.0377994
390.2	4.00937	0.122206	-0.00364661	1.7078			390.2	-0.00677527	-0.0165251	0.902182	-0.0382058
390.4	4.00802	0.12177	-0.00398898	1.70755			390.4	-0.00733582	-0.0167694	0.901447	-0.0387015
390.6	4.00673	0.121298	-0.00416546	1.70713			390.6	-0.00746137	-0.0165722	0.901108	-0.039025
390.8	4.00589	0.120828	-0.00394327	1.70671			390.8	-0.00709963	-0.0160885	0.901032	-0.039188
391	4.00568	0.120216	-0.0033786	1.70637			391	-0.00635681	-0.0153126	0.901038	-0.0392497
391.2	4.00599	0.119574	-0.00262174	1.70593			391.2	-0.00546859	-0.0145237	0.901121	-0.0393233
391.4	4.00694	0.119135	-0.00160145	1.70551			391.4	-0.00457688	-0.0140355	0.901077	-0.0394533
391.6	4.00828	0.118813	-0.000476028	1.70517			391.6	-0.00387156	-0.0138996	0.900872	-0.0396759
391.8	4.00967	0.118649	0.00061352	1.70491			391.8	-0.00334564	-0.014051	0.900731	-0.0399421
392	4.01106	0.118863	0.00167713	1.70473			392	-0.002864	-0.0142106	0.9009	-0.0400012
392.2	4.01232	0.119311	0.00268975	1.7047			392.2	-0.00230243	-0.0142558	0.901296	-0.0396904
392.4	4.0131	0.11956	0.00354429	1.70461			392.4	-0.00188889	-0.0140063	0.901799	-0.0391265
392.6	4.01341	0.119699	0.00420184	1.70458			392.6	-0.00175574	-0.0137019	0.902227	-0.0385425
392.8	4.01341	0.11986	0.00464132	1.70457			392.8	-0.0018052	-0.0132678	0.902426	-0.0379682
393	4.01303	0.11991	0.00472701	1.70453			393	-0.00206783	-0.0130593	0.902459	-0.0375001
393.2	4.01226	0.119819	0.00430917	1.70437			393.2	-0.00285798	-0.0131718	0.902223	-0.0373801
393.4	4.01117	0.119555	0.00328133	1.70408			393.4	-0.00409622	-0.0137741	0.901636	-0.0375628
393.6	4.00986	0.119233	0.00191209	1.70369			393.6	-0.00562907	-0.0146999	0.900796	-0.0378968
393.8	4.00846	0.118888	0.000399008	1.70309			393.8	-0.00731348	-0.0157502	0.899913	-0.0383213
394	4.00695	0.118608	-0.00119102	1.70223			394	-0.00890615	-0.0167106	0.899162	-0.038846
394.2	4.00566	0.118425	-0.00262016	1.70123			394.2	-0.0100388	-0.017565	0.898616	-0.0393505
394.4	4.00482	0.118346	-0.00382495	1.70019			394.4	-0.0108486	-0.0184717	0.898363	-0.0400306
394.6	4.00431	0.118213	-0.0049032	1.69896			394.6	-0.0113577	-0.0194082	0.898388	-0.0409377
394.8	4.00402	0.117975	-0.00582871	1.69773			394.8	-0.0116966	-0.0205848	0.898637	-0.0419737
395	4.00414	0.117761	-0.00643293	1.69663			395	-0.0118304	-0.0218119	0.898979	-0.0429021
395.2	4.00468	0.117428	-0.00676326	1.69574			395.2	-0.0120071	-0.0229712	0.899348	-0.0437048
395.4	4.00545	0.117128	-0.00675036	1.69509			395.4	-0.0120559	-0.0236643	0.899934	-0.0441497
395.6	4.00642	0.11703	-0.00637841	1.6948			395.6	-0.0118854	-0.0236594	0.900699	-0.0440677
395.8	4.00743	0.116962	-0.00573702	1.69457			395.8	-0.0115217	-0.0230142	0.901659	-0.0436774
396	4.00844	0.116774	-0.00493441	1.69448			396	-0.0111202	-0.022023	0.902646	-0.0432798
396.2	4.00937	0.116613	-0.00408005	1.69448			396.2	-0.0104717	-0.0207829	0.903842	-0.0427821
396.4	4.01021	0.116377	-0.00324416	1.69461			396.4	-0.00960839	-0.019506	0.905072	-0.0421726
396.6	4.01096	0.115945	-0.00245837	1.69481			396.6	-0.00885039	-0.0184999	0.906181	-0.0416298
396.8	4.01141	0.115302	-0.00193405	1.69505			396.8	-0.00844059	-0.0178448	0.90686	-0.0411928
397	4.01146	0.114314	-0.00177214	1.69517			397	-0.00818377	-0.0174047	0.907218	-0.0406277
397.2	4.01105	0.113107	-0.00185942	1.69523			397.2	-0.00812144	-0.0171268	0.907237	-0.0399692
397.4	4.01029	0.111859	-0.0020888	1.69515			397.4	-0.00798938	-0.0167761	0.907137	-0.0391734
397.6	4.00927	0.110755	-0.00246669	1.69496			397.6	-0.00770023	-0.0164151	0.907021	-0.0384003
397.8	4.00828	0.109859	-0.00286469	1.69484			397.8	-0.00716409	-0.0159851	0.907015	-0.0376377
398	4.00739	0.109255	-0.00316382	1.69457			398	-0.00677629	-0.0156631	0.907093	-0.0371346
398.2	4.00657	0.108736	-0.00325303	1.69419			398.2	-0.00633799	-0.0154014	0.907335	-0.0367922
398.4	4.00598	0.108304	-0.00313279	1.69376			398.4	-0.00605752	-0.0154352	0.907488	-0.0367358
398.6	4.00552	0.108005	-0.00292808	1.69334			398.6	-0.00599434	-0.0156005	0.907457	-0.0367892
398.8	4.00512	0.107881	-0.00267913	1.69288			398.8	-0.00624223	-0.0159087	0.907101	-0.0370185
399	4.00473	0.108201	-0.00230461	1.69274			399	-0.00641597	-0.0160795	0.906675	-0.0371632
399.2	4.00442	0.108965	-0.00192756	1.6928			399.2	-0.00639916	-0.0160835	0.906118	-0.0372304
399.4	4.00418	0.10991	-0.0016534	1.69286			399.4	-0.00620608	-0.0159439	0.905567	-0.0373056
[truncated: 402 more rows]

## Sheet: Fig 3c
time (s)	LA1 Fc	LA2 Fc	LA3 Fc	LA4 Fc	LA5 Fc	LA6 Fc	LA7 Fc
0	6.98e-05	0.00249621	0.00127671	0.00185219	0.0021005	0.000776749	0.00135438
0.2	-0.00156329	0.00297513	0.00212592	7.54e-05	0.00189465	0.000931994	0.00104039
0.4	-0.00302821	0.00338236	0.00307874	-0.00151407	0.00170733	0.00104807	0.000736568
0.6	-0.00432491	0.0037179	0.0041352	-0.00291617	0.00153852	0.00112499	0.000442915
0.8	-0.00545339	0.00398173	0.00529527	-0.0041309	0.00138824	0.00116273	0.00015943
1	-0.00641366	0.00417387	0.00655897	-0.00515828	0.00125648	0.00116131	-0.000113886
1.2	-0.00720571	0.00429431	0.0079263	-0.0059983	0.00114324	0.00112072	-0.000377035
1.4	-0.00782954	0.00434306	0.00939725	-0.00665096	0.00104852	0.00104097	-0.000630015
1.6	-0.00828516	0.00432011	0.0109718	-0.00711627	0.000972325	0.000922053	-0.000872827
1.8	-0.00857256	0.00422546	0.01265	-0.00739421	0.00091465	0.000763968	-0.00110547
2	-0.00853471	0.00375377	0.0145703	-0.00749869	0.000729621	0.000454635	-0.00147971
2.2	-0.008325	0.00328931	0.0166679	-0.00733103	0.000675621	5.63e-05	-0.00187899
2.4	-0.00808408	0.0027523	0.0186576	-0.00691481	0.00066795	-0.000309028	-0.00231419
2.6	-0.00768719	0.00229554	0.0207526	-0.00628523	0.000734085	-0.000577161	-0.00260356
2.8	-0.00707545	0.0018913	0.0228303	-0.0055056	0.000835379	-0.000810811	-0.00264078
3	-0.00638413	0.00169344	0.0249264	-0.00470266	0.00108156	-0.00100269	-0.00236903
3.2	-0.00569714	0.00173501	0.0269697	-0.00396988	0.00135187	-0.00115783	-0.00188913
3.4	-0.00492148	0.00193628	0.0290442	-0.00338317	0.00159027	-0.00137436	-0.00126688
3.6	-0.00418103	0.00213664	0.0310045	-0.00301362	0.00173117	-0.00161279	-0.000607607
3.8	-0.00348492	0.00225917	0.032878	-0.002802	0.00185377	-0.00185569	2.17e-05
4	-0.00292777	0.00231864	0.0346935	-0.00275121	0.00198693	-0.00201411	0.00059793
4.2	-0.00244087	0.00235737	0.036549	-0.00276979	0.0021184	-0.00209792	0.00119131
4.4	-0.00191947	0.00255422	0.0386195	-0.00272528	0.0023669	-0.0019246	0.00190965
4.6	-0.00148194	0.0028253	0.0409378	-0.00269719	0.00269837	-0.00161794	0.002722
4.8	-0.0013272	0.00312409	0.0433789	-0.00280051	0.00311325	-0.00130337	0.00348494
5	-0.0013908	0.00344366	0.0458631	-0.00300312	0.00348674	-0.00118742	0.00399616
5.2	-0.00159821	0.00366204	0.0483112	-0.00318536	0.00382831	-0.00112634	0.00423179
5.4	-0.00207685	0.00369359	0.050703	-0.0033465	0.00402836	-0.00102105	0.00415936
5.6	-0.00275524	0.00359863	0.0529095	-0.00339181	0.00414377	-0.000840746	0.00381901
5.8	-0.00359257	0.003471	0.0549439	-0.00335319	0.00418252	-0.000685651	0.00322755
6	-0.00441131	0.00335158	0.0569474	-0.00326927	0.0042795	-0.000529473	0.00255675
6.2	-0.00520058	0.00337394	0.0590947	-0.00320531	0.00450319	-0.000440792	0.00192187
6.4	-0.00610062	0.00342722	0.0610481	-0.0031885	0.0045615	-0.000484115	0.00129615
6.6	-0.00709539	0.0035304	0.0628825	-0.00326588	0.00440892	-0.000755288	0.000479237
6.8	-0.00794933	0.00375018	0.0647527	-0.00334601	0.00417625	-0.00105417	-0.000347153
7	-0.00862697	0.00403939	0.0665855	-0.00338068	0.00388054	-0.00144981	-0.00109185
7.2	-0.00930723	0.0041747	0.0681209	-0.00360693	0.00335516	-0.00191939	-0.00178914
7.4	-0.00978035	0.00412898	0.0696401	-0.00390051	0.00292691	-0.00251118	-0.00238705
7.6	-0.0100083	0.00394423	0.0712173	-0.0042326	0.00264922	-0.00309847	-0.00269954
7.8	-0.0100023	0.00370228	0.0728911	-0.00450904	0.0025179	-0.00368885	-0.0027804
8	-0.00987045	0.00336955	0.0747008	-0.00481557	0.00239025	-0.00412564	-0.00278825
8.2	-0.00951591	0.00289561	0.076749	-0.00508358	0.00239862	-0.00439387	-0.00277602
8.4	-0.00903545	0.00244048	0.0789643	-0.00536881	0.00245591	-0.00458185	-0.00277642
8.6	-0.00839288	0.00213462	0.0813473	-0.00560124	0.00252368	-0.00472102	-0.00278253
8.8	-0.0076433	0.00192391	0.0837194	-0.00577927	0.00249652	-0.00478481	-0.00281309
9	-0.00680219	0.00187	0.0861001	-0.00580303	0.0024819	-0.00476947	-0.00286268
9.2	-0.00584156	0.00215586	0.0885393	-0.00550084	0.0025964	-0.00466352	-0.00290953
9.4	-0.00487101	0.00276098	0.0910419	-0.0050165	0.0028508	-0.00440646	-0.00304753
9.6	-0.00394371	0.00354915	0.0935525	-0.00439618	0.0032702	-0.00389469	-0.00313519
9.8	-0.00326264	0.00443619	0.0961802	-0.00367272	0.00373793	-0.00324231	-0.00315813
10	-0.00291536	0.0054255	0.0987316	-0.00273914	0.00415811	-0.00248599	-0.00308459
10.2	-0.00290779	0.00644312	0.101184	-0.0017091	0.00448626	-0.00177028	-0.00312866
10.4	-0.00304853	0.00739238	0.103542	-0.000527003	0.00486771	-0.00103218	-0.0030659
10.6	-0.00330284	0.00823731	0.105847	0.000733996	0.00524057	-0.000371203	-0.00285966
10.8	-0.00364431	0.00885968	0.108004	0.00178161	0.00565015	0.000175824	-0.00253214
11	-0.00399401	0.00897737	0.110165	0.00251149	0.00613271	0.000509552	-0.00213515
11.2	-0.00430529	0.008649	0.11233	0.0029665	0.00672022	0.000782184	-0.00142801
11.4	-0.00453517	0.00811477	0.114539	0.00319454	0.0073578	0.00107745	-0.000567146
11.6	-0.00463558	0.00738882	0.11695	0.00321658	0.00801545	0.00137872	0.000225251
11.8	-0.00456947	0.00653013	0.119503	0.00316487	0.00861959	0.00154145	0.000908139
12	-0.00451655	0.00578057	0.122091	0.00289285	0.0089782	0.00147831	0.00144687
12.2	-0.0044013	0.00522325	0.124768	0.00252047	0.0090437	0.00128145	0.00183261
12.4	-0.00413512	0.00480374	0.127472	0.00213091	0.00878675	0.00101086	0.00206469
12.6	-0.00373195	0.00448709	0.130016	0.00180868	0.00833941	0.000719365	0.0021574
12.8	-0.00318595	0.00443793	0.132352	0.00160033	0.0077863	0.00066864	0.00216501
13	-0.00253029	0.00461396	0.134485	0.0015921	0.00720511	0.000973544	0.00219412
13.2	-0.00204297	0.0049139	0.136432	0.00172357	0.00661363	0.00146965	0.00220544
13.4	-0.00198411	0.0051702	0.138163	0.00180125	0.00584257	0.00179482	0.00201678
13.6	-0.00229913	0.00553691	0.139572	0.00190911	0.00487859	0.00191989	0.00168785
13.8	-0.00281333	0.00582727	0.140775	0.00204857	0.00375071	0.00181792	0.00122921
14	-0.00331023	0.00607457	0.141914	0.00227596	0.00264488	0.00162559	0.000735388
14.2	-0.00368675	0.00626129	0.143018	0.00236459	0.00155369	0.00135265	0.00021843
14.4	-0.00390917	0.00641282	0.144035	0.00221891	0.000672962	0.000954198	-0.000225537
14.6	-0.00423379	0.0061728	0.145087	0.00161464	-0.000149004	0.000330812	-0.000669643
14.8	-0.00462361	0.00580395	0.146292	0.000758726	-0.000742172	-0.000411867	-0.000986795
15	-0.00505457	0.00548242	0.147848	-0.000302741	-0.00105656	-0.00119602	-0.00118048
15.2	-0.00544768	0.00517868	0.149804	-0.00134395	-0.00112098	-0.00199231	-0.00124971
15.4	-0.00597651	0.0047353	0.15206	-0.00231223	-0.001204	-0.00271654	-0.00121624
15.6	-0.00635579	0.00448713	0.15474	-0.00304962	-0.00112073	-0.00311718	-0.00101853
15.8	-0.00668122	0.00439363	0.15779	-0.00362857	-0.000971831	-0.00320952	-0.000783575
16	-0.00697124	0.00433111	0.161023	-0.0041167	-0.000821055	-0.00310577	-0.000623878
16.2	-0.00729014	0.00420733	0.164193	-0.00453078	-0.000730492	-0.00289621	-0.00060936
16.4	-0.00742468	0.00422836	0.167387	-0.0046231	-0.000480708	-0.00245316	-0.000575165
16.6	-0.00758647	0.00422103	0.170361	-0.00427816	-0.000109056	-0.00195028	-0.000573891
16.8	-0.00781715	0.00415379	0.173002	-0.00366526	0.000338626	-0.00150159	-0.000715316
17	-0.00805848	0.00393209	0.175153	-0.00289092	0.000673843	-0.001232	-0.00105801
17.2	-0.00808525	0.00372612	0.177007	-0.00193794	0.000998253	-0.00104051	-0.00144862
17.4	-0.00802285	0.00339554	0.178493	-0.00108116	0.00123847	-0.00102787	-0.00203413
17.6	-0.00780438	0.00302383	0.179758	-0.000425466	0.00135213	-0.00107083	-0.00272481
17.8	-0.00748125	0.00248724	0.180851	-2.87e-05	0.0014085	-0.00130147	-0.00344078
18	-0.00716798	0.00192559	0.181777	4.57e-05	0.00144904	-0.00181552	-0.00410034
18.2	-0.00721311	0.00120232	0.182446	-0.000343091	0.00133415	-0.00276311	-0.00474177
18.4	-0.0073383	0.00061064	0.183142	-0.000963918	0.00123099	-0.00381314	-0.00512061
18.6	-0.00747744	0.000238958	0.184059	-0.00181082	0.00122215	-0.00483609	-0.00520437
18.8	-0.007573	8.79e-05	0.18524	-0.00276	0.00102405	-0.0056807	-0.00516613
19	-0.00776092	-5.66e-05	0.18675	-0.00379917	0.000636969	-0.0063569	-0.0052311
19.2	-0.00779079	-3.93e-06	0.188675	-0.00476776	0.000221935	-0.00673318	-0.00543525
19.4	-0.00786746	6.58e-05	0.190857	-0.00570395	-0.000401576	-0.00702617	-0.00583781
19.6	-0.00781965	0.000152594	0.193342	-0.00625252	-0.0010298	-0.00723893	-0.00621067
19.8	-0.0076496	0.000193063	0.196105	-0.00627762	-0.00140583	-0.00735203	-0.00642329
20	-0.00727913	0.000410242	0.199019	-0.00553426	-0.00132964	-0.00721288	-0.00626891
20.2	-0.00691504	0.000723042	0.201878	-0.00433296	-0.000923525	-0.00693342	-0.00597991
20.4	-0.00649912	0.00123683	0.204735	-0.00284619	-0.000177997	-0.00650167	-0.00570466
20.6	-0.00621943	0.0018024	0.207513	-0.00149461	0.00070184	-0.00592601	-0.00573355
20.8	-0.00607	0.0024258	0.210207	-0.0003896	0.00157003	-0.00523405	-0.00597367
21	-0.00609007	0.00292356	0.21267	0.000303848	0.00229182	-0.00452992	-0.00644777
21.2	-0.00614699	0.00336973	0.214898	0.00079316	0.00291659	-0.0037574	-0.00679459
21.4	-0.00626193	0.00370458	0.21679	0.00102269	0.00353046	-0.00310933	-0.00701752
21.6	-0.00653176	0.00409187	0.218269	0.000945288	0.00404066	-0.0026648	-0.0071689
21.8	-0.00688855	0.00462093	0.219422	0.000562483	0.00443203	-0.00237287	-0.00718024
22	-0.0072337	0.00529959	0.220651	-0.000124162	0.00463444	-0.00201562	-0.00703828
22.2	-0.0075998	0.00586677	0.222137	-0.0010538	0.00457607	-0.00175227	-0.00691092
22.4	-0.00801638	0.00619233	0.223984	-0.00204836	0.00411021	-0.00152463	-0.00681042
22.6	-0.00836981	0.00604793	0.2261	-0.00301507	0.00323284	-0.00144953	-0.0066493
22.8	-0.00860782	0.00546068	0.22844	-0.00387164	0.00204865	-0.00149249	-0.00641449
23	-0.00867705	0.00451871	0.230887	-0.0044808	0.000649084	-0.00171668	-0.00606423
23.2	-0.00861145	0.00345982	0.233417	-0.00476372	-0.000719208	-0.00195176	-0.00559396
23.4	-0.00846346	0.00242466	0.235958	-0.00474889	-0.00189147	-0.00218272	-0.00508739
23.6	-0.00835871	0.00158375	0.238303	-0.0045267	-0.00279503	-0.00246205	-0.00473939
23.8	-0.00841875	0.000969038	0.240398	-0.00429235	-0.00351782	-0.00287993	-0.00480606
24	-0.00865873	0.000581833	0.242332	-0.00399793	-0.0039645	-0.00340529	-0.00523529
24.2	-0.00896159	0.000398613	0.244224	-0.00379974	-0.00411006	-0.00396452	-0.00590765
24.4	-0.00928523	0.000385167	0.246071	-0.00363051	-0.00404123	-0.0044971	-0.00659788
24.6	-0.00942526	0.000622078	0.248002	-0.00346071	-0.00367602	-0.00487447	-0.00712592
24.8	-0.00930288	0.00117439	0.250033	-0.00328254	-0.00295622	-0.00507517	-0.0073959
25	-0.00896919	0.00197457	0.252104	-0.00328888	-0.00199437	-0.00514954	-0.00758513
25.2	-0.00857607	0.00290991	0.254139	-0.00341872	-0.000981869	-0.00513277	-0.00780313
25.4	-0.00812667	0.00387404	0.2562	-0.00368635	-5.1e-05	-0.00508666	-0.00796475
25.6	-0.00786815	0.00456859	0.258326	-0.00412185	0.000676136	-0.00511438	-0.00804566
25.8	-0.0079518	0.00481971	0.260524	-0.00456157	0.00116856	-0.00528183	-0.0080093
26	-0.00829024	0.00473971	0.262852	-0.00481047	0.00144727	-0.00542557	-0.00766612
26.2	-0.00864718	0.00429686	0.265262	-0.00488849	0.00142114	-0.00558476	-0.0070134
26.4	-0.00891471	0.00364086	0.267728	-0.00483099	0.00123662	-0.00555062	-0.0062031
26.6	-0.00904819	0.00303225	0.270193	-0.00456203	0.000894219	-0.00524731	-0.0054212
26.8	-0.0090619	0.00261609	0.272559	-0.00409885	0.00051082	-0.00468798	-0.00470682
27	-0.00904235	0.00222568	0.274609	-0.00354471	4.84e-05	-0.00406505	-0.00418147
27.2	-0.00916386	0.00206588	0.276364	-0.00290387	-0.000423325	-0.00336903	-0.00383355
27.4	-0.00941567	0.00215647	0.277935	-0.0022127	-0.000893782	-0.00277238	-0.00362625
27.6	-0.00956295	0.00248949	0.279625	-0.00141111	-0.00103881	-0.0022445	-0.00326895
27.8	-0.00956074	0.00293527	0.281598	-0.000770172	-0.000848027	-0.00175184	-0.00283804
28	-0.00941732	0.00356051	0.283915	-0.000373754	-0.000419904	-0.00130979	-0.00242415
28.2	-0.0090711	0.00441731	0.286586	-0.000215693	0.000240901	-0.000943851	-0.00205964
28.4	-0.00848017	0.00547386	0.289482	-0.00027042	0.00119427	-0.000549926	-0.00173545
28.6	-0.00801877	0.00638627	0.292217	-0.000775785	0.00197389	-0.000259329	-0.00171719
28.8	-0.0076467	0.0070764	0.294786	-0.00140792	0.00245676	-0.000140062	-0.00187317
29	-0.00738612	0.00757534	0.297236	-0.00213739	0.002713	-0.000245306	-0.00207735
29.2	-0.00726081	0.00770604	0.299408	-0.00292969	0.00276492	-0.000469604	-0.00226642
29.4	-0.007432	0.00730799	0.301286	-0.00373188	0.00249609	-0.000980733	-0.0025402
29.6	-0.00760503	0.00656664	0.303071	-0.00424465	0.00206093	-0.00159036	-0.00271511
29.8	-0.0077932	0.0056702	0.30468	-0.00463617	0.00148522	-0.00222278	-0.00281479
30	-0.00799789	0.00474357	0.306118	-0.00491763	0.000761707	-0.00269836	-0.00284646
30.2	-0.00826295	0.00382391	0.307521	-0.00513818	-8.05e-05	-0.00319934	-0.00291037
30.4	-0.00857569	0.00287935	0.3088	-0.00537248	-0.00100656	-0.00361934	-0.00293825
30.6	-0.00895147	0.0020521	0.309959	-0.00569512	-0.00195642	-0.00394263	-0.0029728
30.8	-0.0093522	0.00146781	0.311178	-0.00595006	-0.0027848	-0.0040434	-0.00295051
31	-0.00958695	0.000989213	0.312558	-0.00610577	-0.00331104	-0.00392631	-0.00285129
31.2	-0.00968002	0.000606487	0.314159	-0.00613733	-0.00343613	-0.00343939	-0.00256916
31.4	-0.00973426	0.000310061	0.316011	-0.00621452	-0.00329558	-0.00277655	-0.00234543
31.6	-0.0099088	0.000128995	0.317966	-0.00635492	-0.00299914	-0.00215234	-0.00223512
31.8	-0.0101493	2.43e-05	0.320075	-0.00646528	-0.00260445	-0.00153572	-0.00221024
32	-0.0104273	-4.17e-05	0.322285	-0.00650862	-0.00211884	-0.000947599	-0.00226012
32.2	-0.0107351	-0.000110624	0.324451	-0.00649243	-0.00165725	-0.000529702	-0.00254914
32.4	-0.0108939	9.53e-05	0.326692	-0.00616121	-0.00115152	-0.000236579	-0.00285766
32.6	-0.0108391	0.000484873	0.329124	-0.00559661	-0.000553583	-1.93e-05	-0.00324492
32.8	-0.0107144	0.000876871	0.33153	-0.00486746	5.69e-05	-1.33e-05	-0.0037138
33	-0.010724	0.00115093	0.333861	-0.00405597	0.000486281	-0.00044333	-0.0043472
33.2	-0.0108657	0.00142051	0.336099	-0.00324958	0.000600102	-0.00116082	-0.00503459
33.4	-0.0111473	0.00170531	0.338234	-0.0026289	0.000478418	-0.00209704	-0.00573437
33.6	-0.011461	0.00194613	0.340432	-0.0021463	0.000196241	-0.00325334	-0.00629809
33.8	-0.0117049	0.00208401	0.342623	-0.00193335	-0.000196625	-0.00457212	-0.00682323
34	-0.0118935	0.00218261	0.344625	-0.00201569	-0.000688019	-0.00581682	-0.00727301
34.2	-0.0118452	0.00230415	0.34653	-0.00218286	-0.00103067	-0.0067816	-0.00752985
34.4	-0.011704	0.00222154	0.348377	-0.00241435	-0.00122401	-0.00735299	-0.00766424
34.6	-0.0114946	0.00201302	0.349973	-0.00276263	-0.00145458	-0.00750818	-0.0077239
34.8	-0.0115426	0.00159194	0.35127	-0.00345706	-0.00204012	-0.00755633	-0.00779844
35	-0.0116854	0.00105763	0.352485	-0.00438967	-0.00283375	-0.00754976	-0.00792136
35.2	-0.0120843	0.000346914	0.353668	-0.00563876	-0.00376019	-0.00767823	-0.00814081
35.4	-0.0125325	-0.000448196	0.354942	-0.0069537	-0.00469758	-0.00780404	-0.00831056
35.6	-0.0130463	-0.00128575	0.356293	-0.00824694	-0.00541751	-0.00799702	-0.00847063
35.8	-0.0132564	-0.00180577	0.357891	-0.00914109	-0.00563434	-0.00790902	-0.00845789
36	-0.0133357	-0.00196954	0.359696	-0.00973079	-0.00557559	-0.00764066	-0.00830911
36.2	-0.0133307	-0.00201408	0.361641	-0.0100805	-0.00542477	-0.00728882	-0.00817854
36.4	-0.0132389	-0.00197023	0.363701	-0.0102496	-0.00521932	-0.00697543	-0.00809072
36.6	-0.0130249	-0.0019329	0.365927	-0.0102053	-0.00509214	-0.00655349	-0.00799179
36.8	-0.0126868	-0.00191523	0.368395	-0.0100279	-0.00504897	-0.0060354	-0.0078658
37	-0.0121788	-0.00198329	0.371119	-0.00966872	-0.00496363	-0.00554326	-0.00773215
37.2	-0.0114113	-0.00189146	0.374262	-0.00904337	-0.00475589	-0.00506565	-0.00742694
37.4	-0.0105477	-0.00168362	0.377483	-0.00825374	-0.00452661	-0.00458481	-0.00710268
37.6	-0.00963333	-0.00140432	0.380665	-0.00734825	-0.00429135	-0.00415353	-0.00673668
37.8	-0.00880469	-0.00128086	0.383562	-0.00643256	-0.00413443	-0.00387529	-0.00655187
38	-0.00821888	-0.00128819	0.386117	-0.00553263	-0.00421231	-0.00378392	-0.00659265
38.2	-0.00781358	-0.00140883	0.388131	-0.00467381	-0.00461397	-0.00384842	-0.00686991
38.4	-0.00762429	-0.00160685	0.389904	-0.00396718	-0.00524187	-0.00409316	-0.00724259
38.6	-0.00755851	-0.00172724	0.391705	-0.00337803	-0.00576828	-0.00437887	-0.00765032
38.8	-0.00765187	-0.00165373	0.39359	-0.00293574	-0.00613324	-0.00474466	-0.00791387
39	-0.00776616	-0.00145624	0.395599	-0.00255847	-0.00619654	-0.00501312	-0.00791168
39.2	-0.00797994	-0.00117952	0.397692	-0.00239248	-0.00598139	-0.00531775	-0.007767
39.4	-0.00820941	-0.000802246	0.399743	-0.00226469	-0.00560332	-0.00556086	-0.00740538
39.6	-0.00863924	-0.000409688	0.401474	-0.00234637	-0.00536695	-0.00590924	-0.00704668
39.8	-0.00919353	-0.000157297	0.403071	-0.00246861	-0.0051056	-0.00607089	-0.00673004
40	-0.00969759	0.000125047	0.404802	-0.00260461	-0.00473374	-0.00592071	-0.00638173
40.2	-0.0101538	0.000321401	0.406676	-0.00266432	-0.00430722	-0.00542691	-0.00591946
40.4	-0.0105014	0.000425877	0.408712	-0.00281634	-0.00389474	-0.00488271	-0.0055462
40.6	-0.0106568	0.000385012	0.411016	-0.0029315	-0.00346929	-0.00427732	-0.0052173
40.8	-0.0105868	0.000426404	0.413652	-0.00304457	-0.00306544	-0.00370545	-0.00485573
41	-0.01046	0.000385977	0.416239	-0.00321583	-0.00271643	-0.00324066	-0.00450559
41.2	-0.0103788	0.000219965	0.418673	-0.00352991	-0.002544	-0.0029823	-0.00429209
41.4	-0.0105255	-0.000128862	0.420823	-0.00388996	-0.00262834	-0.00287524	-0.00436699
41.6	-0.0107878	-0.00037091	0.422926	-0.00407187	-0.0028151	-0.00268537	-0.00457239
41.8	-0.010902	-0.00053279	0.425021	-0.00414021	-0.00291347	-0.00231329	-0.00477423
42	-0.0109049	-0.000605217	0.427259	-0.00415197	-0.00299392	-0.00191181	-0.00501652
42.2	-0.0107165	-0.000440916	0.42974	-0.00402951	-0.00289893	-0.00148687	-0.00519333
42.4	-0.0102393	-1.72e-05	0.43255	-0.00364463	-0.00249041	-0.00101922	-0.00506202
42.6	-0.00963799	0.00031867	0.435388	-0.00327335	-0.00187611	-0.000807414	-0.00472236
42.8	-0.00924943	0.000568915	0.437975	-0.00286565	-0.00128429	-0.000994447	-0.00420814
43	-0.00904076	0.000923675	0.440218	-0.0023532	-0.000748889	-0.00136195	-0.00341235
43.2	-0.00903244	0.00128664	0.442271	-0.00181113	-0.000262634	-0.00178734	-0.00259294
43.4	-0.00909351	0.00164233	0.444295	-0.00131407	0.000110516	-0.00220408	-0.00188455
43.6	-0.00919105	0.00191129	0.446106	-0.00097258	7.72e-05	-0.00274366	-0.00140688
43.8	-0.00927464	0.00173971	0.447541	-0.000905874	-0.000532037	-0.00340461	-0.0013542
44	-0.00942726	0.00106153	0.448707	-0.00120165	-0.00159986	-0.004146	-0.00181764
44.2	-0.00954379	0.000143381	0.449788	-0.00151052	-0.00282081	-0.00470631	-0.00240893
44.4	-0.00966657	-0.000735264	0.450851	-0.00191341	-0.00399006	-0.00507669	-0.00292255
44.6	-0.00976134	-0.00131733	0.452191	-0.00227592	-0.00486897	-0.00505153	-0.00320519
44.8	-0.0100692	-0.00152814	0.453879	-0.002608	-0.00557497	-0.00494997	-0.00353939
45	-0.0105008	-0.00135817	0.455888	-0.00282572	-0.00607284	-0.00476199	-0.00393609
45.2	-0.0110092	-0.000898023	0.45818	-0.00310251	-0.00643462	-0.00458777	-0.00446333
45.4	-0.0115519	-0.00043128	0.460538	-0.00350055	-0.00665681	-0.00441811	-0.00503997
45.6	-0.0122962	-0.000189149	0.462668	-0.00404702	-0.00688864	-0.00458221	-0.00588696
45.8	-0.012979	-1.99e-05	0.46464	-0.00456385	-0.00686553	-0.00483378	-0.00668222
46	-0.0135132	9.6e-06	0.466517	-0.00501847	-0.00663011	-0.00526067	-0.00734249
46.2	-0.0139065	-4.85e-05	0.468145	-0.00545623	-0.00625209	-0.00589398	-0.00787093
46.4	-0.0142664	1.66e-05	0.469667	-0.00573066	-0.00581042	-0.0066808	-0.00837197
46.6	-0.0143053	0.000430764	0.471351	-0.0058259	-0.0052105	-0.00725137	-0.0086834
46.8	-0.0140085	0.000963976	0.473398	-0.00588935	-0.00455632	-0.00765348	-0.00893073
47	-0.0133509	0.00158717	0.475729	-0.00592757	-0.00402987	-0.00782646	-0.00904544
47.2	-0.0126709	0.00182262	0.47794	-0.00603755	-0.00389642	-0.00787879	-0.00917491
47.4	-0.0118886	0.00159223	0.479913	-0.00617792	-0.0040653	-0.00766883	-0.009262
47.6	-0.011175	0.00108388	0.48183	-0.00611617	-0.00423625	-0.00720619	-0.00921284
47.8	-0.0104279	0.000639032	0.483783	-0.00563544	-0.00419597	-0.00645283	-0.00873688
48	-0.00978695	0.000255987	0.485779	-0.00493578	-0.00385447	-0.00566676	-0.0079586
48.2	-0.0092332	0.000125458	0.48797	-0.00404267	-0.00327598	-0.00495871	-0.00700401
48.4	-0.00910848	7.1e-05	0.490192	-0.00318557	-0.00270526	-0.0046746	-0.00616238
48.6	-0.00924144	-0.000121111	0.492293	-0.00268984	-0.00236031	-0.004665	-0.00538189
48.8	-0.00972815	-0.000501574	0.494166	-0.0026903	-0.00237405	-0.00494947	-0.00490805
49	-0.0105752	-0.00113205	0.495758	-0.00315071	-0.00271825	-0.0054523	-0.00485616
49.2	-0.0116239	-0.00187382	0.497123	-0.00392013	-0.00320946	-0.00620952	-0.00516442
49.4	-0.0125455	-0.00254516	0.498579	-0.00480265	-0.00365662	-0.00695079	-0.00561421
49.6	-0.0133909	-0.00299305	0.500238	-0.00560047	-0.00400917	-0.00779071	-0.00624159
49.8	-0.0141651	-0.00326291	0.502049	-0.00630164	-0.00425322	-0.00867739	-0.00708591
50	-0.014762	-0.00334229	0.504045	-0.00684941	-0.00434121	-0.00941521	-0.00800028
50.2	-0.0148795	-0.00315412	0.50636	-0.00718365	-0.00416292	-0.0096173	-0.00869757
50.4	-0.0145808	-0.00276557	0.508937	-0.00740003	-0.00377085	-0.0093274	-0.00912037
50.6	-0.014008	-0.00232247	0.511516	-0.00744456	-0.00330246	-0.00864075	-0.00927956
50.8	-0.0133627	-0.00192348	0.513794	-0.00740198	-0.00289864	-0.00774219	-0.00916496
51	-0.0125558	-0.00136272	0.515782	-0.00717227	-0.00253266	-0.00676829	-0.00879259
51.2	-0.0118174	-0.00083157	0.517628	-0.00678259	-0.0021262	-0.00589284	-0.00830934
51.4	-0.0112032	-0.000435055	0.519279	-0.00631559	-0.00175376	-0.00530139	-0.00770266
51.6	-0.0106956	-0.00020917	0.520861	-0.00598249	-0.0014464	-0.00508457	-0.00706703
51.8	-0.0100875	7.35e-05	0.522658	-0.00574801	-0.00115081	-0.00491387	-0.0062623
52	-0.00950733	0.000304719	0.524787	-0.00573232	-0.000846065	-0.00475652	-0.00531925
52.2	-0.00884677	0.000732591	0.527212	-0.00590472	-0.000642038	-0.00461325	-0.00418747
52.4	-0.00822902	0.00132308	0.529826	-0.00620349	-0.000572861	-0.00458891	-0.0032387
52.6	-0.00774996	0.00189933	0.532442	-0.00666438	-0.000698081	-0.00464279	-0.0025697
52.8	-0.00753133	0.00222598	0.534894	-0.00726205	-0.000900475	-0.00496085	-0.00218911
53	-0.00755394	0.00227169	0.537172	-0.00779277	-0.00126197	-0.00542796	-0.00210172
53.2	-0.0079641	0.00179441	0.539084	-0.00830584	-0.0018311	-0.00607392	-0.00252823
53.4	-0.00866275	0.000794465	0.540576	-0.00885573	-0.00265945	-0.00675569	-0.003394
53.6	-0.00952285	-0.000480976	0.541745	-0.00933469	-0.00353837	-0.00729548	-0.0044501
53.8	-0.0104276	-0.00181101	0.542713	-0.00967023	-0.00457367	-0.00766751	-0.00565755
54	-0.0113965	-0.00306932	0.543426	-0.00990753	-0.0056746	-0.00803423	-0.00687077
54.2	-0.0124022	-0.00422509	0.543903	-0.0101786	-0.00685769	-0.0084836	-0.00798249
54.4	-0.0133751	-0.00513918	0.544223	-0.0105009	-0.00800958	-0.00901761	-0.00890783
54.6	-0.0141278	-0.00593568	0.544526	-0.010871	-0.00923824	-0.00967518	-0.00971834
54.8	-0.0146694	-0.00666689	0.545146	-0.0112424	-0.0102303	-0.0102823	-0.0103569
55	-0.0149649	-0.00729364	0.546121	-0.0117606	-0.0111114	-0.0107064	-0.0107834
55.2	-0.0150019	-0.00772599	0.547582	-0.0123248	-0.0118949	-0.0108294	-0.0109873
55.4	-0.0146667	-0.007927	0.549538	-0.0127572	-0.0123847	-0.0104621	-0.0108993
55.6	-0.014142	-0.00779492	0.55195	-0.0129935	-0.0124681	-0.0098018	-0.0106225
55.8	-0.0135222	-0.00730198	0.554585	-0.0129864	-0.0123629	-0.0089795	-0.0101964
56	-0.0129693	-0.00693016	0.557231	-0.0128303	-0.012188	-0.00825177	-0.00995785
56.2	-0.0126244	-0.00681498	0.559622	-0.0125972	-0.0119126	-0.00772649	-0.0099232
56.4	-0.0126495	-0.00699457	0.561886	-0.0122406	-0.0115967	-0.00757026	-0.0101339
56.6	-0.0131187	-0.00737595	0.564051	-0.0116949	-0.0113044	-0.00763188	-0.0105064
56.8	-0.0140542	-0.00803187	0.566046	-0.0112055	-0.0111006	-0.00792689	-0.0111445
57	-0.0152877	-0.00859181	0.567992	-0.0106909	-0.0108147	-0.0082767	-0.0117862
57.2	-0.0166223	-0.00892379	0.570033	-0.0101475	-0.0103854	-0.00866372	-0.0123671
57.4	-0.0177136	-0.00891215	0.572258	-0.00957741	-0.00991413	-0.00902035	-0.0126713
57.6	-0.0184487	-0.00866018	0.574586	-0.00915718	-0.0094014	-0.00935217	-0.0126401
57.8	-0.0187796	-0.00822602	0.576984	-0.00897111	-0.00892704	-0.00973334	-0.0123533
58	-0.0188671	-0.00757498	0.579379	-0.00888565	-0.00852429	-0.010086	-0.0118651
58.2	-0.0186875	-0.00675225	0.581943	-0.00874749	-0.0082411	-0.0102203	-0.0110562
58.4	-0.0184933	-0.00575795	0.584663	-0.00861098	-0.0078516	-0.0100938	-0.0100825
58.6	-0.0183019	-0.00480507	0.587453	-0.00845986	-0.00749391	-0.00972606	-0.00911538
58.8	-0.0181829	-0.00405101	0.590179	-0.00817648	-0.00713218	-0.00919955	-0.0082619
59	-0.0179183	-0.00364166	0.592863	-0.00778665	-0.00668686	-0.00854167	-0.00754788
59.2	-0.0176217	-0.00349963	0.595406	-0.00736915	-0.00616356	-0.00799558	-0.00707577
59.4	-0.0173086	-0.00369192	0.597748	-0.00697399	-0.00576677	-0.00762223	-0.00682571
59.6	-0.0169591	-0.00412281	0.59988	-0.00679187	-0.0054852	-0.00756177	-0.00680764
59.8	-0.0165333	-0.00463061	0.601868	-0.00676844	-0.00524039	-0.00775875	-0.00692504
60	-0.0161863	-0.00521834	0.603682	-0.0069718	-0.00520941	-0.00833289	-0.00729994
60.2	-0.0159183	-0.00583842	0.605291	-0.00746727	-0.00535353	-0.00914928	-0.00789083
60.4	-0.0155691	-0.00625333	0.606793	-0.00805408	-0.00557284	-0.00993875	-0.0085156
60.6	-0.015118	-0.00638783	0.608225	-0.00850333	-0.00568322	-0.0104488	-0.00903149
60.8	-0.0145185	-0.00635295	0.609667	-0.00878403	-0.00582029	-0.0106594	-0.00942775
61	-0.0136752	-0.00599705	0.61129	-0.00894537	-0.00593589	-0.0104599	-0.00953051
61.2	-0.0127019	-0.00553213	0.612975	-0.00905258	-0.00619694	-0.00990922	-0.00938011
61.4	-0.0118503	-0.00510827	0.614585	-0.00916563	-0.0066702	-0.0092873	-0.00918977
61.6	-0.0112308	-0.00459777	0.616239	-0.00906225	-0.00736326	-0.00868785	-0.00902537
61.8	-0.0107604	-0.00383546	0.618126	-0.00867611	-0.0080758	-0.00807022	-0.00876429
62	-0.0105526	-0.00301389	0.620142	-0.00804847	-0.00864984	-0.00753218	-0.00848907
62.2	-0.0106066	-0.00227392	0.622346	-0.00724443	-0.00906131	-0.00714808	-0.00827509
62.4	-0.0109591	-0.00183312	0.624561	-0.00647362	-0.00928485	-0.00693976	-0.00822404
62.6	-0.0114433	-0.00175336	0.62674	-0.00598503	-0.00939116	-0.0068775	-0.00834121
62.8	-0.0120035	-0.00189992	0.628829	-0.00580337	-0.00931238	-0.00698643	-0.00858862
63	-0.0124728	-0.00206602	0.630874	-0.00586098	-0.00925477	-0.0071908	-0.00889554
63.2	-0.0127381	-0.00194257	0.632949	-0.00598742	-0.00900787	-0.0073876	-0.00921928
63.4	-0.0127237	-0.00155836	0.635099	-0.00618157	-0.00857619	-0.00761761	-0.00955125
63.6	-0.0127353	-0.000998461	0.637177	-0.00659236	-0.00807898	-0.00801109	-0.0099175
63.8	-0.0127749	-0.000294939	0.639256	-0.00714212	-0.00747911	-0.00842445	-0.0102536
64	-0.0128956	0.000474882	0.641325	-0.00762153	-0.00662806	-0.00877797	-0.0104745
64.2	-0.0130879	0.00104625	0.643227	-0.00811683	-0.00574588	-0.0090331	-0.0106692
64.4	-0.0133687	0.00132137	0.644957	-0.00861055	-0.00505588	-0.00913804	-0.0108538
64.6	-0.0135982	0.00137585	0.646713	-0.00902917	-0.00438929	-0.00899664	-0.0109533
64.8	-0.0139351	0.000938949	0.648264	-0.00952953	-0.00393182	-0.00879198	-0.010962
65	-0.0144012	9.02e-05	0.649657	-0.0101234	-0.00367105	-0.00866978	-0.0111024
65.2	-0.0150842	-0.00101883	0.651073	-0.0107317	-0.00364225	-0.00881699	-0.0113607
65.4	-0.0158597	-0.00210552	0.652636	-0.0112207	-0.00362467	-0.00909004	-0.0115415
65.6	-0.0166348	-0.00323901	0.654298	-0.0116524	-0.00359271	-0.00942395	-0.0115612
65.8	-0.0173273	-0.00437262	0.655967	-0.0121114	-0.00363102	-0.00986941	-0.0116086
66	-0.0179797	-0.00553198	0.657614	-0.0126097	-0.00378681	-0.0103033	-0.0117195
66.2	-0.018406	-0.0065085	0.659127	-0.0130005	-0.00397162	-0.0104976	-0.0117948
66.4	-0.0185985	-0.0072629	0.660605	-0.0131756	-0.00418457	-0.0104855	-0.0117733
66.6	-0.0187255	-0.00780068	0.661921	-0.0130919	-0.0046344	-0.0104963	-0.011845
66.8	-0.018824	-0.00790669	0.663353	-0.0126525	-0.00516188	-0.0105064	-0.0119523
67	-0.0187546	-0.00760394	0.664878	-0.0121098	-0.00577757	-0.0106221	-0.0119472
67.2	-0.0185283	-0.00697096	0.666731	-0.0114587	-0.00636016	-0.0108243	-0.0116513
67.4	-0.0181176	-0.00624656	0.668776	-0.010832	-0.00696563	-0.011245	-0.0113092
67.6	-0.0174789	-0.00543799	0.671076	-0.0102037	-0.00747384	-0.0115956	-0.0108538
67.8	-0.0167517	-0.0047458	0.673451	-0.00965663	-0.00793398	-0.0117478	-0.0103947
68	-0.016176	-0.00426706	0.675918	-0.0091414	-0.00824911	-0.0116699	-0.00993381
68.2	-0.0157768	-0.00400298	0.678487	-0.00874991	-0.00836153	-0.0114337	-0.00956621
68.4	-0.0156724	-0.00387575	0.681018	-0.00858882	-0.00826991	-0.011031	-0.00921382
68.6	-0.0157792	-0.00383457	0.683499	-0.00852024	-0.00805934	-0.010699	-0.00904974
68.8	-0.0159805	-0.00368754	0.685994	-0.00854287	-0.00779841	-0.010551	-0.00894377
69	-0.0159692	-0.00326925	0.688555	-0.00846928	-0.00740578	-0.0103879	-0.00879156
69.2	-0.0157746	-0.00275908	0.690974	-0.00848333	-0.00694856	-0.0101599	-0.00860875
69.4	-0.0155002	-0.00230055	0.693181	-0.00856308	-0.00655509	-0.0099238	-0.00855444
69.6	-0.0151499	-0.00193534	0.695282	-0.00875711	-0.00616876	-0.00949835	-0.00854505
69.8	-0.0147058	-0.00162431	0.697217	-0.00887253	-0.00575909	-0.00878654	-0.00844321
70	-0.0144209	-0.00151593	0.698915	-0.00902384	-0.00558872	-0.00811671	-0.0083912
70.2	-0.0144673	-0.00160373	0.700303	-0.00924426	-0.00578255	-0.00777219	-0.00856063
70.4	-0.0145534	-0.00168002	0.701776	-0.00944355	-0.00615725	-0.00757948	-0.00878942
70.6	-0.0145969	-0.00178969	0.70336	-0.00955443	-0.00651826	-0.00750993	-0.00902186
70.8	-0.0145415	-0.00207078	0.70516	-0.009593	-0.00670596	-0.00750313	-0.00924603
71	-0.0144674	-0.00263576	0.706994	-0.00971743	-0.00674863	-0.00750576	-0.00958632
71.2	-0.0141626	-0.00334893	0.709021	-0.00971635	-0.0064169	-0.00715898	-0.00969615
71.4	-0.0138778	-0.00421846	0.711079	-0.00968196	-0.00584798	-0.00673513	-0.00960286
71.6	-0.0136404	-0.00499903	0.713171	-0.00968761	-0.00517451	-0.00629614	-0.00920487
71.8	-0.0135725	-0.00562986	0.715184	-0.00976269	-0.00457769	-0.00594859	-0.00878766
72	-0.0136219	-0.00592069	0.717161	-0.00971406	-0.00393651	-0.00556584	-0.00823677
72.2	-0.0139012	-0.00587422	0.719052	-0.00962006	-0.00360291	-0.00542757	-0.007909
72.4	-0.0141733	-0.00529387	0.720955	-0.00936526	-0.00337247	-0.0052479	-0.00759518
72.6	-0.0146333	-0.00461201	0.722659	-0.00901894	-0.00338258	-0.00515889	-0.00747003
72.8	-0.0152493	-0.00409966	0.723938	-0.0088216	-0.00373255	-0.00529407	-0.00757304
73	-0.0160402	-0.00389924	0.724885	-0.00891594	-0.00462441	-0.00580823	-0.00801482
73.2	-0.0168528	-0.00390671	0.725665	-0.00928064	-0.00582616	-0.006528	-0.00859166
73.4	-0.017906	-0.00420975	0.726263	-0.00977744	-0.00735678	-0.00749805	-0.0092876
73.6	-0.0191014	-0.00452959	0.726733	-0.0103085	-0.00902461	-0.00862114	-0.0100455
73.8	-0.0204488	-0.00484553	0.7274	-0.0108101	-0.0106011	-0.00973144	-0.0107539
74	-0.0216977	-0.00519501	0.728318	-0.0111942	-0.0118073	-0.010689	-0.0113558
74.2	-0.0227241	-0.00561486	0.729445	-0.0113456	-0.0125721	-0.0114477	-0.0118242
74.4	-0.0233684	-0.00610175	0.730746	-0.0114711	-0.0128343	-0.0120191	-0.0121128
74.6	-0.0234513	-0.00666789	0.732344	-0.0115629	-0.0125887	-0.0123841	-0.0121209
74.8	-0.0228076	-0.00704797	0.734354	-0.0113474	-0.0117975	-0.0124731	-0.0116593
75	-0.0215897	-0.00699301	0.736806	-0.0108369	-0.0106509	-0.0122946	-0.0107492
75.2	-0.0201661	-0.00659575	0.739537	-0.0102455	-0.00927193	-0.0119307	-0.00956683
75.4	-0.0186695	-0.00595194	0.742367	-0.00951397	-0.00781847	-0.0113826	-0.00839144
75.6	-0.0172008	-0.00503448	0.745409	-0.00858467	-0.00646441	-0.0105979	-0.00721166
75.8	-0.0158584	-0.00388417	0.748504	-0.00778299	-0.00548153	-0.00981758	-0.00622615
76	-0.0147316	-0.00267628	0.751476	-0.00717809	-0.00480486	-0.0091122	-0.00536974
76.2	-0.0139988	-0.00176189	0.754058	-0.00697552	-0.00469206	-0.00873722	-0.00487754
76.4	-0.0136701	-0.00121328	0.756267	-0.00727409	-0.00531229	-0.00882712	-0.00481726
76.6	-0.0138405	-0.000996931	0.758125	-0.00805359	-0.00657169	-0.00935094	-0.00514529
76.8	-0.0144515	-0.00105561	0.759651	-0.00904478	-0.00818783	-0.00999025	-0.00566636
77	-0.0154517	-0.00144814	0.760947	-0.0100235	-0.00996023	-0.0106543	-0.00621852
77.2	-0.0165829	-0.00186705	0.762136	-0.0108084	-0.0116483	-0.0111823	-0.00665498
77.4	-0.0177645	-0.00239805	0.763386	-0.0113487	-0.0130569	-0.01157	-0.00696709
77.6	-0.0187833	-0.00311904	0.764521	-0.0117212	-0.0140815	-0.0118644	-0.00726146
77.8	-0.0195981	-0.00397466	0.765677	-0.0119726	-0.0147234	-0.0120868	-0.00761915
78	-0.0202347	-0.00482555	0.766943	-0.012164	-0.0149484	-0.0122127	-0.0081072
78.2	-0.0204546	-0.00557374	0.76855	-0.0120866	-0.0146459	-0.0121401	-0.00868213
78.4	-0.0203493	-0.00615871	0.770409	-0.0116968	-0.0139827	-0.0118268	-0.00933336
78.6	-0.019997	-0.00645367	0.772608	-0.011001	-0.0131075	-0.0113073	-0.00995996
78.8	-0.0196352	-0.00662065	0.774855	-0.0101361	-0.0121819	-0.0108398	-0.0105639
79	-0.0191145	-0.00663724	0.77707	-0.0091392	-0.0113354	-0.0105467	-0.0111933
79.2	-0.0186443	-0.00665185	0.779254	-0.00824637	-0.0107334	-0.0105249	-0.0118419
79.4	-0.0181237	-0.00650699	0.781474	-0.00767172	-0.010272	-0.0107545	-0.0123659
79.6	-0.017796	-0.00629945	0.783573	-0.00752392	-0.0100116	-0.0112675	-0.0128712
79.8	-0.0175855	-0.00598714	0.785684	-0.00771883	-0.00989903	-0.0118986	-0.0134481
80	-0.0175221	-0.00563727	0.787894	-0.00820539	-0.00999813	-0.0125486	-0.0140728
80.2	-0.0175482	-0.00521293	0.790194	-0.00886654	-0.0102538	-0.0130022	-0.014541
80.4	-0.0176496	-0.00484193	0.79244	-0.00951598	-0.0105287	-0.013169	-0.0147605
80.6	-0.0176173	-0.00462891	0.794631	-0.0100775	-0.0106148	-0.0130296	-0.0146751
80.8	-0.0173045	-0.00451234	0.796801	-0.0104716	-0.0105224	-0.0125323	-0.0143637
81	-0.0167772	-0.00438328	0.799008	-0.0106868	-0.0102242	-0.0117034	-0.0137412
81.2	-0.0161677	-0.00434416	0.801109	-0.0107494	-0.00964908	-0.0107168	-0.0128811
81.4	-0.0156444	-0.0044083	0.803198	-0.0107376	-0.00892082	-0.0097878	-0.0119351
81.6	-0.0153519	-0.00457325	0.805259	-0.0105755	-0.00819675	-0.00902404	-0.0111088
81.8	-0.0153427	-0.00483546	0.807233	-0.0103786	-0.00754708	-0.00853961	-0.0104026
82	-0.0156766	-0.00536416	0.808888	-0.0101868	-0.00706372	-0.00844635	-0.00995138
82.2	-0.0161557	-0.00583941	0.810507	-0.00985559	-0.00671002	-0.00861992	-0.00956952
82.4	-0.016672	-0.00622914	0.81204	-0.00937489	-0.00632863	-0.00896516	-0.00919318
82.6	-0.0170277	-0.00644693	0.813575	-0.00890015	-0.00589951	-0.0093955	-0.0087406
82.8	-0.017352	-0.00666751	0.815063	-0.00854467	-0.00548128	-0.00988421	-0.00825194
83	-0.0174264	-0.00679621	0.816783	-0.00826279	-0.00512878	-0.0102929	-0.00766871
83.2	-0.0173479	-0.00695189	0.818556	-0.0081326	-0.00492666	-0.0106467	-0.00726761
83.4	-0.0171037	-0.00705683	0.820482	-0.00813067	-0.00495596	-0.010791	-0.00718308
83.6	-0.0167455	-0.00714841	0.822607	-0.00816646	-0.00519252	-0.010704	-0.00734811
83.8	-0.0162285	-0.00708117	0.824968	-0.00811483	-0.00558473	-0.0103588	-0.00757024
84	-0.0156244	-0.00689381	0.827243	-0.00791753	-0.00590609	-0.0097092	-0.00772331
84.2	-0.0149578	-0.00663152	0.829295	-0.00760663	-0.00619514	-0.00883335	-0.0078218
84.4	-0.0143438	-0.00635376	0.831185	-0.00718655	-0.00654921	-0.00785639	-0.00786657
84.6	-0.0139963	-0.00610228	0.832719	-0.0068705	-0.00709217	-0.00709506	-0.00794211
84.8	-0.0138109	-0.00604903	0.833934	-0.0066602	-0.00773066	-0.00671215	-0.00814627
85	-0.0139648	-0.00623027	0.834904	-0.00672135	-0.00859341	-0.00686122	-0.00869747
85.2	-0.0144627	-0.00656675	0.835726	-0.0069473	-0.00964423	-0.00746728	-0.0095765
85.4	-0.0152183	-0.00701706	0.836302	-0.00730918	-0.0107765	-0.00847856	-0.0105969
85.6	-0.0160597	-0.00755927	0.836768	-0.00765435	-0.0118923	-0.00969737	-0.0116475
85.8	-0.0170408	-0.00791737	0.837332	-0.00804909	-0.0129187	-0.0109867	-0.0125283
86	-0.0180094	-0.00804629	0.838158	-0.00848221	-0.0137481	-0.0121914	-0.0131583
86.2	-0.0189011	-0.00805309	0.839253	-0.00903424	-0.0144569	-0.0133177	-0.0135054
86.4	-0.0196497	-0.00798821	0.840653	-0.00966515	-0.0149681	-0.0144167	-0.0137042
86.6	-0.0201014	-0.00780688	0.8425	-0.0101593	-0.0153127	-0.0152977	-0.0136834
86.8	-0.0203043	-0.00759478	0.844587	-0.0106019	-0.0156005	-0.0158865	-0.0136012
87	-0.0203322	-0.00733519	0.846795	-0.0109866	-0.0158602	-0.0162831	-0.0134671
87.2	-0.0201585	-0.00702956	0.849188	-0.0112607	-0.0159067	-0.0165209	-0.0132578
87.4	-0.019779	-0.00677293	0.851752	-0.0113965	-0.0157831	-0.0165204	-0.0128623
87.6	-0.0193685	-0.00657748	0.854301	-0.0115051	-0.0153332	-0.0162499	-0.0124466
87.8	-0.0190411	-0.00646874	0.856748	-0.011457	-0.0145502	-0.0157541	-0.012034
88	-0.0186551	-0.00630398	0.859358	-0.0110733	-0.0133682	-0.0148408	-0.0115539
88.2	-0.0181286	-0.00592766	0.862148	-0.0103732	-0.0118015	-0.0135481	-0.010996
88.4	-0.0175706	-0.0053979	0.865039	-0.00950576	-0.0101003	-0.0120854	-0.0105727
88.6	-0.0171845	-0.00482846	0.867819	-0.00859011	-0.00843913	-0.0106497	-0.0102692
88.8	-0.0168772	-0.00433631	0.870608	-0.00760855	-0.00693012	-0.00934794	-0.00996049
89	-0.0168374	-0.00410751	0.873132	-0.00680191	-0.00584362	-0.00841842	-0.00980843
89.2	-0.0171611	-0.0041453	0.875406	-0.00625264	-0.0052694	-0.00788935	-0.00981163
89.4	-0.0177723	-0.00424147	0.877372	-0.00589974	-0.00488118	-0.00756367	-0.009873
89.6	-0.0185378	-0.0045208	0.8791	-0.00578968	-0.00480913	-0.00741662	-0.00999596
89.8	-0.0193864	-0.0049614	0.880545	-0.0059915	-0.00499181	-0.00742925	-0.0102908
90	-0.0201906	-0.00553042	0.881747	-0.00640455	-0.00528459	-0.00771005	-0.0107709
90.2	-0.0209599	-0.00628216	0.882656	-0.00702185	-0.0057907	-0.00825009	-0.0113902
90.4	-0.0216208	-0.00716653	0.883307	-0.00797612	-0.00664217	-0.00907514	-0.0120294
90.6	-0.0220047	-0.00797436	0.883944	-0.00894982	-0.00754223	-0.0100954	-0.0126086
90.8	-0.0219717	-0.00855987	0.884836	-0.00970332	-0.00821908	-0.0110645	-0.0130115
91	-0.0215756	-0.0089276	0.88608	-0.0101781	-0.0085815	-0.0117692	-0.0131513
91.2	-0.0209257	-0.0091166	0.887498	-0.0104652	-0.00858074	-0.0121735	-0.0131839
91.4	-0.0200501	-0.00908012	0.889259	-0.0102693	-0.0082766	-0.0120862	-0.0129581
91.6	-0.0189246	-0.00870475	0.891489	-0.0097163	-0.0076395	-0.011426	-0.0124094
91.8	-0.0178117	-0.00819316	0.893887	-0.00912169	-0.00693877	-0.0106009	-0.0117261
92	-0.0168677	-0.00765177	0.896204	-0.00877769	-0.00641685	-0.00987029	-0.0111103
92.2	-0.0161144	-0.00705658	0.898515	-0.00852135	-0.00600808	-0.00926608	-0.0103921
92.4	-0.0155754	-0.00642714	0.900871	-0.00848464	-0.00572997	-0.00883856	-0.00968765
92.6	-0.0154135	-0.00582552	0.9031	-0.00880341	-0.00581589	-0.00870763	-0.0092929
92.8	-0.0154426	-0.0051559	0.905253	-0.00928783	-0.00610898	-0.00864251	-0.00908012
93	-0.015562	-0.00447006	0.90725	-0.00976834	-0.0064465	-0.0084911	-0.00890423
93.2	-0.0158567	-0.00406564	0.909045	-0.0105016	-0.00702036	-0.00838681	-0.00900227
93.4	-0.0163486	-0.0039691	0.910505	-0.0114417	-0.00777547	-0.00852654	-0.00957589
93.6	-0.0170154	-0.00421022	0.9116	-0.012468	-0.00852056	-0.00901687	-0.0104087
93.8	-0.0179266	-0.00474585	0.912455	-0.0135544	-0.00928251	-0.00979604	-0.0114032
94	-0.0190303	-0.00551388	0.913292	-0.0145504	-0.0100238	-0.0107627	-0.0124839
94.2	-0.0201554	-0.00630111	0.914318	-0.0150227	-0.0105614	-0.0117444	-0.0135353
94.4	-0.0212609	-0.00712155	0.915608	-0.0149995	-0.0109313	-0.0127032	-0.0143737
94.6	-0.0223191	-0.00803696	0.917086	-0.0146319	-0.0113363	-0.0135212	-0.0150882
94.8	-0.0232174	-0.00907654	0.918628	-0.0140871	-0.0118637	-0.0142277	-0.0157889
95	-0.0237876	-0.0100394	0.920384	-0.0134223	-0.0124119	-0.0146997	-0.0163184
95.2	-0.0241103	-0.0109552	0.922242	-0.0128759	-0.0129232	-0.0149925	-0.0166393
95.4	-0.0242715	-0.0117693	0.924078	-0.0124473	-0.0134071	-0.0151861	-0.0168226
95.6	-0.0242663	-0.0123096	0.925818	-0.0121233	-0.0137025	-0.0153512	-0.0168155
95.8	-0.0241681	-0.0124036	0.927585	-0.011789	-0.0137242	-0.0154705	-0.0165331
96	-0.0240514	-0.0121611	0.929308	-0.0116334	-0.0136868	-0.0155417	-0.0161655
96.2	-0.0238234	-0.0116065	0.930956	-0.0116687	-0.0137632	-0.0156054	-0.0157976
96.4	-0.0232741	-0.0106789	0.93258	-0.0117287	-0.0136976	-0.0154929	-0.0152387
96.6	-0.0224554	-0.00960531	0.934215	-0.011702	-0.0134708	-0.0152282	-0.0144321
96.8	-0.0214524	-0.00861087	0.935671	-0.0116432	-0.0130923	-0.014901	-0.0135907
97	-0.0204045	-0.00779006	0.936859	-0.0115085	-0.0126285	-0.0146833	-0.0127934
97.2	-0.0193666	-0.00703838	0.938146	-0.0111456	-0.0119084	-0.0142612	-0.0117881
97.4	-0.0186217	-0.00657068	0.939663	-0.0106454	-0.0111435	-0.0137696	-0.0108847
97.6	-0.0180406	-0.00622662	0.941526	-0.00993729	-0.0102873	-0.0131385	-0.0100726
97.8	-0.0176296	-0.00595132	0.943694	-0.00909754	-0.00954427	-0.0124529	-0.00938198
98	-0.017343	-0.00563486	0.946204	-0.00818823	-0.00890941	-0.0116729	-0.00876137
98.2	-0.0171867	-0.0053345	0.948681	-0.00740187	-0.00846121	-0.0109996	-0.00844637
98.4	-0.0170218	-0.00505579	0.950965	-0.00683464	-0.00811835	-0.0104334	-0.00835544
98.6	-0.0170488	-0.00496177	0.952876	-0.00670113	-0.00805586	-0.0100962	-0.00864082
98.8	-0.0172823	-0.00509288	0.954608	-0.00694686	-0.00829301	-0.00992354	-0.00921308
99	-0.0176599	-0.00544167	0.956081	-0.00756985	-0.00883506	-0.0100027	-0.0100653
99.2	-0.018111	-0.00595961	0.957353	-0.00852134	-0.00951654	-0.0102899	-0.0110261
99.4	-0.0186273	-0.00653246	0.958599	-0.00979691	-0.0103025	-0.0107624	-0.0120276
99.6	-0.0191709	-0.00727505	0.959791	-0.0113548	-0.0112814	-0.0114203	-0.0130821
99.8	-0.019737	-0.00825814	0.960682	-0.0130955	-0.0124717	-0.0124151	-0.0141922
100	-0.02029	-0.00935121	0.961438	-0.0147519	-0.0136759	-0.0136144	-0.0151777
100.2	-0.0208481	-0.010625	0.962191	-0.0163129	-0.014964	-0.0149928	-0.0160577
100.4	-0.021341	-0.012123	0.962988	-0.0176529	-0.0163315	-0.0163374	-0.0167709
100.6	-0.0216038	-0.0135029	0.964219	-0.0186219	-0.0175546	-0.0173141	-0.0171712
100.8	-0.0216137	-0.0144173	0.966159	-0.0190131	-0.0182825	-0.0176594	-0.0171042
101	-0.0215426	-0.0149171	0.968618	-0.0188591	-0.0184993	-0.017464	-0.0168249
101.2	-0.0212579	-0.0149702	0.971317	-0.0181743	-0.0183764	-0.0167609	-0.0164616
101.4	-0.0209188	-0.0146071	0.974028	-0.0171644	-0.0180833	-0.0158133	-0.0162179
101.6	-0.0205576	-0.0138258	0.976686	-0.0158374	-0.0175925	-0.0147605	-0.0158844
101.8	-0.0203266	-0.0129806	0.97903	-0.0144956	-0.017163	-0.0137537	-0.0155719
102	-0.0201088	-0.0121308	0.981177	-0.0132476	-0.0167406	-0.0126973	-0.0151547
102.2	-0.0199235	-0.0110845	0.983283	-0.0121198	-0.0161395	-0.0115708	-0.0146202
102.4	-0.0194849	-0.0097769	0.985611	-0.0110206	-0.0152444	-0.0102527	-0.0137726
102.6	-0.0188343	-0.00832677	0.987987	-0.0100219	-0.014226	-0.00882602	-0.0128023
102.8	-0.0179103	-0.00665832	0.990567	-0.0090424	-0.0129079	-0.00735265	-0.0117034
103	-0.0168863	-0.00505643	0.993154	-0.00822385	-0.011547	-0.00622628	-0.010727
103.2	-0.0159022	-0.00388082	0.995697	-0.00755379	-0.0103866	-0.00558	-0.00994104
103.4	-0.0152239	-0.00329177	0.997899	-0.00713993	-0.00959593	-0.0055225	-0.00946274
103.6	-0.0148799	-0.00320103	0.999891	-0.00694632	-0.00897007	-0.00588569	-0.00925561
103.8	-0.0149618	-0.00366053	1.00163	-0.00714147	-0.00871456	-0.00657969	-0.00934684
104	-0.015289	-0.00442553	1.00327	-0.00753112	-0.00884136	-0.00735568	-0.00955788
104.2	-0.0157778	-0.00522745	1.00484	-0.00803418	-0.00919692	-0.00820924	-0.00985509
104.4	-0.0165163	-0.00599407	1.00631	-0.00847726	-0.00974628	-0.00909997	-0.0102871
104.6	-0.017586	-0.00683813	1.00752	-0.00899679	-0.0107541	-0.0100746	-0.011076
104.8	-0.0186791	-0.00771261	1.00843	-0.00951995	-0.0121298	-0.0111056	-0.0122143
105	-0.0197857	-0.00851137	1.00917	-0.00996715	-0.0134545	-0.0120574	-0.0134569
105.2	-0.0209018	-0.00925129	1.00986	-0.010341	-0.014647	-0.0127667	-0.0145507
105.4	-0.0219803	-0.00996691	1.01041	-0.0108474	-0.0157492	-0.0132756	-0.0154994
105.6	-0.0228127	-0.0105377	1.01108	-0.0112947	-0.0164793	-0.0136186	-0.0161331
105.8	-0.0233452	-0.0108313	1.01198	-0.0114651	-0.0167413	-0.0137453	-0.0164114
106	-0.0236837	-0.0109953	1.01308	-0.0115375	-0.01688	-0.013802	-0.0165407
106.2	-0.0239926	-0.0112074	1.01412	-0.0116622	-0.0171325	-0.0139831	-0.0168245
106.4	-0.0241036	-0.0114574	1.01539	-0.0116608	-0.0172635	-0.0142698	-0.0172177
106.6	-0.024049	-0.0117639	1.01677	-0.0116839	-0.0172782	-0.0146131	-0.0176551
106.8	-0.023727	-0.012053	1.01829	-0.0117476	-0.0171206	-0.0149122	-0.0179556
107	-0.0232363	-0.012346	1.01984	-0.0119184	-0.0166921	-0.0151607	-0.018096
107.2	-0.0225621	-0.012572	1.02154	-0.0120844	-0.0158135	-0.0153236	-0.0178676
107.4	-0.0218581	-0.0125902	1.02328	-0.0124294	-0.0148653	-0.0155047	-0.0172034
107.6	-0.0210653	-0.0124366	1.02505	-0.012865	-0.0139312	-0.015825	-0.0162872
107.8	-0.020447	-0.012284	1.02682	-0.0133668	-0.0131496	-0.0162566	-0.0153616
108	-0.0200338	-0.0121574	1.02852	-0.0138364	-0.0126734	-0.0167682	-0.0146009
108.2	-0.0198084	-0.0119929	1.03009	-0.0143995	-0.0126291	-0.0173478	-0.0142344
108.4	-0.0195897	-0.0118538	1.03162	-0.0148393	-0.0125037	-0.017722	-0.0141917
108.6	-0.019394	-0.011663	1.03314	-0.0150248	-0.0122111	-0.0177383	-0.0143177
108.8	-0.0191729	-0.0113245	1.03473	-0.0150434	-0.011834	-0.0174799	-0.0144572
109	-0.0189373	-0.010907	1.03642	-0.0149487	-0.0114496	-0.0170984	-0.01456
109.2	-0.0187742	-0.0106192	1.03831	-0.0145672	-0.0110415	-0.0166197	-0.0144891
109.4	-0.0189691	-0.0105297	1.04014	-0.0141129	-0.0109776	-0.0161977	-0.0144616
109.6	-0.0197767	-0.0108154	1.04176	-0.0139752	-0.011471	-0.0159718	-0.0146411
109.8	-0.0211178	-0.0115879	1.04314	-0.0141642	-0.0123484	-0.0159548	-0.015141
110	-0.0225238	-0.0124757	1.04456	-0.0144043	-0.0133032	-0.0159337	-0.0156643
110.2	-0.0238525	-0.0131374	1.04607	-0.0148023	-0.0142901	-0.0158866	-0.016114
110.4	-0.0248799	-0.0136347	1.04782	-0.0152873	-0.0151781	-0.0158345	-0.0164021
110.6	-0.0254919	-0.0139919	1.04991	-0.0157477	-0.0158264	-0.0157435	-0.0163776
110.8	-0.0255808	-0.0139951	1.05222	-0.0160913	-0.0160453	-0.0155167	-0.0159033
111	-0.0253434	-0.0136624	1.05458	-0.0165279	-0.0159977	-0.0151882	-0.0152125
111.2	-0.0247465	-0.0130967	1.05688	-0.0168891	-0.0156484	-0.0147018	-0.0144995
111.4	-0.0240045	-0.0123141	1.05906	-0.0170598	-0.0151797	-0.0140023	-0.0138041
111.6	-0.0231112	-0.0112667	1.06106	-0.0169538	-0.0145457	-0.0132644	-0.013132
111.8	-0.0222059	-0.0101381	1.06297	-0.0166738	-0.0138526	-0.0125953	-0.0125468
112	-0.0212464	-0.00909151	1.06488	-0.0161542	-0.0128715	-0.0118214	-0.0119476
112.2	-0.0202157	-0.00806256	1.06688	-0.0153331	-0.0116637	-0.0109132	-0.0112509
112.4	-0.0191107	-0.00699653	1.06905	-0.0142816	-0.010235	-0.0100064	-0.0104541
112.6	-0.0179927	-0.00592924	1.07138	-0.0130452	-0.00879269	-0.0090738	-0.00969507
112.8	-0.0171046	-0.00502294	1.07357	-0.0117796	-0.00764189	-0.0083239	-0.00910533
113	-0.016804	-0.00444823	1.07541	-0.0107795	-0.0070839	-0.00801129	-0.0088915
113.2	-0.0170987	-0.00437923	1.07706	-0.0103238	-0.00713791	-0.00820931	-0.00903822
113.4	-0.0177242	-0.00463253	1.07861	-0.0102958	-0.00764783	-0.0088007	-0.0095242
113.6	-0.0186433	-0.00508095	1.07996	-0.0105815	-0.00860295	-0.00980381	-0.0103017
113.8	-0.0198111	-0.005794	1.08123	-0.0112006	-0.00994252	-0.0111112	-0.0114086
114	-0.0210096	-0.00680002	1.08234	-0.0121048	-0.0115076	-0.0126302	-0.0128245
114.2	-0.0221035	-0.00798057	1.08315	-0.0131393	-0.013196	-0.014135	-0.0144139
114.4	-0.0230169	-0.00920589	1.08377	-0.014218	-0.0147658	-0.0154776	-0.0159351
114.6	-0.0236203	-0.0103412	1.08448	-0.0153454	-0.0160907	-0.0165504	-0.0171882
114.8	-0.0238183	-0.0111241	1.08539	-0.0162721	-0.0169556	-0.0172238	-0.0180323
115	-0.023625	-0.0115173	1.08658	-0.0168003	-0.0173184	-0.0174204	-0.018306
115.2	-0.023048	-0.0114794	1.08808	-0.0168263	-0.017018	-0.0172461	-0.0180565
115.4	-0.0222914	-0.011329	1.08977	-0.01653	-0.0163611	-0.0168277	-0.0175549
115.6	-0.0214173	-0.0111305	1.09157	-0.0159233	-0.0154048	-0.0160761	-0.0169098
115.8	-0.0205057	-0.0108823	1.09337	-0.0150446	-0.014356	-0.0151219	-0.0161543
116	-0.0195855	-0.010272	1.09531	-0.0139251	-0.0132946	-0.0141105	-0.0153496
116.2	-0.0188107	-0.00932393	1.09741	-0.0127407	-0.0124272	-0.013084	-0.0145343
116.4	-0.0182791	-0.00813963	1.09959	-0.0116964	-0.0118135	-0.0122099	-0.0137197
116.6	-0.0180255	-0.00691857	1.1019	-0.0108087	-0.0115068	-0.0114583	-0.0129637
116.8	-0.0178399	-0.00569236	1.10436	-0.0101827	-0.0114304	-0.0108215	-0.0123671
117	-0.0176587	-0.00460551	1.10673	-0.00966937	-0.0114822	-0.0102798	-0.0119646
117.2	-0.0176002	-0.00396179	1.10878	-0.00934137	-0.0116435	-0.0100986	-0.0118821
117.4	-0.0176433	-0.00377014	1.11045	-0.00915679	-0.0118688	-0.0101266	-0.0120244
117.6	-0.0178977	-0.00393998	1.11158	-0.00924407	-0.0121661	-0.010503	-0.0123914
117.8	-0.0183105	-0.00434474	1.11246	-0.00939252	-0.0123794	-0.0110654	-0.0127443
118	-0.018706	-0.00490252	1.11348	-0.00973618	-0.0124626	-0.0117385	-0.0128677
118.2	-0.0190396	-0.00545769	1.11464	-0.0103107	-0.0125093	-0.0123476	-0.0128136
118.4	-0.0192658	-0.00601015	1.11592	-0.0110663	-0.0125338	-0.0129658	-0.0128057
118.6	-0.0192783	-0.00660316	1.11717	-0.0119033	-0.0125283	-0.0135165	-0.0129505
118.8	-0.0192121	-0.00725307	1.11825	-0.0129195	-0.0125777	-0.0139895	-0.0133255
119	-0.0192594	-0.00808922	1.11905	-0.0141058	-0.012815	-0.0143052	-0.0140115
119.2	-0.0193192	-0.00893642	1.11976	-0.0152096	-0.0130877	-0.014337	-0.0147281
119.4	-0.01944	-0.00969808	1.12046	-0.0161519	-0.0133901	-0.0140743	-0.0152938
119.6	-0.0195518	-0.0101814	1.1216	-0.0167969	-0.0135831	-0.0135214	-0.0155978
119.8	-0.0196659	-0.0105669	1.1231	-0.0171427	-0.0138227	-0.0127833	-0.0156895
120	-0.0196323	-0.0108301	1.12491	-0.0171075	-0.0139419	-0.0119596	-0.0156357
120.2	-0.0194407	-0.0110603	1.12692	-0.0167046	-0.0138893	-0.0111249	-0.0155345
120.4	-0.019025	-0.0111893	1.12916	-0.0159157	-0.0134329	-0.0102982	-0.0153739
120.6	-0.0184379	-0.0113885	1.13144	-0.0148156	-0.0126185	-0.00949111	-0.0150103
120.8	-0.017791	-0.0116558	1.13371	-0.0136834	-0.0114616	-0.00881473	-0.0143989
121	-0.0173173	-0.0119413	1.13597	-0.0126756	-0.0103082	-0.0082623	-0.0134905
121.2	-0.0171235	-0.0121677	1.13819	-0.0118748	-0.00931934	-0.00803529	-0.0124486
121.4	-0.0171729	-0.0122516	1.14042	-0.0112337	-0.00858896	-0.00806546	-0.0113198
121.6	-0.0174534	-0.0123091	1.14257	-0.011017	-0.00829988	-0.00844185	-0.0103132
121.8	-0.0179102	-0.0123293	1.14456	-0.0110461	-0.00846105	-0.00906513	-0.00957035
122	-0.0184103	-0.0123159	1.14629	-0.0112169	-0.00893716	-0.00994951	-0.00920057
122.2	-0.018923	-0.0122949	1.14775	-0.0114649	-0.00967937	-0.0108056	-0.00913143
122.4	-0.0194119	-0.0123166	1.14897	-0.0118627	-0.0108283	-0.0115113	-0.00929078
122.6	-0.019784	-0.0122487	1.15003	-0.0121447	-0.0121432	-0.0119451	-0.0096314
122.8	-0.0200347	-0.0120125	1.1511	-0.0122636	-0.0135338	-0.0121482	-0.0101163
123	-0.0202468	-0.0116679	1.15225	-0.0122689	-0.014888	-0.0122223	-0.0106961
123.2	-0.0203685	-0.0112928	1.15354	-0.012121	-0.0160818	-0.0122397	-0.0112946
123.4	-0.0205205	-0.0109404	1.15475	-0.0117925	-0.0169533	-0.0123244	-0.0119194
123.6	-0.0208085	-0.0106696	1.15575	-0.0114346	-0.0174936	-0.0126453	-0.0125616
123.8	-0.0211752	-0.0106187	1.15653	-0.0111942	-0.017693	-0.0132355	-0.0131369
124	-0.0214952	-0.0107806	1.15732	-0.0110643	-0.0175788	-0.0139461	-0.0136415
124.2	-0.021763	-0.0111078	1.15821	-0.0111927	-0.0173403	-0.0146698	-0.014038
124.4	-0.0219244	-0.0116354	1.15944	-0.0116612	-0.0170458	-0.0154722	-0.0143645
124.6	-0.0219365	-0.0122409	1.16107	-0.0122923	-0.0167475	-0.0162519	-0.0146465
124.8	-0.0220889	-0.0128035	1.16289	-0.0131345	-0.0164421	-0.0169899	-0.0149682
125	-0.022542	-0.0133991	1.16471	-0.0142236	-0.016233	-0.0176569	-0.0153489
125.2	-0.0230945	-0.0140494	1.16657	-0.0154673	-0.0161292	-0.0182482	-0.0156751
125.4	-0.0235525	-0.0145482	1.16843	-0.0165949	-0.0160681	-0.0185669	-0.0158753
125.6	-0.0240345	-0.0149195	1.17024	-0.0176079	-0.0161951	-0.0187112	-0.0160135
125.8	-0.0243558	-0.0152249	1.17207	-0.0183969	-0.0165308	-0.01868	-0.0161316
126	-0.0243402	-0.0152577	1.174	-0.0188808	-0.0168561	-0.0184499	-0.0160996
126.2	-0.0242568	-0.015017	1.17596	-0.0190571	-0.0170337	-0.018088	-0.0160701
126.4	-0.0243758	-0.0146598	1.1778	-0.0190749	-0.0172654	-0.017689	-0.0160811
126.6	-0.0246705	-0.0143102	1.17945	-0.0190285	-0.017438	-0.0172054	-0.0160477
126.8	-0.0250583	-0.0139695	1.18102	-0.0187939	-0.0175239	-0.0165963	-0.0157764
127	-0.0256143	-0.0137125	1.18238	-0.018318	-0.017666	-0.0160137	-0.0153848
127.2	-0.0262052	-0.013617	1.1835	-0.0176621	-0.0179404	-0.0155283	-0.0149159
127.4	-0.0265844	-0.013625	1.18466	-0.0168999	-0.0181211	-0.0151279	-0.014438
127.6	-0.0266526	-0.0134304	1.18609	-0.0160027	-0.0180747	-0.0146708	-0.0139804
127.8	-0.0264004	-0.012878	1.18777	-0.0150208	-0.0178266	-0.0141465	-0.0136104
128	-0.0258238	-0.0121132	1.18962	-0.0140111	-0.0173615	-0.0136349	-0.0133255
128.2	-0.0251628	-0.0111696	1.19152	-0.0131229	-0.0168338	-0.0131584	-0.0131386
128.4	-0.0247872	-0.0102484	1.1932	-0.0125696	-0.0165455	-0.0128574	-0.0130509
128.6	-0.0247159	-0.00961508	1.1945	-0.0123369	-0.0166929	-0.0128409	-0.0131284
128.8	-0.0247079	-0.00918147	1.1957	-0.0122906	-0.0170224	-0.0129652	-0.0132773
129	-0.0247084	-0.00886862	1.1969	-0.0123799	-0.0174227	-0.0131489	-0.0136001
129.2	-0.0247941	-0.00875627	1.19811	-0.0125692	-0.0177435	-0.0133754	-0.0140874
129.4	-0.0246801	-0.00866497	1.19941	-0.0126376	-0.0175645	-0.0134015	-0.0146206
129.6	-0.024407	-0.00859636	1.20087	-0.0126239	-0.0167833	-0.0132075	-0.0149965
129.8	-0.024397	-0.00889567	1.20205	-0.0127744	-0.0159005	-0.0130927	-0.0155571
130	-0.0247027	-0.00954806	1.20301	-0.0131198	-0.0151864	-0.0130511	-0.0161842
130.2	-0.0250417	-0.0102974	1.20383	-0.0135158	-0.0146972	-0.0130898	-0.0168597
130.4	-0.0254411	-0.0109748	1.20473	-0.0137465	-0.0144964	-0.0132775	-0.0174615
130.6	-0.0257067	-0.011435	1.20577	-0.0137165	-0.0144837	-0.013518	-0.0179083
130.8	-0.0256655	-0.0116107	1.20716	-0.0134277	-0.0144241	-0.0136129	-0.0179974
131	-0.0253563	-0.0115223	1.20883	-0.0130959	-0.0142828	-0.0136421	-0.0177873
131.2	-0.0249193	-0.0111702	1.21069	-0.0127981	-0.0140383	-0.0136203	-0.0173333
131.4	-0.0242874	-0.0107093	1.21251	-0.0127386	-0.0139107	-0.0136918	-0.0166888
131.6	-0.0237991	-0.0103215	1.21425	-0.0130575	-0.0141114	-0.014001	-0.0160851
131.8	-0.0234883	-0.00996963	1.21588	-0.013674	-0.0146609	-0.0145792	-0.0154855
132	-0.0232699	-0.00960921	1.21742	-0.0143364	-0.0154334	-0.0153092	-0.014958
132.2	-0.0231019	-0.00938713	1.21891	-0.0150722	-0.0162239	-0.0160174	-0.0145531
132.4	-0.02285	-0.00913923	1.22071	-0.0156148	-0.0167038	-0.016338	-0.01423
132.6	-0.0225168	-0.00899551	1.22266	-0.0159359	-0.016939	-0.016305	-0.0140081
132.8	-0.0221773	-0.00895664	1.22462	-0.0161286	-0.016843	-0.0159183	-0.0138896
133	-0.0218269	-0.00901654	1.22648	-0.0163111	-0.0162829	-0.0153154	-0.0138211
133.2	-0.0215689	-0.00918509	1.22814	-0.0164552	-0.0156056	-0.0147753	-0.013807
133.4	-0.0216724	-0.00974897	1.22917	-0.0167382	-0.0152339	-0.0146238	-0.0141263
133.6	-0.021968	-0.0105027	1.22975	-0.0170267	-0.0152211	-0.0147409	-0.0146138
133.8	-0.0223162	-0.0112221	1.23004	-0.0170679	-0.0155754	-0.0152063	-0.0152396
134	-0.0227887	-0.0118771	1.23023	-0.0167376	-0.0162569	-0.0157895	-0.0158956
134.2	-0.0231649	-0.0124779	1.2305	-0.016091	-0.0170162	-0.0163021	-0.0163929
134.4	-0.0235464	-0.0130045	1.23093	-0.0153221	-0.0177171	-0.0167065	-0.0166699
134.6	-0.0240407	-0.0135264	1.23137	-0.0147817	-0.0183385	-0.0172053	-0.0168985
134.8	-0.0246216	-0.0141093	1.2319	-0.0146	-0.0189419	-0.0176403	-0.0171039
135	-0.0251727	-0.0146433	1.23251	-0.0148502	-0.0196227	-0.0181038	-0.017188
135.2	-0.0258059	-0.0149791	1.23329	-0.0154006	-0.0203565	-0.0186187	-0.0171682
135.4	-0.0262473	-0.0150853	1.2343	-0.0159756	-0.0210238	-0.0189515	-0.0169657
135.6	-0.02647	-0.0149168	1.23563	-0.0164446	-0.021444	-0.0188656	-0.0166724
135.8	-0.0266446	-0.0145612	1.23724	-0.0168155	-0.0215427	-0.0184004	-0.0163608
136	-0.0267839	-0.0140893	1.23919	-0.017033	-0.0214524	-0.0176514	-0.0161677
136.2	-0.0269474	-0.0136855	1.24136	-0.0172267	-0.0212478	-0.0167553	-0.0161625
136.4	-0.027079	-0.0132076	1.24366	-0.0175665	-0.020839	-0.0158307	-0.0162397
136.6	-0.027029	-0.0126424	1.24603	-0.0178021	-0.0200429	-0.0149259	-0.0161776
136.8	-0.0266542	-0.0121193	1.24829	-0.0178031	-0.0190669	-0.0141378	-0.0160098
137	-0.026072	-0.011873	1.25027	-0.0177014	-0.0180687	-0.0135499	-0.0158167
137.2	-0.0251882	-0.0117243	1.25206	-0.0175084	-0.0171406	-0.0131535	-0.0156761
137.4	-0.0240649	-0.0117004	1.25375	-0.0170269	-0.016365	-0.0129886	-0.0156402
137.6	-0.0229612	-0.0117646	1.25534	-0.0163633	-0.0159237	-0.0129932	-0.0158129
137.8	-0.0219359	-0.01178	1.25695	-0.0156641	-0.0155622	-0.0131678	-0.0160661
138	-0.0211297	-0.0116916	1.25857	-0.0149077	-0.0151924	-0.0134638	-0.016376
138.2	-0.0205356	-0.0117458	1.26016	-0.0140453	-0.0148886	-0.0138714	-0.0166204
138.4	-0.0203545	-0.0120952	1.26167	-0.0133074	-0.0148547	-0.0143248	-0.0168389
138.6	-0.0205005	-0.0127789	1.263	-0.0128494	-0.0151326	-0.0149587	-0.0169917
138.8	-0.0209731	-0.0138269	1.26418	-0.0127879	-0.0158055	-0.0157073	-0.0170963
139	-0.0216901	-0.0152822	1.26526	-0.0131425	-0.016801	-0.0164162	-0.017312
139.2	-0.022763	-0.0168043	1.26626	-0.0139438	-0.0179695	-0.0170012	-0.0177355
139.4	-0.0240128	-0.0180917	1.26734	-0.014893	-0.0191374	-0.0175194	-0.018307
139.6	-0.0251365	-0.0189463	1.26879	-0.015761	-0.0201369	-0.017878	-0.0188543
139.8	-0.0260735	-0.0192973	1.27056	-0.0164254	-0.0208775	-0.0181103	-0.0193485
140	-0.0266889	-0.0189029	1.27255	-0.0167917	-0.0211786	-0.0181344	-0.0195344
140.2	-0.0268073	-0.0180054	1.27467	-0.0168178	-0.0209822	-0.0180785	-0.0194149
140.4	-0.0265936	-0.016994	1.27673	-0.0168554	-0.020519	-0.01818	-0.019183
140.6	-0.0261853	-0.0158335	1.27877	-0.0171078	-0.0198896	-0.0184987	-0.0189192
140.8	-0.0256078	-0.0145753	1.28076	-0.0174278	-0.0190717	-0.0188465	-0.0186083
141	-0.0249055	-0.0134019	1.28277	-0.0176357	-0.0181991	-0.0192201	-0.0182041
141.2	-0.024325	-0.0122181	1.28488	-0.0176567	-0.017276	-0.0195031	-0.0177858
141.4	-0.0238529	-0.0109112	1.28703	-0.0174039	-0.016162	-0.0195883	-0.0173514
141.6	-0.0237459	-0.00998301	1.28886	-0.0168727	-0.0150251	-0.0195172	-0.017016
141.8	-0.0239039	-0.00953683	1.29039	-0.0162165	-0.0141069	-0.0193908	-0.0167271
142	-0.0243917	-0.00953859	1.2915	-0.0158584	-0.0135569	-0.0192077	-0.0166797
142.2	-0.0249762	-0.00999888	1.29216	-0.0157447	-0.0134306	-0.0189716	-0.0167047
142.4	-0.0254864	-0.0108339	1.29259	-0.0158982	-0.0137378	-0.0186183	-0.0167257
142.6	-0.0256204	-0.0117662	1.29308	-0.0160422	-0.0143174	-0.0180307	-0.0168134
142.8	-0.025436	-0.0125132	1.29365	-0.0161812	-0.0150886	-0.0172906	-0.0169937
143	-0.0249045	-0.0128998	1.29452	-0.0159885	-0.0157939	-0.0164741	-0.0169732
143.2	-0.0242302	-0.0129126	1.29569	-0.0156868	-0.0165252	-0.0156916	-0.0168625
143.4	-0.0236516	-0.0127489	1.29682	-0.0154087	-0.0173434	-0.0151562	-0.0168147
143.6	-0.0232668	-0.0123736	1.29786	-0.0152394	-0.0181169	-0.0148722	-0.016673
143.8	-0.023058	-0.0119567	1.29907	-0.015138	-0.0187305	-0.0149	-0.0164299
144	-0.0230843	-0.0116291	1.30041	-0.0152105	-0.0192791	-0.0152985	-0.016207
144.2	-0.0231496	-0.0113077	1.30193	-0.0154033	-0.0194378	-0.0158877	-0.0158329
144.4	-0.0231844	-0.011009	1.3037	-0.0154392	-0.0190734	-0.0163586	-0.015225
144.6	-0.0232467	-0.0107756	1.30565	-0.0154187	-0.0184014	-0.0167569	-0.0145753
144.8	-0.0234182	-0.0106414	1.30757	-0.0154039	-0.0175928	-0.0170068	-0.0141231
145	-0.0237919	-0.0106832	1.30925	-0.0155477	-0.0168714	-0.0171642	-0.01409
145.2	-0.024461	-0.0111071	1.31057	-0.0157081	-0.0163343	-0.0172042	-0.0144797
145.4	-0.0252613	-0.0116595	1.31172	-0.0158283	-0.016069	-0.017118	-0.0150827
145.6	-0.026077	-0.0122467	1.31273	-0.0158638	-0.0159749	-0.0168721	-0.0157039
145.8	-0.0268459	-0.0129011	1.31357	-0.0158271	-0.0159933	-0.0166354	-0.0162321
146	-0.0271994	-0.0135271	1.3145	-0.0156528	-0.015926	-0.0163182	-0.0165296
146.2	-0.0271001	-0.013968	1.31555	-0.0153989	-0.0158988	-0.0159823	-0.0167639
146.4	-0.0267477	-0.0142086	1.31667	-0.0153342	-0.0159849	-0.0158209	-0.0170037
146.6	-0.0262863	-0.0144212	1.31774	-0.015577	-0.0161811	-0.0159224	-0.0173264
146.8	-0.0258555	-0.0145467	1.31885	-0.01614	-0.0165457	-0.0161969	-0.0178091
147	-0.0255927	-0.0146117	1.31988	-0.0168682	-0.0170143	-0.0166322	-0.0183854
147.2	-0.0253578	-0.0145346	1.321	-0.0176752	-0.0174587	-0.0171493	-0.018889
147.4	-0.0249803	-0.0142762	1.32237	-0.0182778	-0.017708	-0.0176406	-0.0192317
147.6	-0.0243609	-0.0138033	1.32398	-0.0185676	-0.0178041	-0.0180823	-0.0193946
147.8	-0.0234878	-0.0132134	1.32583	-0.0185185	-0.017658	-0.0183316	-0.0192923
148	-0.0225452	-0.0126083	1.32776	-0.0181117	-0.0174186	-0.0184175	-0.0191358
148.2	-0.0217518	-0.0121755	1.3296	-0.017507	-0.017295	-0.0184445	-0.0190139
148.4	-0.021284	-0.0122075	1.33113	-0.0169461	-0.0174199	-0.0184257	-0.0191047
148.6	-0.0212147	-0.0125447	1.3325	-0.0164943	-0.0176658	-0.0182848	-0.0193427
148.8	-0.0216127	-0.0131965	1.33359	-0.0160382	-0.0180338	-0.0181247	-0.0197166
149	-0.0224521	-0.0140817	1.33439	-0.0157246	-0.0186146	-0.0180499	-0.0200839
149.2	-0.0235635	-0.0150929	1.33495	-0.015542	-0.019206	-0.0180864	-0.0203357
149.4	-0.0247735	-0.0160433	1.33549	-0.0155481	-0.0196144	-0.0182518	-0.0204058
149.6	-0.0259715	-0.0170696	1.33599	-0.0155975	-0.0199285	-0.0184537	-0.0203046
149.8	-0.0270485	-0.0180094	1.33648	-0.0158015	-0.0201898	-0.0187145	-0.0201272
150	-0.0277781	-0.0186934	1.33717	-0.0161396	-0.0202392	-0.0189711	-0.0198101
150.2	-0.0283033	-0.0192888	1.33791	-0.0167708	-0.0202055	-0.0192573	-0.019485
150.4	-0.0287999	-0.0196203	1.33863	-0.0175224	-0.0201509	-0.0194471	-0.0191235
150.6	-0.0291773	-0.0194763	1.33938	-0.0183666	-0.0200366	-0.0195735	-0.0187027
150.8	-0.0292887	-0.0189872	1.34031	-0.019173	-0.0199231	-0.0196109	-0.0181352
151	-0.0292467	-0.0183886	1.34149	-0.0197653	-0.0198144	-0.0195803	-0.0174592
151.2	-0.0290313	-0.0175023	1.34311	-0.01986	-0.0197016	-0.0193965	-0.0166809
151.4	-0.0286784	-0.0166893	1.34506	-0.0196562	-0.0197666	-0.0192737	-0.0159856
151.6	-0.0283591	-0.0161345	1.34713	-0.0193193	-0.0200225	-0.0192581	-0.0155247
151.8	-0.0280897	-0.0158652	1.34929	-0.0189893	-0.020292	-0.0193383	-0.0152554
152	-0.0279535	-0.0158145	1.35128	-0.0187739	-0.0205361	-0.019521	-0.0152782
152.2	-0.0279321	-0.0158409	1.3532	-0.0187302	-0.0207449	-0.0197754	-0.0155357
152.4	-0.0279093	-0.0156975	1.35504	-0.018544	-0.0207317	-0.0199691	-0.0159437
152.6	-0.0278662	-0.0154011	1.35683	-0.0181979	-0.0205108	-0.020174	-0.0163668
152.8	-0.0278092	-0.0149111	1.35872	-0.0176875	-0.0199936	-0.0203684	-0.0167324
153	-0.027589	-0.0142641	1.36083	-0.017008	-0.0191555	-0.0203728	-0.0169323
153.2	-0.0271725	-0.0137254	1.36282	-0.0160817	-0.0181184	-0.0201803	-0.0169903
153.4	-0.026482	-0.0132388	1.36473	-0.0151693	-0.0169578	-0.0198238	-0.0168872
153.6	-0.0255263	-0.0125979	1.36663	-0.014275	-0.0157381	-0.01918	-0.0165483
153.8	-0.0246077	-0.0119955	1.36823	-0.0135386	-0.0146965	-0.0183171	-0.0161904
154	-0.0239581	-0.0114697	1.3694	-0.0130138	-0.0140022	-0.017426	-0.0159407
154.2	-0.0234632	-0.0109337	1.37047	-0.0127021	-0.013621	-0.0165124	-0.01574
154.4	-0.0232361	-0.0107118	1.37151	-0.012607	-0.0136961	-0.0155735	-0.0156453
154.6	-0.0233094	-0.0108848	1.37254	-0.0127286	-0.0141499	-0.0147941	-0.0157756
154.8	-0.0234364	-0.0110464	1.37368	-0.0128519	-0.0149487	-0.0141414	-0.0159983
155	-0.02353	-0.0112928	1.37495	-0.0131189	-0.0161457	-0.0136485	-0.0163058
155.2	-0.0236843	-0.0115661	1.37628	-0.0135865	-0.0175934	-0.0132985	-0.0167328
155.4	-0.0238958	-0.0117918	1.37765	-0.0141533	-0.0190294	-0.0133117	-0.017212
155.6	-0.0241654	-0.0118997	1.37908	-0.0146954	-0.020347	-0.0135498	-0.0176584
155.8	-0.0244344	-0.0117854	1.38078	-0.0150833	-0.0212441	-0.0137494	-0.0179233
156	-0.0244469	-0.0112139	1.38278	-0.0150654	-0.0214964	-0.0138342	-0.017827
156.2	-0.0244867	-0.0107134	1.38475	-0.0149899	-0.0215111	-0.0140871	-0.0176231
156.4	-0.0246522	-0.0103982	1.38663	-0.0150273	-0.0214393	-0.0143406	-0.0174627
156.6	-0.0248746	-0.0103415	1.38826	-0.0150632	-0.0213656	-0.0144729	-0.0174183
156.8	-0.0251611	-0.0107743	1.38941	-0.0151689	-0.021443	-0.0147022	-0.0176006
157	-0.0256886	-0.0116835	1.3902	-0.0154964	-0.0216786	-0.0149852	-0.0179821
157.2	-0.0262856	-0.0127133	1.39079	-0.0158104	-0.0217005	-0.0152108	-0.018301
157.4	-0.0269092	-0.0138551	1.39109	-0.0160334	-0.0214534	-0.0153687	-0.0185824
157.6	-0.0275987	-0.0151159	1.39112	-0.0163512	-0.0212045	-0.015644	-0.0188768
157.8	-0.0282296	-0.0163615	1.39112	-0.01667	-0.020906	-0.0158541	-0.0191299
158	-0.0288374	-0.017441	1.39116	-0.0170011	-0.020583	-0.0160316	-0.0194387
158.2	-0.0293273	-0.0180919	1.3913	-0.0172407	-0.0202275	-0.0161144	-0.0197705
158.4	-0.0296478	-0.0181281	1.39178	-0.0173774	-0.0199349	-0.0161139	-0.0199488
158.6	-0.0297443	-0.0176491	1.39276	-0.0174493	-0.0195752	-0.016038	-0.0199352
158.8	-0.0296923	-0.0168104	1.39422	-0.0175878	-0.0190974	-0.0159775	-0.0197915
159	-0.0295118	-0.0159465	1.39603	-0.0177516	-0.0185305	-0.0159638	-0.0196231
159.2	-0.0291878	-0.015137	1.39817	-0.0178243	-0.0178251	-0.0158521	-0.0194188
159.4	-0.0286962	-0.0142457	1.40048	-0.0176644	-0.0168815	-0.0156188	-0.0191728
159.6	-0.0280826	-0.0133822	1.40279	-0.0173545	-0.015924	-0.0154093	-0.0189601
159.8	-0.0276429	-0.012828	1.40485	-0.0171019	-0.0152891	-0.0154209	-0.0189908
160	-0.0272401	-0.0123301	1.40676	-0.0167693	-0.0148051	-0.0154829	-0.0191096
160.2	-0.0268547	-0.0119046	1.40849	-0.0163949	-0.0145186	-0.0155771	-0.0193054
160.4	-0.026534	-0.0118522	1.41003	-0.0161537	-0.0145541	-0.0158563	-0.0195774
160.6	-0.0263929	-0.012212	1.41136	-0.0161107	-0.0147953	-0.0162624	-0.019906
160.8	-0.0262943	-0.0127826	1.41245	-0.0161665	-0.01502	-0.0166971	-0.020151
161	-0.026257	-0.0134969	1.41321	-0.016397	-0.0152977	-0.017084	-0.020342
161.2	-0.0262807	-0.0144038	1.41372	-0.0168919	-0.0157847	-0.0175493	-0.0205607
161.4	-0.0262984	-0.01531	1.41407	-0.0175	-0.0162545	-0.017956	-0.0207409
161.6	-0.0263443	-0.0160671	1.41426	-0.0182131	-0.0167024	-0.0183225	-0.020937
161.8	-0.0263761	-0.016669	1.41436	-0.0189951	-0.0172952	-0.0186151	-0.0210886
162	-0.0264652	-0.017213	1.4145	-0.0198687	-0.0181076	-0.0189138	-0.0211221
162.2	-0.0265174	-0.0176351	1.41476	-0.0206895	-0.0188506	-0.0190747	-0.0210239
162.4	-0.0266095	-0.0179627	1.41516	-0.0215112	-0.0194398	-0.0190909	-0.0209601
162.6	-0.0266288	-0.0181564	1.4158	-0.0220555	-0.0198183	-0.0189263	-0.0208837
162.8	-0.0265668	-0.018093	1.41673	-0.0221701	-0.0198882	-0.0185886	-0.0207962
163	-0.0263163	-0.0176389	1.41797	-0.0217639	-0.0196486	-0.0181216	-0.0206404
163.2	-0.025805	-0.0167904	1.41965	-0.0209019	-0.0192263	-0.017634	-0.0203179
163.4	-0.0249325	-0.0154655	1.42183	-0.0194962	-0.0187239	-0.0170913	-0.0195692
163.6	-0.0238487	-0.0138043	1.42442	-0.0177613	-0.0181183	-0.0164997	-0.0184782
163.8	-0.0227611	-0.0121334	1.42724	-0.016116	-0.0176594	-0.0160666	-0.0172534
164	-0.0218775	-0.0107916	1.43002	-0.0148299	-0.0174871	-0.0160535	-0.0162201
164.2	-0.0213906	-0.00991552	1.43252	-0.0140338	-0.017544	-0.0163635	-0.015501
164.4	-0.0213602	-0.00952168	1.43458	-0.0137762	-0.0178402	-0.0169514	-0.0152588
164.6	-0.0215996	-0.00949244	1.43624	-0.0140779	-0.0182984	-0.0177137	-0.0153975
164.8	-0.021893	-0.00969991	1.43763	-0.0146327	-0.0186557	-0.0184303	-0.0157675
165	-0.0222214	-0.0100928	1.43872	-0.0152833	-0.0188295	-0.0189238	-0.0162625
165.2	-0.0226582	-0.0108222	1.43936	-0.01613	-0.0191045	-0.01938	-0.0170148
165.4	-0.023225	-0.0118463	1.43957	-0.0172259	-0.0195302	-0.0198909	-0.0179961
165.6	-0.0238869	-0.0130596	1.43959	-0.0184254	-0.0199392	-0.0203015	-0.0190301
165.8	-0.0246738	-0.0142984	1.43963	-0.0196138	-0.0202161	-0.0205485	-0.020089
166	-0.0255403	-0.0154795	1.43985	-0.020718	-0.0202707	-0.0206308	-0.0211564
166.2	-0.0263398	-0.0162409	1.44043	-0.02147	-0.019998	-0.0204745	-0.0219708
166.4	-0.0269437	-0.0166854	1.44141	-0.0218723	-0.0194934	-0.0199957	-0.0224889
166.6	-0.0272043	-0.0167479	1.44275	-0.0218092	-0.0189139	-0.0193832	-0.0225789
166.8	-0.0271271	-0.0164761	1.4443	-0.0213194	-0.0183104	-0.0187426	-0.02216
167	-0.0267275	-0.015875	1.44597	-0.0204817	-0.0177343	-0.0181151	-0.021149
167.2	-0.0262679	-0.015223	1.4476	-0.0196485	-0.0172365	-0.017619	-0.019864
167.4	-0.0257596	-0.0144603	1.44914	-0.0188333	-0.0167924	-0.0173375	-0.0184278
167.6	-0.025433	-0.0136977	1.45052	-0.0181982	-0.0164053	-0.0170851	-0.0171274
167.8	-0.0254266	-0.0130752	1.45177	-0.0177821	-0.0162091	-0.016846	-0.01611
168	-0.0257595	-0.0126331	1.45296	-0.0177338	-0.0161837	-0.0166516	-0.015554
168.2	-0.0262046	-0.0123096	1.4542	-0.0178783	-0.0162337	-0.0164473	-0.0153041
168.4	-0.0266285	-0.012182	1.45559	-0.0181168	-0.0162919	-0.016145	-0.0153311
168.6	-0.0270617	-0.0124279	1.45697	-0.0184746	-0.0165553	-0.0160475	-0.0157281
168.8	-0.0274543	-0.0130171	1.45817	-0.0190635	-0.0170065	-0.0163343	-0.0164048
169	-0.0278338	-0.0138742	1.45915	-0.0197615	-0.0175569	-0.0168283	-0.017203
169.2	-0.028155	-0.014925	1.46005	-0.020459	-0.0181799	-0.0173204	-0.0180737
169.4	-0.0286326	-0.0160337	1.46081	-0.021132	-0.0189035	-0.0178903	-0.0189929
169.6	-0.0290946	-0.0169809	1.46144	-0.0217581	-0.0195429	-0.0184838	-0.0198352
169.8	-0.0293698	-0.0176485	1.46205	-0.0223417	-0.0201329	-0.0191019	-0.0205433
170	-0.0293089	-0.0181804	1.46273	-0.0227736	-0.0207629	-0.0197475	-0.0211362
170.2	-0.0291011	-0.0187003	1.46335	-0.0230881	-0.0214162	-0.0205488	-0.0214841
170.4	-0.0287507	-0.0192129	1.46399	-0.0232446	-0.0219156	-0.0212195	-0.0215193
170.6	-0.0282702	-0.0196498	1.46477	-0.0231692	-0.0221406	-0.0216454	-0.0212087
170.8	-0.0278558	-0.0199858	1.46561	-0.0228952	-0.0220224	-0.0216811	-0.0207529
171	-0.0278164	-0.0203071	1.46638	-0.0225206	-0.0218075	-0.021489	-0.0203874
171.2	-0.0281885	-0.0205761	1.46707	-0.0221961	-0.0217649	-0.0210112	-0.0203362
171.4	-0.0289338	-0.0208963	1.46767	-0.0219451	-0.0220531	-0.0205368	-0.0206362
171.6	-0.0300445	-0.0213798	1.46807	-0.0218667	-0.0226386	-0.0201323	-0.0213534
171.8	-0.0313835	-0.0220335	1.46836	-0.021832	-0.0235607	-0.0198178	-0.0223565
172	-0.0325818	-0.0226287	1.4688	-0.0218491	-0.0245766	-0.0195355	-0.0232756
172.2	-0.0335357	-0.0231127	1.46944	-0.0218411	-0.0254623	-0.0193621	-0.0240126
172.4	-0.0341824	-0.0232865	1.47029	-0.0217618	-0.026022	-0.0192065	-0.0244416
172.6	-0.0345507	-0.0230341	1.4715	-0.0216017	-0.0262522	-0.0189158	-0.0245041
172.8	-0.0346075	-0.0223983	1.47306	-0.0213983	-0.026163	-0.0186022	-0.0242382
173	-0.0343704	-0.0214547	1.47499	-0.0211208	-0.0257951	-0.0182553	-0.0236686
173.2	-0.0337576	-0.0202383	1.47722	-0.0207459	-0.0250873	-0.0179194	-0.0228063
173.4	-0.0327929	-0.0189606	1.47976	-0.0204596	-0.0241662	-0.0176045	-0.0217336
173.6	-0.0316771	-0.0178218	1.48245	-0.0201387	-0.0231791	-0.0173989	-0.0205181
173.8	-0.0305396	-0.0169124	1.48523	-0.01981	-0.0221147	-0.0171536	-0.0190903
174	-0.029447	-0.0161403	1.48796	-0.0194011	-0.0208884	-0.0168935	-0.0176929
174.2	-0.0284658	-0.0154389	1.4905	-0.0190098	-0.0196244	-0.0166681	-0.0164674
174.4	-0.0276884	-0.0147653	1.49268	-0.0186072	-0.0184338	-0.0165167	-0.015601
174.6	-0.0271818	-0.0143311	1.4944	-0.0182594	-0.0176172	-0.0165181	-0.0152198
174.8	-0.0269173	-0.0139681	1.49567	-0.0179568	-0.0172857	-0.0166848	-0.0154179
175	-0.0269136	-0.0137934	1.49638	-0.0177719	-0.0174001	-0.0168884	-0.0159911
175.2	-0.0271766	-0.0138576	1.49653	-0.0176449	-0.0178271	-0.0171692	-0.016813
175.4	-0.027641	-0.0141766	1.49645	-0.0176801	-0.0185299	-0.0175954	-0.0176934
175.6	-0.028073	-0.0144972	1.49644	-0.0178907	-0.0192418	-0.018108	-0.018415
175.8	-0.0284441	-0.0148494	1.49655	-0.0182412	-0.0198194	-0.0185964	-0.0190167
176	-0.0286798	-0.0149405	1.49704	-0.0184657	-0.0200598	-0.0190018	-0.0192839
176.2	-0.028821	-0.0148197	1.49813	-0.0185477	-0.0199612	-0.0192234	-0.0192385
176.4	-0.0288514	-0.0147185	1.49964	-0.0184463	-0.0196691	-0.0192048	-0.0190072
176.6	-0.0288622	-0.0147414	1.5013	-0.0182675	-0.0192242	-0.0189051	-0.0186232
176.8	-0.0288095	-0.0148414	1.50302	-0.0180421	-0.0186457	-0.0184273	-0.0180911
177	-0.0286716	-0.0151234	1.50471	-0.0178114	-0.0181914	-0.0177948	-0.0176628
177.2	-0.0285134	-0.0155687	1.50627	-0.0173975	-0.0179666	-0.0170602	-0.0173823
177.4	-0.0283784	-0.0160353	1.50757	-0.0168574	-0.0178726	-0.0163183	-0.0172042
177.6	-0.0281838	-0.0163517	1.50881	-0.0162086	-0.0177975	-0.0155799	-0.0171667
177.8	-0.027907	-0.0165543	1.51	-0.0154757	-0.017908	-0.0148327	-0.0172035
178	-0.0275473	-0.016727	1.51108	-0.0148293	-0.0182059	-0.0143253	-0.0173792
178.2	-0.0270599	-0.0169235	1.51198	-0.0145432	-0.018752	-0.0141403	-0.0176275
178.4	-0.0265765	-0.0170062	1.51278	-0.0147031	-0.0195051	-0.0141915	-0.0180318
178.6	-0.0261551	-0.017214	1.51335	-0.0151931	-0.0204648	-0.0145256	-0.0184706
178.8	-0.025805	-0.0174791	1.51383	-0.0158366	-0.0213544	-0.015161	-0.0188856
179	-0.025661	-0.0177892	1.51446	-0.0166288	-0.0220804	-0.0159456	-0.0192879
179.2	-0.0257049	-0.0180632	1.51532	-0.0174554	-0.0225314	-0.016586	-0.0197188
179.4	-0.0258433	-0.0183822	1.51637	-0.0181993	-0.0227372	-0.0171459	-0.0201038
179.6	-0.0259786	-0.0185717	1.51762	-0.0187256	-0.0226999	-0.0176173	-0.0202787
179.8	-0.0261801	-0.0186928	1.51909	-0.0191747	-0.0225689	-0.0180642	-0.0203574
180	-0.0264334	-0.0187425	1.52053	-0.0196234	-0.0224791	-0.0184284	-0.02027
180.2	-0.0268353	-0.0187241	1.52162	-0.0201293	-0.0224926	-0.0188808	-0.0201332
180.4	-0.0272206	-0.0185995	1.52263	-0.0203943	-0.02259	-0.0191712	-0.0200269
180.6	-0.0276337	-0.0183681	1.52355	-0.0204707	-0.0226384	-0.0192977	-0.0202244
180.8	-0.0280913	-0.0180591	1.52432	-0.0204729	-0.0225226	-0.0192106	-0.0205538
181	-0.0285846	-0.017838	1.52482	-0.0205224	-0.0222697	-0.0190716	-0.0210642
181.2	-0.0289007	-0.0176351	1.52554	-0.0204919	-0.02177	-0.0187712	-0.0214936
181.4	-0.0292131	-0.0175351	1.52616	-0.0205929	-0.0212462	-0.0185843	-0.0217633
181.6	-0.0294592	-0.0174315	1.52671	-0.0208466	-0.0206735	-0.0184607	-0.0218824
181.8	-0.0296641	-0.0174046	1.52713	-0.021234	-0.0201186	-0.0183953	-0.021863
182	-0.0299516	-0.017428	1.52758	-0.021589	-0.0196131	-0.0182925	-0.0217475
182.2	-0.0303342	-0.0176071	1.52793	-0.0217872	-0.0192237	-0.0182898	-0.0216383
182.4	-0.0306741	-0.0176853	1.52843	-0.0217094	-0.0186179	-0.0181821	-0.0215043
182.6	-0.0309756	-0.0177687	1.52918	-0.0214029	-0.0178305	-0.0179367	-0.021263
182.8	-0.0311718	-0.0179023	1.53027	-0.020849	-0.016935	-0.0175726	-0.0209556
183	-0.0311495	-0.0180622	1.53156	-0.0201212	-0.0160436	-0.0172585	-0.020476
183.2	-0.0310203	-0.0181832	1.53296	-0.0193858	-0.0153006	-0.0170077	-0.0197708
183.4	-0.0309579	-0.018414	1.53438	-0.0188034	-0.0149127	-0.0170054	-0.0189785
183.6	-0.0309472	-0.0186837	1.53576	-0.0184503	-0.0149565	-0.0172714	-0.0182031
183.8	-0.0308877	-0.0188422	1.53696	-0.0182272	-0.0153883	-0.0177626	-0.017536
184	-0.0306734	-0.0188062	1.53834	-0.0180237	-0.0159831	-0.0182393	-0.0169518
184.2	-0.0303854	-0.0185216	1.53984	-0.0179987	-0.0165423	-0.0187295	-0.0165904
184.4	-0.0299967	-0.0180619	1.54146	-0.0181133	-0.0170105	-0.019018	-0.0163693
184.6	-0.0297058	-0.017736	1.543	-0.0183278	-0.017578	-0.019198	-0.0163333
184.8	-0.0295916	-0.0175791	1.54459	-0.0185483	-0.0180542	-0.0192449	-0.0164185
185	-0.0297494	-0.0175436	1.5459	-0.0186892	-0.0184564	-0.0192242	-0.016596
185.2	-0.02993	-0.0175138	1.54697	-0.018495	-0.0186943	-0.0190256	-0.0167808
185.4	-0.030143	-0.0174329	1.5477	-0.0180499	-0.0188171	-0.0188786	-0.0169703
185.6	-0.0302516	-0.0170634	1.54831	-0.0173183	-0.0187224	-0.01872	-0.0172175
185.8	-0.0302012	-0.0165474	1.54884	-0.0163985	-0.0185001	-0.0185634	-0.0175795
186	-0.0299985	-0.0159089	1.54949	-0.0154561	-0.0181644	-0.0184216	-0.0180387
186.2	-0.0298286	-0.0154925	1.55025	-0.0147306	-0.0179218	-0.0183273	-0.0185827
186.4	-0.029737	-0.0153667	1.5512	-0.0142483	-0.0177584	-0.0183063	-0.0191795
186.6	-0.029739	-0.0156457	1.55208	-0.0141873	-0.0177712	-0.0184914	-0.0197808
186.8	-0.0300234	-0.0162846	1.55278	-0.0147009	-0.0180967	-0.0189848	-0.0203607
187	-0.0304949	-0.0173403	1.55324	-0.0157836	-0.0187188	-0.0197917	-0.02093
187.2	-0.0309672	-0.0184461	1.55371	-0.0171262	-0.0193772	-0.0207859	-0.0214072
187.4	-0.0312333	-0.01944	1.55425	-0.018521	-0.0200612	-0.0218084	-0.0217344
187.6	-0.03146	-0.0203377	1.55515	-0.0198558	-0.02076	-0.0227227	-0.0218507
187.8	-0.0316824	-0.0211313	1.55635	-0.0210731	-0.0215011	-0.0233616	-0.0218197
188	-0.0320429	-0.0219218	1.55762	-0.0222125	-0.0224198	-0.0237871	-0.0218247
188.2	-0.0324932	-0.0228977	1.55863	-0.0233497	-0.0236084	-0.0240079	-0.02188
188.4	-0.0327971	-0.0238749	1.55952	-0.0243456	-0.0246446	-0.0239669	-0.0219517
188.6	-0.0327473	-0.0245599	1.56018	-0.0249702	-0.0253085	-0.0235998	-0.0218279
188.8	-0.032159	-0.0247175	1.56075	-0.0251178	-0.0255011	-0.0229284	-0.0215296
189	-0.0310739	-0.0242927	1.56143	-0.0247882	-0.025057	-0.0218878	-0.0210847
189.2	-0.0296329	-0.0233002	1.56248	-0.0240102	-0.0240335	-0.0205236	-0.0205065
189.4	-0.0282928	-0.0221379	1.56367	-0.0230688	-0.0229175	-0.0190792	-0.0198509
189.6	-0.0271402	-0.0207944	1.56502	-0.0221165	-0.0219567	-0.0176977	-0.0192507
189.8	-0.026259	-0.0194512	1.56643	-0.021174	-0.0212184	-0.0165542	-0.0186624
190	-0.0256643	-0.018145	1.56793	-0.0202872	-0.0206357	-0.0156815	-0.0180787
190.2	-0.0254968	-0.0170442	1.56921	-0.0196122	-0.0202837	-0.0152361	-0.01772
190.4	-0.0257741	-0.016095	1.57033	-0.0191628	-0.0200642	-0.0150757	-0.0176829
190.6	-0.0263927	-0.0154871	1.57131	-0.0189614	-0.0199449	-0.0152377	-0.0180217
190.8	-0.0273546	-0.0152531	1.57234	-0.0188927	-0.0199588	-0.0155545	-0.0187123
191	-0.0284305	-0.0153493	1.57347	-0.0188526	-0.0202126	-0.0160539	-0.0195771
191.2	-0.0296536	-0.0157577	1.57477	-0.0188107	-0.0206491	-0.0165733	-0.0203817
191.4	-0.0308539	-0.0164458	1.57604	-0.0187791	-0.0212793	-0.0171534	-0.0211592
191.6	-0.032081	-0.0174121	1.57719	-0.018922	-0.0221383	-0.0178169	-0.0219395
191.8	-0.0330291	-0.0185647	1.57827	-0.0192637	-0.023048	-0.0185232	-0.0225843
192	-0.0336808	-0.0196108	1.57935	-0.0196794	-0.0238122	-0.0190575	-0.023052
192.2	-0.0339114	-0.0203226	1.58042	-0.0201205	-0.0242928	-0.0193272	-0.0233911
192.4	-0.0336263	-0.0206577	1.58177	-0.0205212	-0.0243271	-0.0192193	-0.0234371
192.6	-0.0328548	-0.0206103	1.58337	-0.0207082	-0.0237481	-0.0186867	-0.023103
192.8	-0.031931	-0.0201706	1.58493	-0.0208248	-0.0229278	-0.0180237	-0.0225093
193	-0.0309841	-0.0195415	1.58628	-0.0209866	-0.022207	-0.0174964	-0.0218733
193.2	-0.029889	-0.0186861	1.58765	-0.0210432	-0.021647	-0.017164	-0.0213023
193.4	-0.0288079	-0.0176865	1.58892	-0.0209956	-0.0212835	-0.0171035	-0.0209628
193.6	-0.027921	-0.016734	1.59007	-0.021006	-0.0211747	-0.0172345	-0.0209911
193.8	-0.0271948	-0.0158884	1.59106	-0.0209591	-0.0211126	-0.0173003	-0.0213018
194	-0.0266749	-0.0152373	1.59197	-0.0208173	-0.0210899	-0.0171495	-0.0216683
194.2	-0.0263658	-0.014887	1.5926	-0.0206899	-0.0212354	-0.0168938	-0.0219015
194.4	-0.0264354	-0.0149769	1.59292	-0.0205608	-0.02156	-0.0166035	-0.02199
194.6	-0.0267034	-0.0153604	1.59305	-0.0201854	-0.0218721	-0.0163435	-0.0217525
194.8	-0.0271894	-0.0161024	1.59303	-0.0196953	-0.0221732	-0.0162369	-0.0213196
195	-0.0277581	-0.0171275	1.59285	-0.0191831	-0.0223821	-0.0164279	-0.0208357
195.2	-0.0285812	-0.0184113	1.59268	-0.0188442	-0.0225749	-0.016873	-0.0202975
195.4	-0.0294061	-0.0196197	1.59271	-0.018587	-0.0226789	-0.0174019	-0.0195733
195.6	-0.0302061	-0.0205629	1.59291	-0.0185702	-0.022929	-0.0178705	-0.0188677
195.8	-0.0308309	-0.0211888	1.59334	-0.0187333	-0.023172	-0.0182761	-0.0182464
196	-0.0312587	-0.0215349	1.59406	-0.0189511	-0.0233742	-0.0185262	-0.0176695
196.2	-0.0315102	-0.0215984	1.59487	-0.0190515	-0.0235178	-0.0188722	-0.0173605
196.4	-0.0316873	-0.0213976	1.59575	-0.0192469	-0.0237989	-0.0194366	-0.0174385
196.6	-0.0316611	-0.0210465	1.59698	-0.0194176	-0.0239025	-0.0201324	-0.0178255
196.8	-0.0314084	-0.0205935	1.5986	-0.0195384	-0.0237871	-0.0209083	-0.0184481
197	-0.0311917	-0.0202589	1.60025	-0.0198328	-0.0236154	-0.0218282	-0.0193665
197.2	-0.0309922	-0.0200767	1.60192	-0.0203444	-0.023468	-0.0226158	-0.0205355
197.4	-0.0307161	-0.0201043	1.60356	-0.0208744	-0.0233494	-0.0231003	-0.0217242
197.6	-0.0305205	-0.0202824	1.6049	-0.0213861	-0.0236189	-0.0234187	-0.022805
197.8	-0.030562	-0.0205575	1.6058	-0.0219326	-0.0242002	-0.0236878	-0.0237664
198	-0.0308297	-0.0208304	1.60656	-0.0222883	-0.0247171	-0.023895	-0.0245219
198.2	-0.0311813	-0.0210475	1.60731	-0.0223732	-0.0249988	-0.0240275	-0.0249458
198.4	-0.0316706	-0.0213587	1.60785	-0.0224156	-0.0251824	-0.0244266	-0.0253393
198.6	-0.0322203	-0.0218623	1.60828	-0.0225723	-0.0251686	-0.0249888	-0.025711
198.8	-0.0328295	-0.022404	1.60873	-0.0227061	-0.0250738	-0.0255087	-0.0258577
199	-0.0333161	-0.022737	1.60937	-0.0227687	-0.0250142	-0.0257555	-0.0258608
199.2	-0.0336102	-0.0228399	1.61015	-0.0227574	-0.0250788	-0.0257764	-0.0257512
199.4	-0.0335714	-0.0225931	1.61132	-0.0223659	-0.0248056	-0.0251762	-0.0252559
199.6	-0.0332901	-0.0220131	1.61286	-0.0215703	-0.0242244	-0.0242071	-0.0245134
199.8	-0.0328188	-0.0212738	1.61468	-0.0206235	-0.0235002	-0.0231133	-0.0238346
200	-0.0321888	-0.0204946	1.6166	-0.0197632	-0.0226871	-0.0220616	-0.023121
200.2	-0.0314019	-0.0199093	1.61858	-0.0191054	-0.0217571	-0.0210722	-0.0224465
200.4	-0.0306831	-0.0196532	1.62018	-0.0188449	-0.0211297	-0.020505	-0.0220847
200.6	-0.0301012	-0.0196995	1.62124	-0.0189848	-0.0208993	-0.0202938	-0.0220414
200.8	-0.0295612	-0.019813	1.62191	-0.0193635	-0.0210045	-0.0202672	-0.0221979
201	-0.0290323	-0.019958	1.62229	-0.0197475	-0.0214495	-0.0203593	-0.0224207
201.2	-0.0287065	-0.0198555	1.62252	-0.0199029	-0.0220913	-0.0205569	-0.0226019
201.4	-0.0286818	-0.0196011	1.62283	-0.0198873	-0.0226664	-0.0208817	-0.0226945
201.6	-0.0289192	-0.0191887	1.62331	-0.0196607	-0.0230313	-0.0212615	-0.0226382
201.8	-0.0293921	-0.0188462	1.62382	-0.0193897	-0.0232089	-0.0216983	-0.0225683
202	-0.0300035	-0.0186687	1.62428	-0.0192326	-0.0231968	-0.0222803	-0.0226864
202.2	-0.030682	-0.0187684	1.62468	-0.01926	-0.022998	-0.0228997	-0.0229573
202.4	-0.0312371	-0.0188095	1.62519	-0.019208	-0.0226356	-0.0233707	-0.0231205
202.6	-0.0316192	-0.0188273	1.62595	-0.0190698	-0.022129	-0.023616	-0.0231979
202.8	-0.0317241	-0.0187072	1.62714	-0.0187324	-0.0214317	-0.0236058	-0.0228928
203	-0.0316787	-0.0185063	1.62874	-0.018226	-0.0205959	-0.0233182	-0.0222371
203.2	-0.0315946	-0.0184012	1.63048	-0.0178211	-0.0199665	-0.0230676	-0.0215403
203.4	-0.0314256	-0.0185109	1.63216	-0.0176743	-0.0196406	-0.0228343	-0.0209924
203.6	-0.0311147	-0.0187495	1.63357	-0.0178549	-0.0195541	-0.0227425	-0.0204322
203.8	-0.0308331	-0.0192787	1.63448	-0.0183951	-0.0198268	-0.0228206	-0.0201312
204	-0.0306403	-0.0199452	1.63475	-0.0191592	-0.0204618	-0.0231024	-0.0202071
204.2	-0.0303663	-0.0204894	1.63474	-0.0198864	-0.0211523	-0.023364	-0.0203611
204.4	-0.0301322	-0.0208966	1.63477	-0.0205783	-0.0218444	-0.0236226	-0.0205699
204.6	-0.0300562	-0.0211287	1.63497	-0.0210462	-0.0224965	-0.0236657	-0.0209024
204.8	-0.0302292	-0.0210384	1.63549	-0.0212185	-0.0229357	-0.0235751	-0.0212993
205	-0.0307245	-0.0208057	1.63632	-0.0213118	-0.023191	-0.0233523	-0.0217366
205.2	-0.0315254	-0.0205779	1.6372	-0.0215072	-0.0232225	-0.0230675	-0.0222834
205.4	-0.0324702	-0.020367	1.63807	-0.0218883	-0.0230214	-0.0227138	-0.0229222
205.6	-0.0333734	-0.0202325	1.63898	-0.0224801	-0.022704	-0.0226373	-0.0235552
205.8	-0.0341994	-0.0201749	1.63989	-0.023196	-0.0223552	-0.0227651	-0.0240745
206	-0.0348074	-0.0200884	1.64097	-0.023866	-0.0219796	-0.023119	-0.0242785
206.2	-0.0352967	-0.0199336	1.64227	-0.0243703	-0.0216852	-0.0234903	-0.0241934
206.4	-0.0356519	-0.0197005	1.64368	-0.0246862	-0.021532	-0.0239176	-0.023758
206.6	-0.0359008	-0.0194774	1.64505	-0.0248753	-0.0215414	-0.0242199	-0.0231335
206.8	-0.0359364	-0.0194309	1.64638	-0.0250635	-0.0216645	-0.0244108	-0.0223495
207	-0.0357186	-0.0195102	1.64759	-0.0250951	-0.0217854	-0.0243954	-0.0214875
207.2	-0.0352372	-0.0197448	1.64871	-0.0250127	-0.0218562	-0.024359	-0.0205872
207.4	-0.0346307	-0.0201991	1.64967	-0.0247432	-0.0219117	-0.0242888	-0.0197878
207.6	-0.033894	-0.02063	1.65065	-0.0241499	-0.0218123	-0.0240391	-0.0191122
207.8	-0.0330486	-0.02078	1.65175	-0.0231868	-0.0215343	-0.0234886	-0.0185012
208	-0.0322076	-0.0206206	1.65301	-0.0219898	-0.0210931	-0.0226459	-0.0179551
208.2	-0.0314622	-0.0200723	1.65428	-0.0206205	-0.0204654	-0.0214925	-0.0174783
208.4	-0.0308847	-0.0192395	1.6555	-0.019268	-0.0197915	-0.0202135	-0.0171478
208.6	-0.0305627	-0.0184182	1.6565	-0.0182629	-0.0192708	-0.019081	-0.0170361
208.8	-0.0304087	-0.0178451	1.65713	-0.0177282	-0.0189791	-0.0183626	-0.0171627
209	-0.0303124	-0.0173753	1.65762	-0.017604	-0.0189803	-0.0179365	-0.0173932
209.2	-0.0302355	-0.0170877	1.65807	-0.0177528	-0.0193345	-0.0178402	-0.0177093
209.4	-0.0302698	-0.0169196	1.65848	-0.0179913	-0.0199702	-0.0179643	-0.0181829
209.6	-0.0305036	-0.0169246	1.65879	-0.018339	-0.0208366	-0.0184032	-0.0188277
209.8	-0.0309658	-0.0169601	1.65894	-0.0186891	-0.0218606	-0.0188914	-0.0196733
210	-0.031639	-0.0172276	1.65878	-0.0191479	-0.0229315	-0.0197188	-0.0207265
210.2	-0.0323547	-0.0175804	1.65861	-0.0196223	-0.023977	-0.0206111	-0.021837
210.4	-0.032822	-0.0179629	1.65867	-0.0200194	-0.0248054	-0.0214694	-0.0225421
210.6	-0.0329894	-0.0182457	1.65904	-0.020083	-0.0254702	-0.0220008	-0.0228674
210.8	-0.0328978	-0.0185608	1.65985	-0.0197697	-0.0259372	-0.0223154	-0.0228944
211	-0.0326385	-0.018838	1.66099	-0.0191012	-0.0262895	-0.022283	-0.0227577
211.2	-0.0322432	-0.0190989	1.6622	-0.0181986	-0.0264403	-0.0220317	-0.0225192
211.4	-0.0318483	-0.0193322	1.66325	-0.0173186	-0.0264815	-0.0216149	-0.0223941
211.6	-0.03137	-0.0195135	1.66418	-0.016719	-0.0262848	-0.0211927	-0.0222463
211.8	-0.0308899	-0.0196307	1.66493	-0.0165197	-0.0259519	-0.0207871	-0.0221574
212	-0.0304047	-0.0196807	1.66556	-0.0166624	-0.0255715	-0.02043	-0.0220937
212.2	-0.029973	-0.0196628	1.66617	-0.0171278	-0.0251692	-0.0202216	-0.0220202
212.4	-0.0295229	-0.0195132	1.66692	-0.0177223	-0.0246517	-0.0200779	-0.0218704
212.6	-0.0291898	-0.0193077	1.66784	-0.0182567	-0.0241205	-0.0199755	-0.0216755
212.8	-0.0290678	-0.0192586	1.66885	-0.0187163	-0.0236876	-0.0199978	-0.0214453
213	-0.0291521	-0.0193564	1.66998	-0.0192187	-0.0232902	-0.0201314	-0.0212565
213.2	-0.0294445	-0.01958	1.67121	-0.0197946	-0.022859	-0.020315	-0.0211141
213.4	-0.0298061	-0.0198255	1.6724	-0.0204218	-0.0224655	-0.0204446	-0.0210736
213.6	-0.0301422	-0.0200292	1.67342	-0.0211141	-0.0222242	-0.0206965	-0.0211339
213.8	-0.0301629	-0.0198782	1.67443	-0.0217208	-0.022156	-0.0208328	-0.0210725
214	-0.0298892	-0.0195261	1.67527	-0.0221543	-0.0223819	-0.0209634	-0.0207955
214.2	-0.0295534	-0.0192805	1.67581	-0.0224933	-0.0230937	-0.0210774	-0.0206401
214.4	-0.029338	-0.0194319	1.67617	-0.0226545	-0.0241738	-0.021396	-0.0207085
214.6	-0.0293443	-0.0199293	1.67638	-0.022619	-0.0252897	-0.0217116	-0.0209595
214.8	-0.0296343	-0.0207109	1.67653	-0.0224979	-0.0261606	-0.0220369	-0.0213248
215	-0.0302354	-0.0216228	1.67683	-0.0224562	-0.0267073	-0.022294	-0.0218813
215.2	-0.0309361	-0.0223759	1.67737	-0.022536	-0.0269453	-0.0226129	-0.0225135
215.4	-0.031829	-0.0229315	1.67799	-0.0227879	-0.0270028	-0.0229363	-0.0232234
215.6	-0.032637	-0.0231827	1.67876	-0.0231076	-0.0268176	-0.0231972	-0.0238486
215.8	-0.0333281	-0.0232323	1.67964	-0.0233666	-0.0263693	-0.0233968	-0.0244168
216	-0.0337844	-0.0232538	1.68067	-0.0234233	-0.0256909	-0.0234198	-0.0248198
216.2	-0.0339169	-0.0233432	1.68191	-0.0232193	-0.0249116	-0.0232174	-0.0248429
216.4	-0.0336621	-0.0233503	1.68339	-0.0229488	-0.0240883	-0.0228049	-0.0244885
216.6	-0.0332566	-0.0232871	1.685	-0.0227398	-0.0234069	-0.02225	-0.0240141
216.8	-0.0328676	-0.0232177	1.68661	-0.0226004	-0.022938	-0.0216984	-0.023492
217	-0.0324695	-0.0231546	1.6879	-0.0226518	-0.022783	-0.0213125	-0.0231223
217.2	-0.0321173	-0.0230801	1.68868	-0.0229313	-0.0229327	-0.0211925	-0.0229905
217.4	-0.0317481	-0.0230316	1.68912	-0.0232488	-0.0233418	-0.0212425	-0.0229334
217.6	-0.0313607	-0.0232564	1.68928	-0.0235318	-0.0239613	-0.0214372	-0.0227787
217.8	-0.03101	-0.0237321	1.68928	-0.0237808	-0.0246308	-0.0216046	-0.0225781
218	-0.0307444	-0.0241836	1.68933	-0.0237219	-0.0251672	-0.0215841	-0.0222433
218.2	-0.0305929	-0.0244096	1.68963	-0.0232047	-0.0253196	-0.0212442	-0.0217056
218.4	-0.030581	-0.0244751	1.69011	-0.0224633	-0.0251964	-0.020785	-0.0211935
218.6	-0.0306049	-0.024248	1.6908	-0.0216373	-0.0249047	-0.0203671	-0.0208557
218.8	-0.0305776	-0.0236916	1.69165	-0.0208486	-0.0247421	-0.02006	-0.0206807
219	-0.0305237	-0.0230266	1.69261	-0.0201943	-0.0245779	-0.0198564	-0.0204978
219.2	-0.0302188	-0.0222416	1.69376	-0.019573	-0.0242819	-0.0196956	-0.0203447
219.4	-0.0295629	-0.0213131	1.69523	-0.0187971	-0.0238195	-0.0193208	-0.02009
219.6	-0.0287035	-0.0203652	1.69695	-0.0179725	-0.0234262	-0.0186739	-0.01975
219.8	-0.0277198	-0.0194408	1.69882	-0.0171174	-0.0230846	-0.0179813	-0.0193954
220	-0.0269196	-0.0186676	1.70068	-0.0163685	-0.0230339	-0.0175643	-0.0192946
220.2	-0.0265755	-0.0183526	1.70239	-0.0158785	-0.0233502	-0.0174472	-0.0194279
220.4	-0.0268659	-0.0185919	1.7037	-0.015854	-0.0239639	-0.0178375	-0.0198082
220.6	-0.0277012	-0.0193226	1.70459	-0.0161804	-0.0246202	-0.0187141	-0.0204157
220.8	-0.0289287	-0.0204468	1.70505	-0.0169184	-0.0252476	-0.0199066	-0.0211654
221	-0.0301481	-0.0216316	1.70539	-0.0178168	-0.0256213	-0.0210614	-0.0217318
221.2	-0.0312158	-0.0227061	1.70559	-0.0188354	-0.025742	-0.0220847	-0.0220485
221.4	-0.0321328	-0.0233203	1.70576	-0.0197262	-0.0255243	-0.0228751	-0.0221293
221.6	-0.0329239	-0.0235114	1.70584	-0.0204549	-0.0251342	-0.0234444	-0.0219818
221.8	-0.0336203	-0.023434	1.70592	-0.0209335	-0.0245546	-0.0238689	-0.0216271
222	-0.0342901	-0.0233063	1.70596	-0.0213708	-0.0239915	-0.0242499	-0.02135
222.2	-0.0348607	-0.0230199	1.7062	-0.0217716	-0.023525	-0.024512	-0.0211452
222.4	-0.0352667	-0.0227374	1.70665	-0.0221731	-0.023279	-0.0245013	-0.0209306
222.6	-0.0354229	-0.0224155	1.70741	-0.0224727	-0.022976	-0.0241698	-0.020665
222.8	-0.0351792	-0.0218081	1.70852	-0.0225547	-0.0225904	-0.0233598	-0.0204521
223	-0.0345408	-0.0208906	1.70998	-0.0223665	-0.0221494	-0.0220127	-0.020172
223.2	-0.0337166	-0.019919	1.71148	-0.0219799	-0.0218355	-0.0204665	-0.0199865
223.4	-0.0328394	-0.0191509	1.71293	-0.0214205	-0.0216017	-0.0190366	-0.0199804
223.6	-0.0319687	-0.0185852	1.71435	-0.0207742	-0.0215772	-0.0178745	-0.0201202
223.8	-0.0312377	-0.0183925	1.71558	-0.0202102	-0.0217104	-0.0170621	-0.0202739
224	-0.0306802	-0.0185883	1.71647	-0.0197894	-0.0219362	-0.0167181	-0.0205534
224.2	-0.0302939	-0.0190096	1.71705	-0.0194912	-0.022163	-0.0167286	-0.0209167
224.4	-0.0299706	-0.0194224	1.71724	-0.0193383	-0.0224635	-0.0170584	-0.0213872
224.6	-0.0296259	-0.0195235	1.71737	-0.0191426	-0.0227321	-0.017478	-0.021801
224.8	-0.0293692	-0.0192486	1.71762	-0.018854	-0.0230524	-0.0180755	-0.0221496
225	-0.0292479	-0.0186182	1.71808	-0.0184342	-0.0233652	-0.0186934	-0.0223125
225.2	-0.0294238	-0.0180453	1.71855	-0.0181175	-0.023776	-0.019424	-0.0224277
225.4	-0.0299092	-0.0176531	1.71906	-0.0180794	-0.0242856	-0.0201591	-0.0225075
225.6	-0.0306047	-0.0175569	1.71955	-0.0184646	-0.0249312	-0.0208788	-0.0227343
225.8	-0.03133	-0.017737	1.72001	-0.0191308	-0.025646	-0.0213454	-0.0230663
226	-0.0321007	-0.0181309	1.7204	-0.0199619	-0.0263633	-0.021655	-0.0234852
226.2	-0.0327707	-0.0185891	1.72086	-0.020778	-0.0269131	-0.0218401	-0.0239637
226.4	-0.0332412	-0.0188994	1.72147	-0.0214106	-0.0271328	-0.0218687	-0.0243855
226.6	-0.0336577	-0.0193127	1.72209	-0.0218999	-0.0271125	-0.0218835	-0.0247044
226.8	-0.0340092	-0.019935	1.72265	-0.0223966	-0.0268978	-0.022011	-0.0249239
227	-0.0342695	-0.0207857	1.72315	-0.0229283	-0.0265027	-0.0222946	-0.0251058
227.2	-0.0342537	-0.0215086	1.72377	-0.0232732	-0.0258191	-0.0225067	-0.0250079
227.4	-0.034077	-0.0222819	1.7245	-0.0234243	-0.0249802	-0.0226054	-0.0246819
227.6	-0.0337484	-0.0229379	1.72528	-0.0233679	-0.0239664	-0.022499	-0.0241241
227.8	-0.0335193	-0.0234494	1.72601	-0.0231387	-0.0229785	-0.022334	-0.0235046
228	-0.0331686	-0.0235956	1.72684	-0.022641	-0.0219716	-0.021987	-0.0227446
228.2	-0.0327572	-0.023428	1.72787	-0.0220154	-0.0211058	-0.0214702	-0.0219489
228.4	-0.032342	-0.0229858	1.72895	-0.0214172	-0.0203436	-0.0208922	-0.0211696
228.6	-0.0320632	-0.0224635	1.72998	-0.0209365	-0.0197676	-0.0202619	-0.0205234
228.8	-0.0318349	-0.0219239	1.73089	-0.0206144	-0.0193708	-0.0196568	-0.0199724
229	-0.031754	-0.0215385	1.73167	-0.0205314	-0.0193475	-0.0191721	-0.0195838
229.2	-0.0316789	-0.0212929	1.73235	-0.0205471	-0.0195773	-0.0187568	-0.0193614
229.4	-0.0315931	-0.0211069	1.73309	-0.0204535	-0.0200274	-0.0183658	-0.019232
229.6	-0.0314164	-0.0209072	1.73389	-0.0203148	-0.0206075	-0.0181476	-0.0192
229.8	-0.0311381	-0.0207816	1.73468	-0.0200803	-0.02126	-0.0181067	-0.0192353
230	-0.0308676	-0.0207534	1.73531	-0.0198567	-0.0220192	-0.0182535	-0.0193072
230.2	-0.0307894	-0.0209592	1.73565	-0.0197722	-0.0229434	-0.0186944	-0.0194416
230.4	-0.0306809	-0.0213132	1.73593	-0.0198426	-0.0238473	-0.0193324	-0.0195733
230.6	-0.0305405	-0.021742	1.73619	-0.0198544	-0.0245937	-0.0201163	-0.0196456
230.8	-0.0303048	-0.022012	1.73667	-0.0196788	-0.0250267	-0.0207408	-0.0195833
231	-0.0301148	-0.0222048	1.73737	-0.0194321	-0.0251823	-0.0213103	-0.0195474
231.2	-0.0300178	-0.022371	1.73819	-0.0192992	-0.0250511	-0.0218274	-0.0196485
231.4	-0.0300843	-0.0226187	1.73898	-0.019314	-0.0248854	-0.0223067	-0.0201346
231.6	-0.0301753	-0.022929	1.73985	-0.0195099	-0.0247804	-0.0224376	-0.0208393
231.8	-0.0305491	-0.0234141	1.74054	-0.0200717	-0.0249409	-0.0224968	-0.0218754
232	-0.0311452	-0.0240451	1.74101	-0.0208806	-0.0252206	-0.0224735	-0.023109
232.2	-0.0319065	-0.024699	1.74136	-0.0216825	-0.0256258	-0.0224357	-0.0244052
232.4	-0.0327058	-0.025319	1.7417	-0.0223787	-0.026071	-0.0224411	-0.0254704
232.6	-0.0336708	-0.0258419	1.74191	-0.022944	-0.0265196	-0.0226759	-0.0264155
232.8	-0.0345108	-0.0261508	1.74217	-0.0233018	-0.0268364	-0.0228902	-0.0270349
233	-0.0351688	-0.0261333	1.74243	-0.0235594	-0.0270378	-0.0230447	-0.0273095
233.2	-0.0355501	-0.0259439	1.74241	-0.023841	-0.027281	-0.0232183	-0.0273387
233.4	-0.0358271	-0.0256803	1.74207	-0.0242103	-0.0275737	-0.0234424	-0.0272029
233.6	-0.0358948	-0.0253712	1.74165	-0.0245487	-0.0278769	-0.0235688	-0.0268746
233.8	-0.0356514	-0.0249555	1.74138	-0.0247489	-0.0279713	-0.0236498	-0.0264183
234	-0.0349419	-0.0244725	1.74161	-0.0246284	-0.0276769	-0.0235449	-0.0258208
234.2	-0.0339517	-0.0237075	1.74247	-0.0241624	-0.026854	-0.02317	-0.0249964
234.4	-0.0327537	-0.0226295	1.74391	-0.023415	-0.0256724	-0.0225572	-0.0241228
234.6	-0.0315323	-0.021415	1.7457	-0.0226278	-0.0243539	-0.0219149	-0.0233361
234.8	-0.0304491	-0.0204243	1.74765	-0.0219008	-0.0231773	-0.0212194	-0.0227354
235	-0.0296191	-0.0197023	1.74949	-0.0212405	-0.0224822	-0.0204851	-0.0222971
235.2	-0.029092	-0.019472	1.75108	-0.0207715	-0.0223247	-0.0197719	-0.0220202
235.4	-0.0288456	-0.0194801	1.75232	-0.0204114	-0.0224818	-0.0192321	-0.0219112
235.6	-0.0287488	-0.0196327	1.75334	-0.0200915	-0.0227257	-0.018866	-0.0219388
235.8	-0.0287852	-0.0196515	1.75426	-0.0197708	-0.0229612	-0.0187227	-0.0219914
236	-0.0289486	-0.0195632	1.75514	-0.0194822	-0.0230767	-0.0187628	-0.0219044
236.2	-0.0292206	-0.0192319	1.75601	-0.019289	-0.0230658	-0.0189181	-0.0217093
236.4	-0.0295549	-0.0189093	1.75685	-0.0193883	-0.0231637	-0.0190133	-0.0213289
236.6	-0.029915	-0.0186038	1.75745	-0.0198997	-0.0234478	-0.0191055	-0.0209075
236.8	-0.0303238	-0.0185605	1.75774	-0.0208219	-0.0239396	-0.0193635	-0.0206625
237	-0.0308122	-0.0188609	1.75794	-0.0221462	-0.0244647	-0.0197829	-0.020795
237.2	-0.0312771	-0.0195446	1.75822	-0.0234263	-0.0249947	-0.0202854	-0.0212077
237.4	-0.0315698	-0.0204336	1.75872	-0.0244883	-0.0253185	-0.0208753	-0.0217411
237.6	-0.0318559	-0.0213737	1.75958	-0.0251311	-0.0254278	-0.0214268	-0.0222134
237.8	-0.0321183	-0.0220208	1.7608	-0.0253331	-0.0251964	-0.0217574	-0.0224871
238	-0.0323659	-0.0223923	1.76218	-0.0251282	-0.024868	-0.0219694	-0.022605
238.2	-0.0325896	-0.022498	1.76359	-0.0247235	-0.0244577	-0.0220866	-0.0226066
238.4	-0.0330779	-0.0226348	1.76483	-0.0242777	-0.0242024	-0.0222926	-0.022679
238.6	-0.0336921	-0.022805	1.76582	-0.0238513	-0.0241608	-0.0225474	-0.0228075
238.8	-0.0344199	-0.0231508	1.76639	-0.0235447	-0.0244911	-0.0229367	-0.0230083
239	-0.0352337	-0.0234986	1.76653	-0.02332	-0.0249837	-0.0233146	-0.0232783
239.2	-0.0360822	-0.0238426	1.76648	-0.0232081	-0.0255857	-0.0236396	-0.0235612
239.4	-0.0366777	-0.0239481	1.76654	-0.0230869	-0.0261505	-0.0236635	-0.0237258
239.6	-0.0369884	-0.02384	1.76671	-0.0228972	-0.0266146	-0.0233629	-0.0237256
239.8	-0.0370072	-0.0234722	1.76712	-0.0227095	-0.0268632	-0.0227207	-0.0236103
240	-0.0367079	-0.0228674	1.76776	-0.0226205	-0.026998	-0.021933	-0.0233979
240.2	-0.0361843	-0.0222	1.76832	-0.0227601	-0.0271216	-0.0212613	-0.0233718
240.4	-0.0356534	-0.021787	1.76864	-0.0231549	-0.0272271	-0.0208863	-0.0236406
240.6	-0.0351964	-0.0216769	1.76887	-0.0238252	-0.0273457	-0.0208877	-0.0241686
240.8	-0.0346313	-0.021758	1.76908	-0.0244491	-0.0274857	-0.0210275	-0.0246878
241	-0.0339059	-0.0218865	1.76937	-0.0249134	-0.0275558	-0.0211855	-0.0250802
241.2	-0.0331473	-0.0219668	1.7698	-0.0251374	-0.0275129	-0.0211879	-0.0252669
241.4	-0.0322337	-0.0217483	1.77037	-0.0250468	-0.0272164	-0.0209644	-0.0251575
241.6	-0.0312992	-0.0214002	1.77085	-0.0247929	-0.0267818	-0.0206505	-0.0249368
241.8	-0.0305632	-0.0210089	1.77105	-0.0245859	-0.026261	-0.0205378	-0.0248958
242	-0.0302616	-0.0208388	1.77092	-0.0245521	-0.025974	-0.0207268	-0.0251745
242.2	-0.0302397	-0.0207229	1.77057	-0.0245534	-0.0259168	-0.0210046	-0.0254665
242.4	-0.0306005	-0.0208486	1.77004	-0.0246787	-0.0262767	-0.0213744	-0.0257839
242.6	-0.0312698	-0.0211907	1.76942	-0.0248788	-0.0268465	-0.0216909	-0.0260854
242.8	-0.03203	-0.0216145	1.7692	-0.0249859	-0.0274895	-0.021791	-0.0261879
243	-0.0326239	-0.0219055	1.76941	-0.024937	-0.0279582	-0.021621	-0.0261539
243.2	-0.0330664	-0.0220734	1.76999	-0.0247808	-0.0281838	-0.0214	-0.0261178
243.4	-0.0333278	-0.0220628	1.77109	-0.0245239	-0.028078	-0.0211524	-0.0260567
243.6	-0.0332972	-0.0217387	1.77269	-0.0241259	-0.0278148	-0.0208552	-0.0258866
243.8	-0.033142	-0.0213792	1.7744	-0.0238362	-0.0276399	-0.0206001	-0.0257869
244	-0.0329204	-0.0212164	1.77618	-0.0237753	-0.0275101	-0.0205081	-0.0255725
244.2	-0.0325169	-0.021168	1.77815	-0.0239296	-0.0273773	-0.0205212	-0.0251911
244.4	-0.0318439	-0.0212026	1.78004	-0.0241859	-0.0273016	-0.0204523	-0.0247181
244.6	-0.0310947	-0.02131	1.78178	-0.0244898	-0.027299	-0.0203934	-0.0242101
244.8	-0.0303598	-0.0214728	1.7833	-0.024702	-0.0272878	-0.0203846	-0.0235985
245	-0.0295908	-0.0214305	1.78453	-0.0245649	-0.0271684	-0.0203252	-0.0229266
245.2	-0.0289019	-0.0213537	1.7854	-0.0242163	-0.0268775	-0.0202528	-0.0224173
245.4	-0.0283674	-0.0211574	1.78608	-0.0237042	-0.0264795	-0.0203021	-0.0220148
245.6	-0.0281027	-0.0210611	1.78658	-0.0231978	-0.0261416	-0.0205356	-0.0217889
245.8	-0.0280453	-0.0208847	1.78699	-0.0226693	-0.025756	-0.0207372	-0.0215502
246	-0.0282491	-0.0208737	1.78742	-0.0223086	-0.0254011	-0.0209671	-0.0214128
246.2	-0.0287793	-0.0210654	1.78768	-0.0221564	-0.0252412	-0.0212338	-0.0213147
246.4	-0.029619	-0.0213785	1.78767	-0.0222022	-0.025235	-0.0214989	-0.0213828
246.6	-0.0305155	-0.0217004	1.78739	-0.0222492	-0.0251694	-0.021728	-0.021598
246.8	-0.0314741	-0.0222292	1.78698	-0.0224163	-0.0251149	-0.0221018	-0.0220453
247	-0.032513	-0.0229233	1.78654	-0.0225782	-0.0251131	-0.0224741	-0.022598
247.2	-0.033505	-0.0237266	1.78619	-0.0228541	-0.0252478	-0.0227502	-0.0233452
247.4	-0.034395	-0.0246929	1.78596	-0.0233393	-0.0253908	-0.0229689	-0.0241932
247.6	-0.0352097	-0.0257833	1.78593	-0.0242099	-0.0255351	-0.0232918	-0.0251519
247.8	-0.0358229	-0.0267525	1.78607	-0.0252566	-0.0256863	-0.0235937	-0.026179
248	-0.0363748	-0.0275549	1.78618	-0.0264854	-0.0259814	-0.0239125	-0.0273481
248.2	-0.0368255	-0.0280663	1.78642	-0.0275654	-0.0264039	-0.0242777	-0.0283485
248.4	-0.0371227	-0.0283116	1.78705	-0.0282594	-0.0268394	-0.0246155	-0.0291061
248.6	-0.0371002	-0.0282625	1.78807	-0.0284484	-0.0271231	-0.024605	-0.0295571
248.8	-0.0368159	-0.028097	1.78939	-0.0283052	-0.0271542	-0.0243599	-0.0297529
249	-0.0362562	-0.0278575	1.79088	-0.0278987	-0.0269808	-0.024068	-0.0296272
249.2	-0.0355646	-0.0275594	1.79235	-0.0273861	-0.0265814	-0.0238679	-0.0294007
249.4	-0.0347682	-0.0270946	1.79358	-0.026814	-0.0260503	-0.0236155	-0.0290288
249.6	-0.0340321	-0.0265665	1.79456	-0.026194	-0.0254982	-0.0234224	-0.0284836
249.8	-0.0334667	-0.0259768	1.79523	-0.0255789	-0.0251585	-0.0232244	-0.0278295
250	-0.0329163	-0.0251401	1.7958	-0.0248333	-0.0248409	-0.0228681	-0.0270329
250.2	-0.0323465	-0.0241695	1.7964	-0.0239026	-0.0244532	-0.0222249	-0.0260003
250.4	-0.031906	-0.0232433	1.79697	-0.0230828	-0.024113	-0.0215358	-0.0249787
250.6	-0.031627	-0.0223003	1.79738	-0.0224106	-0.0239128	-0.0208291	-0.0241389
250.8	-0.0313718	-0.021295	1.79785	-0.0218307	-0.0236419	-0.0200942	-0.0235175
251	-0.0312285	-0.0204236	1.79842	-0.0213731	-0.0232592	-0.0193847	-0.0230226
251.2	-0.0312948	-0.0198033	1.79901	-0.0210924	-0.0229836	-0.0189883	-0.0227564
251.4	-0.0315082	-0.0194408	1.79962	-0.0208429	-0.022971	-0.0188354	-0.0226144
251.6	-0.0319082	-0.0192599	1.80041	-0.0205897	-0.0232305	-0.0189408	-0.0224899
251.8	-0.0325027	-0.0192656	1.80134	-0.0203358	-0.0238058	-0.0192711	-0.0222652
252	-0.0331994	-0.0193931	1.80254	-0.0201152	-0.0245839	-0.0196322	-0.0219922
252.2	-0.033875	-0.0196433	1.80373	-0.0200913	-0.0254308	-0.0198212	-0.0217465
252.4	-0.0344338	-0.0199527	1.80491	-0.0201626	-0.026032	-0.0198695	-0.021372
252.6	-0.0348123	-0.0203142	1.806	-0.0203266	-0.0263258	-0.0198588	-0.0208915
252.8	-0.0349593	-0.0206447	1.80712	-0.0205793	-0.0263537	-0.0198777	-0.0203835
253	-0.0348559	-0.0209012	1.80813	-0.0208863	-0.0262743	-0.0199187	-0.0199009
253.2	-0.0345096	-0.0208997	1.80924	-0.0211671	-0.0261241	-0.0199971	-0.0192487
253.4	-0.0340185	-0.0206392	1.81042	-0.0215613	-0.0260424	-0.0201556	-0.0187068
253.6	-0.0332881	-0.0201333	1.81169	-0.0219308	-0.0258923	-0.0201861	-0.0181715
253.8	-0.0324507	-0.0195298	1.81285	-0.0222316	-0.0256504	-0.0200152	-0.0177068
254	-0.0316978	-0.0189223	1.81365	-0.022528	-0.0252988	-0.0198566	-0.0174398
254.2	-0.0311299	-0.0184907	1.8141	-0.0226911	-0.0248758	-0.019787	-0.0175432
254.4	-0.0306916	-0.0182464	1.81446	-0.0225655	-0.0242607	-0.0197927	-0.0178258
254.6	-0.0305258	-0.0183912	1.81456	-0.0223714	-0.0236866	-0.0201068	-0.0182963
254.8	-0.0307437	-0.0189483	1.81427	-0.0221566	-0.0233474	-0.0209274	-0.0190636
255	-0.0313583	-0.0197584	1.81376	-0.0219428	-0.0234094	-0.02213	-0.0201565
255.2	-0.0322349	-0.0206361	1.81325	-0.0217284	-0.0236917	-0.0235036	-0.0213
255.4	-0.0333324	-0.0215429	1.81264	-0.0217317	-0.024317	-0.0248369	-0.0224324
255.6	-0.0345995	-0.0223881	1.812	-0.0218781	-0.0251448	-0.0259781	-0.0235523
255.8	-0.0358411	-0.0230869	1.81143	-0.02211	-0.0259865	-0.0268172	-0.0246358
256	-0.036814	-0.0235778	1.81109	-0.0222462	-0.0266261	-0.0272963	-0.0254279
256.2	-0.0373899	-0.0237645	1.81104	-0.022247	-0.0271399	-0.0274179	-0.026028
256.4	-0.0375552	-0.0236695	1.81121	-0.0220331	-0.0274331	-0.0273669	-0.0264173
256.6	-0.0372798	-0.023186	1.81161	-0.0216262	-0.0275663	-0.0271472	-0.0266128
256.8	-0.0366221	-0.0223129	1.81244	-0.0211232	-0.0274566	-0.0267063	-0.0264231
257	-0.035647	-0.0213653	1.81356	-0.0206311	-0.0270331	-0.0261139	-0.0260389
257.2	-0.0345054	-0.0203766	1.8149	-0.0200862	-0.0261775	-0.0252502	-0.0253907
257.4	-0.0334128	-0.019443	1.81648	-0.0195492	-0.0250431	-0.0241182	-0.0246366
257.6	-0.0324983	-0.0187333	1.81802	-0.0192028	-0.0237606	-0.0228735	-0.0239428
257.8	-0.0316577	-0.0183978	1.81933	-0.019027	-0.0225788	-0.0217216	-0.0233808
258	-0.0308257	-0.0181769	1.82051	-0.0189052	-0.0214283	-0.0206329	-0.0227243
258.2	-0.0301011	-0.0182997	1.82137	-0.0189976	-0.0204937	-0.0198872	-0.0221355
258.4	-0.0296538	-0.018675	1.82187	-0.0193201	-0.0199841	-0.0195594	-0.0217857
258.6	-0.0294733	-0.019255	1.82228	-0.019756	-0.0199163	-0.0195349	-0.0215441
258.8	-0.0296012	-0.01984	1.82274	-0.0203252	-0.0201902	-0.0196793	-0.0213267
259	-0.0300672	-0.0205219	1.82309	-0.0211639	-0.0209944	-0.0200873	-0.0213673
259.2	-0.030909	-0.0213099	1.82314	-0.0221136	-0.0222124	-0.0207815	-0.0217608
259.4	-0.0317684	-0.0221474	1.82306	-0.0230367	-0.0236202	-0.0216407	-0.0223096
259.6	-0.0325165	-0.0228953	1.82285	-0.0238317	-0.0251259	-0.0226237	-0.0229574
259.8	-0.033062	-0.0236247	1.82259	-0.0243204	-0.0266064	-0.023691	-0.0237196
260	-0.0335624	-0.0243111	1.8223	-0.0245626	-0.0280189	-0.0248108	-0.0245678
260.2	-0.0339333	-0.0248186	1.82225	-0.0247497	-0.0294374	-0.0258485	-0.0253738
260.4	-0.0342663	-0.0251047	1.82249	-0.0248404	-0.0306557	-0.0268045	-0.0260901
260.6	-0.0347067	-0.0254239	1.82278	-0.0249268	-0.0316937	-0.0277515	-0.0268659
260.8	-0.0356221	-0.0257203	1.823	-0.0251635	-0.0325944	-0.0287018	-0.0276543
261	-0.0366521	-0.0259832	1.82326	-0.025445	-0.0333464	-0.0294942	-0.0282374
261.2	-0.0374746	-0.0261579	1.82365	-0.0255772	-0.0337621	-0.0299745	-0.0285604
261.4	-0.0378634	-0.0263067	1.82417	-0.0255013	-0.0338323	-0.0301242	-0.0285206
261.6	-0.0378643	-0.0262324	1.82508	-0.0251286	-0.0333918	-0.0298575	-0.028014
261.8	-0.0373999	-0.0260027	1.82637	-0.0245022	-0.0326248	-0.0292035	-0.0272131
262	-0.0368684	-0.0256206	1.82777	-0.0237913	-0.0316715	-0.0283001	-0.0263133
262.2	-0.0364497	-0.0252737	1.82905	-0.0231181	-0.0307349	-0.0273823	-0.0253599
262.4	-0.0362779	-0.0249277	1.83012	-0.0224491	-0.0299692	-0.026513	-0.0245628
262.6	-0.0361577	-0.024846	1.83081	-0.0217827	-0.0294334	-0.025778	-0.0239935
262.8	-0.0361122	-0.0250464	1.83096	-0.0212189	-0.029096	-0.0252901	-0.0236988
263	-0.0359066	-0.0254876	1.83084	-0.0207763	-0.0288038	-0.0250388	-0.02372
263.2	-0.0355389	-0.025942	1.83072	-0.0203182	-0.028483	-0.0248569	-0.0240165
263.4	-0.0350094	-0.026419	1.83073	-0.0199505	-0.0281723	-0.0246599	-0.0244713
263.6	-0.0344536	-0.0265136	1.831	-0.0197295	-0.0279357	-0.0243132	-0.0249994
263.8	-0.0337858	-0.0261822	1.83171	-0.0195538	-0.0275892	-0.0237112	-0.0254007
264	-0.0332675	-0.0255537	1.83272	-0.019292	-0.0271945	-0.0229805	-0.0255448
264.2	-0.0330965	-0.0248983	1.83375	-0.0191789	-0.0268917	-0.0222996	-0.0254783
264.4	-0.0333418	-0.0243596	1.83465	-0.0192636	-0.0266612	-0.0218301	-0.0252578
264.6	-0.0335113	-0.0238593	1.83575	-0.0193944	-0.0263456	-0.0213776	-0.0247396
264.8	-0.0335438	-0.0234435	1.83706	-0.0195671	-0.0259018	-0.0209264	-0.0241089
265	-0.0332222	-0.0229451	1.83851	-0.0198493	-0.0253691	-0.0204494	-0.0234022
265.2	-0.0326329	-0.0222735	1.84008	-0.0201539	-0.0247216	-0.0199048	-0.0226555
265.4	-0.0317667	-0.0213782	1.84183	-0.0203675	-0.02396	-0.019094	-0.0217621
265.6	-0.0311513	-0.0206488	1.84325	-0.0207266	-0.0233617	-0.018477	-0.0209997
265.8	-0.0309218	-0.020149	1.84414	-0.0211674	-0.0232996	-0.0182637	-0.020437
266	-0.03123	-0.0201564	1.84439	-0.021657	-0.0238365	-0.0185971	-0.0202258
266.2	-0.0318457	-0.0206167	1.84421	-0.0221348	-0.0247306	-0.0193877	-0.0202886
266.4	-0.0327486	-0.0214158	1.84355	-0.0228093	-0.0258858	-0.0206458	-0.0207486
266.6	-0.0336455	-0.0223294	1.84275	-0.0234446	-0.0269908	-0.0219841	-0.0214747
266.8	-0.034456	-0.0232483	1.84199	-0.0240225	-0.0278857	-0.0231796	-0.0222574
267	-0.0350983	-0.0238959	1.84143	-0.0244461	-0.0286006	-0.0240633	-0.0229452
267.2	-0.0355611	-0.0242176	1.84115	-0.0246334	-0.0291575	-0.024586	-0.0235581
267.4	-0.035841	-0.0244134	1.84113	-0.0245659	-0.0295607	-0.024775	-0.0239727
267.6	-0.0361355	-0.0246279	1.84118	-0.0244637	-0.0299513	-0.0249223	-0.0241996
267.8	-0.0364428	-0.0249207	1.84117	-0.024385	-0.0303318	-0.0251156	-0.0243948
268	-0.0366358	-0.0253374	1.84128	-0.0243004	-0.0304962	-0.0252875	-0.0246783
268.2	-0.036623	-0.0256701	1.84157	-0.0242761	-0.0303564	-0.0253294	-0.0248799
268.4	-0.0363695	-0.0257372	1.84205	-0.0242022	-0.0299236	-0.0251866	-0.0250648
268.6	-0.0357156	-0.0253297	1.8429	-0.0239022	-0.0292147	-0.0246031	-0.0250953
268.8	-0.0347336	-0.0245838	1.84419	-0.0233711	-0.0282519	-0.0236633	-0.0248173
269	-0.0336941	-0.0237658	1.84561	-0.0227783	-0.02732	-0.0226493	-0.0242549
269.2	-0.0329427	-0.023193	1.84678	-0.0223273	-0.0267304	-0.0219332	-0.0237738
269.4	-0.032634	-0.0229236	1.84759	-0.022077	-0.0264648	-0.0216445	-0.0235455
269.6	-0.0326988	-0.0229229	1.84809	-0.0220498	-0.0262848	-0.0217152	-0.0234394
269.8	-0.03307	-0.022981	1.84848	-0.0220517	-0.0260411	-0.0217988	-0.0234678
270	-0.0335974	-0.0229755	1.84889	-0.0220542	-0.0256544	-0.0216702	-0.0236219
270.2	-0.0341073	-0.0229037	1.84945	-0.0219022	-0.0250557	-0.0212539	-0.0238365
270.4	-0.0345716	-0.0227248	1.85022	-0.0216449	-0.0244433	-0.0205881	-0.0239311
270.6	-0.0350512	-0.0225516	1.85107	-0.0212457	-0.0240531	-0.0198605	-0.0240563
270.8	-0.0354986	-0.0225236	1.85184	-0.0209847	-0.0239809	-0.0192961	-0.0243781
271	-0.0358768	-0.0226338	1.85247	-0.0209743	-0.0240506	-0.0189914	-0.0248235
271.2	-0.0362855	-0.0228216	1.8529	-0.0212324	-0.0241663	-0.0190151	-0.0253197
271.4	-0.0365869	-0.0230498	1.85315	-0.0215273	-0.0242656	-0.0192893	-0.0258647
271.6	-0.0366768	-0.0232545	1.85325	-0.0218433	-0.0243278	-0.0197063	-0.0265617
271.8	-0.0366233	-0.0234676	1.8531	-0.0221602	-0.0244932	-0.0202537	-0.0272553
272	-0.0364852	-0.0237764	1.85279	-0.0223461	-0.0248772	-0.0207895	-0.0278425
272.2	-0.0361814	-0.0242608	1.85246	-0.0223266	-0.0254816	-0.0213534	-0.0282116
272.4	-0.0358194	-0.0250711	1.852	-0.0223494	-0.0262355	-0.0221332	-0.0284285
272.6	-0.0356839	-0.0262786	1.85132	-0.0226131	-0.0270261	-0.0231649	-0.0286196
272.8	-0.0357227	-0.0275941	1.85068	-0.0231126	-0.0276223	-0.0242301	-0.028783
273	-0.0359737	-0.0287903	1.85014	-0.0238949	-0.0279589	-0.0254021	-0.0290139
273.2	-0.0362831	-0.0295729	1.84994	-0.0248046	-0.0280578	-0.0262628	-0.0291394
273.4	-0.0367271	-0.0299885	1.85021	-0.0255938	-0.0279603	-0.0267385	-0.0292782
273.6	-0.037052	-0.0299836	1.85113	-0.0262143	-0.027699	-0.0268476	-0.0293086
273.8	-0.0372707	-0.0297491	1.85247	-0.0265765	-0.0273405	-0.026774	-0.0292008
274	-0.0373953	-0.0292228	1.85408	-0.0266125	-0.0269983	-0.0263739	-0.0288083
274.2	-0.0374797	-0.0286661	1.85566	-0.0264885	-0.0266302	-0.0258997	-0.028371
274.4	-0.0375097	-0.0279808	1.85712	-0.0264545	-0.0263506	-0.0254183	-0.0279228
274.6	-0.0375881	-0.0272919	1.85832	-0.0264575	-0.0262539	-0.0250704	-0.0274568
274.8	-0.0378174	-0.0265893	1.85911	-0.0265366	-0.0265537	-0.0248384	-0.0269958
275	-0.0379349	-0.0259017	1.85972	-0.0266672	-0.0272364	-0.0247271	-0.0266204
275.2	-0.0380049	-0.0252628	1.86018	-0.0268955	-0.028338	-0.0246848	-0.026365
275.4	-0.0379865	-0.0248852	1.86048	-0.0271071	-0.0296908	-0.0247159	-0.0260803
275.6	-0.038023	-0.0248157	1.8606	-0.0272503	-0.031123	-0.0248436	-0.0257774
275.8	-0.0380403	-0.025089	1.86067	-0.0272924	-0.0324023	-0.0252031	-0.0255237
276	-0.0382039	-0.0255897	1.86046	-0.027377	-0.0333388	-0.0258021	-0.0253638
276.2	-0.0385246	-0.0262697	1.85998	-0.0274596	-0.0339282	-0.0265663	-0.0252605
276.4	-0.0389462	-0.0269022	1.85939	-0.0275879	-0.0342849	-0.0273758	-0.0251795
276.6	-0.0392458	-0.0273275	1.8588	-0.0277173	-0.034376	-0.0279944	-0.0249988
276.8	-0.0393142	-0.0274492	1.85844	-0.0277689	-0.0341924	-0.0281895	-0.0247519
277	-0.0391574	-0.0274575	1.85849	-0.0276859	-0.03376	-0.0280624	-0.0245118
277.2	-0.0387786	-0.0272889	1.85895	-0.0276323	-0.0331965	-0.0277079	-0.0242847
277.4	-0.0381662	-0.0268685	1.85976	-0.0274239	-0.0322951	-0.0270859	-0.0240326
277.6	-0.0375346	-0.0261512	1.86082	-0.0270881	-0.0310845	-0.0262534	-0.0238011
277.8	-0.0368964	-0.0252681	1.86204	-0.0266925	-0.0295676	-0.0253221	-0.0235495
278	-0.0363328	-0.0243745	1.86339	-0.0262831	-0.02801	-0.024435	-0.0233409
278.2	-0.0357501	-0.0235224	1.86491	-0.0257085	-0.0264636	-0.0235577	-0.0231295
278.4	-0.0353108	-0.0227776	1.8665	-0.0251476	-0.0251598	-0.0228182	-0.0230378
278.6	-0.034973	-0.0221902	1.8681	-0.0247174	-0.0242826	-0.0223858	-0.0232286
278.8	-0.0349664	-0.0218835	1.86957	-0.0244687	-0.0238609	-0.0223364	-0.0237317
279	-0.0351075	-0.0217807	1.87082	-0.0242932	-0.0237071	-0.022605	-0.0243509
279.2	-0.0355201	-0.0218213	1.87174	-0.0241755	-0.0237621	-0.0232931	-0.0251088
279.4	-0.0360538	-0.0220905	1.8723	-0.0241265	-0.0240608	-0.0242908	-0.0259594
279.6	-0.0366435	-0.0225615	1.87244	-0.0241286	-0.02452	-0.0254577	-0.0266911
279.8	-0.0371011	-0.0232034	1.87229	-0.024021	-0.0251131	-0.0265798	-0.0271217
280	-0.037415	-0.023799	1.87204	-0.0238337	-0.0257252	-0.0274369	-0.0272131
280.2	-0.0374384	-0.0242793	1.87181	-0.0236938	-0.0262917	-0.0278724	-0.02691
280.4	-0.037329	-0.0246238	1.87161	-0.0237228	-0.0268177	-0.0279362	-0.0263533
280.6	-0.0371022	-0.0247778	1.8716	-0.0238817	-0.0273019	-0.0276153	-0.025572
280.8	-0.0367176	-0.0244926	1.87178	-0.0241972	-0.0276985	-0.0270083	-0.0246561
281	-0.036203	-0.0238614	1.87212	-0.0245479	-0.0279399	-0.0263054	-0.02371
281.2	-0.0357403	-0.0231673	1.87257	-0.0248346	-0.0280849	-0.0255912	-0.0228348
281.4	-0.0351933	-0.0224937	1.87318	-0.0249184	-0.0279854	-0.0247718	-0.0218931
281.6	-0.0346934	-0.0220261	1.87388	-0.0247584	-0.0277337	-0.0240173	-0.0211006
281.8	-0.0343146	-0.0217158	1.87462	-0.0243388	-0.0274214	-0.0233902	-0.0205551
282	-0.0343107	-0.0217884	1.87517	-0.0238933	-0.0274744	-0.0230027	-0.020494
282.2	-0.0345418	-0.0220745	1.87549	-0.0235846	-0.0279031	-0.022715	-0.0209356
282.4	-0.03504	-0.0224382	1.87566	-0.0233871	-0.0286165	-0.0225106	-0.0217152
282.6	-0.035517	-0.0227146	1.87578	-0.0232183	-0.0293658	-0.0222335	-0.0226179
282.8	-0.0360662	-0.0229811	1.87591	-0.0231349	-0.0301226	-0.0219124	-0.0235907
283	-0.0365104	-0.0231722	1.87621	-0.0231803	-0.0307298	-0.0214856	-0.0243518
283.2	-0.0368386	-0.0232311	1.87671	-0.0232032	-0.0309981	-0.0211272	-0.0247009
283.4	-0.0369824	-0.0232534	1.87728	-0.0231871	-0.0309952	-0.0209336	-0.0247484
283.6	-0.0370422	-0.0233635	1.8778	-0.023309	-0.0307577	-0.0210615	-0.0246545
283.8	-0.0369308	-0.0235871	1.87826	-0.0237187	-0.0304363	-0.021472	-0.0244167
284	-0.0368163	-0.0238751	1.87856	-0.0242962	-0.0300567	-0.0219998	-0.0241238
284.2	-0.0366851	-0.024254	1.8788	-0.0249274	-0.0297955	-0.022648	-0.0238849
284.4	-0.0365011	-0.0246498	1.87903	-0.0255183	-0.0296882	-0.0233948	-0.0236705
284.6	-0.0363733	-0.025106	1.87942	-0.0259742	-0.0298262	-0.0241955	-0.0234072
284.8	-0.0363497	-0.0257817	1.87979	-0.0262518	-0.0300998	-0.0249698	-0.0232291
285	-0.0364077	-0.0265504	1.88004	-0.0262762	-0.0302867	-0.0257612	-0.0231835
285.2	-0.0365365	-0.0273498	1.88022	-0.0260592	-0.030379	-0.0264838	-0.0233604
285.4	-0.0367341	-0.0280922	1.88041	-0.0256883	-0.0304553	-0.0271469	-0.0238576
285.6	-0.0369944	-0.0288763	1.88038	-0.025409	-0.030793	-0.0276778	-0.024797
285.8	-0.0373417	-0.0295087	1.88025	-0.0252996	-0.0312757	-0.0280668	-0.0259771
286	-0.0378612	-0.0300308	1.88016	-0.0253407	-0.0319273	-0.0283376	-0.0271976
286.2	-0.0385317	-0.0304586	1.88019	-0.0255087	-0.0324813	-0.0284313	-0.0284066
286.4	-0.0393789	-0.0308314	1.88032	-0.0258438	-0.032815	-0.028414	-0.029543
286.6	-0.0402229	-0.0310608	1.88062	-0.0261475	-0.032766	-0.0283257	-0.0303937
286.8	-0.0408647	-0.031095	1.88108	-0.0261795	-0.0322882	-0.0283759	-0.0309617
287	-0.0411812	-0.031139	1.88161	-0.026107	-0.0314812	-0.0285099	-0.0314183
287.2	-0.0414216	-0.0312836	1.88194	-0.0261247	-0.0306063	-0.0288247	-0.0318167
287.4	-0.0417062	-0.0314886	1.88201	-0.0263109	-0.0299414	-0.0291185	-0.0321322
287.6	-0.042061	-0.0316989	1.88199	-0.0265344	-0.0293803	-0.0292473	-0.0322952
287.8	-0.04228	-0.031881	1.88202	-0.0267153	-0.0289919	-0.0290271	-0.032286
288	-0.0422457	-0.0317831	1.88216	-0.0267451	-0.0286939	-0.0285367	-0.0319404
288.2	-0.0418272	-0.0313187	1.88256	-0.0265352	-0.0284611	-0.0278164	-0.0312496
288.4	-0.0410059	-0.0306352	1.88305	-0.0261492	-0.0281497	-0.027066	-0.0303945
288.6	-0.039891	-0.0296774	1.88356	-0.0256649	-0.027844	-0.0264498	-0.029563
288.8	-0.0386593	-0.0285341	1.88408	-0.0253006	-0.0276273	-0.0259352	-0.0287946
289	-0.0375082	-0.0273798	1.88457	-0.0251574	-0.0276993	-0.0256574	-0.0282689
289.2	-0.0366009	-0.0263913	1.88497	-0.0253345	-0.0281018	-0.0256005	-0.0279835
289.4	-0.0358829	-0.0255599	1.88542	-0.0256472	-0.0286886	-0.0256895	-0.0277189
289.6	-0.0353063	-0.0249377	1.88599	-0.025926	-0.0292931	-0.0257296	-0.0274027
289.8	-0.0348315	-0.0246036	1.8866	-0.0260507	-0.029699	-0.0258134	-0.0272038
290	-0.0343644	-0.0245207	1.88734	-0.0259439	-0.0298415	-0.0258244	-0.0270439
290.2	-0.033808	-0.0245644	1.88817	-0.0255336	-0.0296014	-0.0258196	-0.0267897
290.4	-0.0333285	-0.0245944	1.88913	-0.0249145	-0.0289668	-0.0259335	-0.0265375
290.6	-0.0330547	-0.0246935	1.89009	-0.0242931	-0.0280671	-0.0260922	-0.026317
290.8	-0.0332386	-0.0249411	1.89097	-0.023781	-0.0272441	-0.0263056	-0.026059
291	-0.0337581	-0.0252102	1.89179	-0.0233899	-0.026544	-0.0265297	-0.0257162
291.2	-0.0343572	-0.0254213	1.89271	-0.0230442	-0.0260176	-0.0266972	-0.0253022
291.4	-0.0349436	-0.0256459	1.89364	-0.0227805	-0.0258446	-0.0266996	-0.0248651
291.6	-0.0356006	-0.025906	1.89441	-0.0226612	-0.0259952	-0.0268337	-0.0244012
291.8	-0.0362651	-0.0259902	1.89519	-0.0225699	-0.0263424	-0.0269043	-0.0238255
292	-0.0369757	-0.0260077	1.89591	-0.0226429	-0.0267546	-0.0268912	-0.023255
292.2	-0.0377892	-0.0260255	1.89645	-0.0229241	-0.0271732	-0.0267253	-0.0228688
292.4	-0.0385753	-0.0260679	1.89672	-0.0234413	-0.0275444	-0.026389	-0.022652
292.6	-0.0391697	-0.0260505	1.89686	-0.0241216	-0.0280042	-0.0258874	-0.0225931
292.8	-0.0395518	-0.0260632	1.89682	-0.0249865	-0.0284812	-0.0254373	-0.0228093
293	-0.0396714	-0.0261159	1.89652	-0.0257986	-0.0289996	-0.0250282	-0.0232553
293.2	-0.0396726	-0.0263183	1.89603	-0.0265159	-0.0296114	-0.0247578	-0.023914
293.4	-0.039498	-0.0265948	1.89557	-0.0270225	-0.0302044	-0.0247012	-0.0246698
293.6	-0.0391485	-0.0268238	1.89523	-0.0273774	-0.030635	-0.0247563	-0.0255391
293.8	-0.0385956	-0.0269025	1.89496	-0.0275756	-0.0306927	-0.0249217	-0.0263508
294	-0.0380124	-0.0268832	1.89485	-0.0276368	-0.0304486	-0.0252154	-0.0271199
294.2	-0.0372617	-0.0266532	1.89506	-0.0274695	-0.029887	-0.0254406	-0.0275327
294.4	-0.0366118	-0.0262908	1.89551	-0.0272297	-0.0291895	-0.0255667	-0.0276879
294.6	-0.0360818	-0.025864	1.89609	-0.0270323	-0.0284551	-0.0256551	-0.0275689
294.8	-0.0356787	-0.0254557	1.89686	-0.026842	-0.0279831	-0.0255232	-0.0272341
295	-0.0353434	-0.0250368	1.89789	-0.026519	-0.0275817	-0.0251214	-0.026621
295.2	-0.0351643	-0.0245575	1.89884	-0.0261334	-0.0271821	-0.0245683	-0.0259714
295.4	-0.0349269	-0.0240058	1.8998	-0.0255777	-0.0265995	-0.0237723	-0.0252331
295.6	-0.034693	-0.0235911	1.90072	-0.0248964	-0.0258778	-0.0229182	-0.0245342
295.8	-0.034384	-0.0234429	1.90152	-0.0241265	-0.0250302	-0.022165	-0.0239785
296	-0.0340197	-0.0236416	1.90203	-0.0235621	-0.0244415	-0.0216781	-0.0237009
296.2	-0.0335787	-0.0242179	1.90251	-0.0231849	-0.0243174	-0.0215033	-0.0236295
296.4	-0.0332066	-0.0251893	1.90284	-0.0229211	-0.02468	-0.0217428	-0.0238639
296.6	-0.0329917	-0.0263425	1.90311	-0.0226236	-0.0255669	-0.0221925	-0.0243228
296.8	-0.0330888	-0.0275843	1.90337	-0.0223523	-0.0269278	-0.0228594	-0.0248602
297	-0.0333769	-0.0286476	1.90377	-0.0220921	-0.0284849	-0.0236728	-0.0253121
297.2	-0.0339018	-0.0295814	1.9041	-0.0219365	-0.0299675	-0.0246236	-0.0258417
297.4	-0.0345673	-0.0303286	1.90422	-0.0219669	-0.0313769	-0.0255627	-0.0262817
297.6	-0.0353125	-0.0310239	1.9041	-0.0221754	-0.0326392	-0.0264362	-0.0265449
297.8	-0.0360657	-0.0314128	1.90388	-0.0225557	-0.0336309	-0.0271487	-0.0265982
298	-0.0369574	-0.0316371	1.90349	-0.0231538	-0.0343026	-0.0277597	-0.0267265
298.2	-0.0378104	-0.0317681	1.90323	-0.0239151	-0.0346305	-0.0282103	-0.0268131
298.4	-0.0385179	-0.0317109	1.90325	-0.0245322	-0.0345632	-0.0283869	-0.0267788
298.6	-0.0390282	-0.0313304	1.90358	-0.0249257	-0.0339818	-0.0284789	-0.0267524
298.8	-0.0393349	-0.0309226	1.90391	-0.0251675	-0.0329364	-0.0284905	-0.0268931
299	-0.0392967	-0.030547	1.90443	-0.0251261	-0.031473	-0.0283406	-0.026959
299.2	-0.0390375	-0.0301133	1.90493	-0.0247786	-0.0298842	-0.0281501	-0.026901
299.4	-0.0386149	-0.0297311	1.90538	-0.0243523	-0.0283303	-0.0280819	-0.0269586
299.6	-0.0379923	-0.0294848	1.90583	-0.0239699	-0.0270505	-0.0279052	-0.0270613
299.8	-0.0370437	-0.0292079	1.90653	-0.0235302	-0.0260687	-0.0275144	-0.0269942
300	-0.0359895	-0.0288147	1.90737	-0.0231183	-0.0254998	-0.0269883	-0.0267988
300.2	-0.0351742	-0.0283387	1.90825	-0.0229321	-0.0254322	-0.0264244	-0.0266565
300.4	-0.0347266	-0.0277949	1.9092	-0.0229643	-0.025855	-0.0258383	-0.0263845
300.6	-0.0346957	-0.0272521	1.91002	-0.0232586	-0.026615	-0.0254525	-0.0260773
300.8	-0.0352147	-0.0268118	1.91044	-0.0237955	-0.0276939	-0.0253741	-0.0258908
301	-0.036099	-0.0265293	1.91043	-0.024536	-0.029007	-0.0254696	-0.0258654
301.2	-0.0370731	-0.0263985	1.91018	-0.0253359	-0.0302465	-0.0256036	-0.0258925
301.4	-0.0381175	-0.026369	1.90979	-0.0263195	-0.0313279	-0.0257508	-0.0262518
301.6	-0.0390749	-0.0264295	1.90944	-0.0272504	-0.032146	-0.025812	-0.0268302
301.8	-0.039766	-0.0265067	1.90946	-0.027949	-0.0325612	-0.0257026	-0.0273133
302	-0.0401087	-0.0264411	1.90991	-0.0282525	-0.0324978	-0.0254208	-0.0274507
302.2	-0.0401607	-0.0262517	1.91066	-0.0282784	-0.032141	-0.0250935	-0.0274578
302.4	-0.0399006	-0.026093	1.91156	-0.027917	-0.0314331	-0.0247062	-0.027289
302.6	-0.0394032	-0.0257539	1.91261	-0.0271778	-0.0303674	-0.02425	-0.0269129
302.8	-0.0387791	-0.0253247	1.9136	-0.026303	-0.0291265	-0.0238857	-0.0265709
303	-0.0382422	-0.0249474	1.91447	-0.0255609	-0.0279602	-0.0237062	-0.0265117
303.2	-0.0376946	-0.0246498	1.9152	-0.0249091	-0.0269085	-0.0234221	-0.0264086
303.4	-0.0371499	-0.0242814	1.91588	-0.0243966	-0.0260365	-0.0230945	-0.0261137
303.6	-0.0367301	-0.0240431	1.91636	-0.0242014	-0.0255573	-0.0228486	-0.0257697
303.8	-0.0366527	-0.0239584	1.91659	-0.0243331	-0.025548	-0.0227735	-0.0255184
304	-0.0368774	-0.0241822	1.91665	-0.0246131	-0.0258554	-0.0228992	-0.0252291
304.2	-0.0374908	-0.0248174	1.91662	-0.0251486	-0.0264675	-0.0234066	-0.0250953
304.4	-0.0383132	-0.025753	1.91667	-0.0258249	-0.0272094	-0.0240382	-0.025083
304.6	-0.0391944	-0.0268864	1.91687	-0.0265561	-0.0279541	-0.0246665	-0.0251766
304.8	-0.0399942	-0.0280965	1.91733	-0.0273143	-0.028692	-0.025138	-0.0252405
305	-0.0406483	-0.0290957	1.91796	-0.0279997	-0.0294344	-0.0252659	-0.0252854
305.2	-0.0408899	-0.0296306	1.91871	-0.0282337	-0.029979	-0.0250698	-0.025097
305.4	-0.0407382	-0.0297147	1.91959	-0.0279633	-0.0303294	-0.0247869	-0.0246524
305.6	-0.0402196	-0.0295585	1.92058	-0.0273961	-0.0305139	-0.0245339	-0.0241612
305.8	-0.0395347	-0.0294417	1.9215	-0.0266694	-0.0306593	-0.024454	-0.0239073
306	-0.0387801	-0.0294034	1.92234	-0.0259194	-0.0306747	-0.0245715	-0.023894
306.2	-0.0379879	-0.0294227	1.92324	-0.0252225	-0.0304488	-0.0247097	-0.0241494
306.4	-0.0372374	-0.0295384	1.92393	-0.0247509	-0.0301995	-0.0248166	-0.0247112
306.6	-0.0366692	-0.0295313	1.92436	-0.0244091	-0.0300252	-0.0248263	-0.0252652
306.8	-0.0360511	-0.0291924	1.92466	-0.0240768	-0.0297701	-0.0246874	-0.02549
307	-0.0353776	-0.0285977	1.92495	-0.0238626	-0.0295373	-0.0246025	-0.0255207
307.2	-0.0348134	-0.0279512	1.92489	-0.0239708	-0.0296323	-0.0247115	-0.025563
307.4	-0.0346534	-0.0274683	1.92443	-0.0244546	-0.0301527	-0.0252194	-0.0257485
307.6	-0.0348988	-0.0273421	1.92371	-0.025205	-0.031	-0.0260465	-0.026158
307.8	-0.035534	-0.027577	1.92292	-0.0262627	-0.0320816	-0.0269824	-0.0268453
308	-0.0363197	-0.027901	1.9222	-0.0272284	-0.0330279	-0.0276502	-0.0275281
308.2	-0.0374305	-0.0282639	1.92152	-0.0279926	-0.0338111	-0.0282044	-0.0280586
308.4	-0.0386622	-0.0285933	1.92106	-0.0284598	-0.0343312	-0.0285318	-0.0282978
308.6	-0.0398735	-0.0287678	1.92063	-0.028679	-0.0345326	-0.0287109	-0.0283687
308.8	-0.0410236	-0.0288209	1.92012	-0.0287392	-0.0345312	-0.0289817	-0.028466
309	-0.0421956	-0.0289528	1.91947	-0.028896	-0.0345773	-0.0295388	-0.0287082
309.2	-0.043162	-0.029297	1.91885	-0.0292731	-0.0347262	-0.0300626	-0.0291224
309.4	-0.0439138	-0.0297809	1.91825	-0.0297772	-0.034932	-0.0304466	-0.0296482
309.6	-0.0442773	-0.0301	1.91797	-0.030214	-0.034985	-0.0305195	-0.0300496
309.8	-0.0440853	-0.0301199	1.91813	-0.030294	-0.0346587	-0.0301072	-0.0300825
310	-0.0434897	-0.029915	1.91856	-0.0301383	-0.034122	-0.0293076	-0.0297308
310.2	-0.0424884	-0.0293448	1.91939	-0.0297308	-0.033302	-0.028368	-0.0289558
310.4	-0.0410838	-0.0285536	1.92058	-0.0291547	-0.0323031	-0.0274216	-0.0279067
310.6	-0.0396673	-0.0279328	1.9219	-0.0286535	-0.0314509	-0.0266472	-0.0268293
310.8	-0.0386154	-0.0276424	1.92288	-0.0285178	-0.0310205	-0.0262307	-0.025994
311	-0.0379756	-0.0276589	1.92359	-0.0286474	-0.031075	-0.0262107	-0.0255614
311.2	-0.0377041	-0.0278746	1.92411	-0.028842	-0.0315678	-0.026394	-0.0255708
311.4	-0.0377108	-0.0281369	1.92457	-0.0289846	-0.0321482	-0.026695	-0.0258348
311.6	-0.0378553	-0.0281619	1.92509	-0.0288636	-0.0325921	-0.026976	-0.0261331
311.8	-0.0381451	-0.0280633	1.92577	-0.0284439	-0.0328407	-0.0272446	-0.0263639
312	-0.0383501	-0.0278461	1.92661	-0.0279252	-0.0327758	-0.0274879	-0.0265526
312.2	-0.0386911	-0.0277235	1.9271	-0.0276544	-0.0325232	-0.0279672	-0.0268916
312.4	-0.0392265	-0.027677	1.92718	-0.0278456	-0.0323942	-0.0286141	-0.0274455
312.6	-0.0398374	-0.0277815	1.92694	-0.0284241	-0.0323854	-0.029279	-0.0280599
312.8	-0.040184	-0.0277267	1.92678	-0.0291178	-0.032379	-0.0296339	-0.0285023
313	-0.0403734	-0.0274489	1.92669	-0.0296009	-0.0322924	-0.029774	-0.0288108
313.2	-0.04015	-0.0267619	1.92706	-0.0296401	-0.0319776	-0.0294987	-0.0287611
313.4	-0.0394675	-0.0258353	1.92795	-0.0292024	-0.0313892	-0.0288651	-0.0283305
313.6	-0.0385395	-0.0248591	1.92912	-0.0285836	-0.0306671	-0.0280437	-0.0277038
313.8	-0.0376128	-0.0239876	1.9303	-0.0279135	-0.029805	-0.0272502	-0.0270567
314	-0.036838	-0.023463	1.93147	-0.0273574	-0.0290327	-0.0263953	-0.0263529
314.2	-0.0364525	-0.0233383	1.93253	-0.0270392	-0.0285097	-0.0256708	-0.0257831
314.4	-0.0364197	-0.0234076	1.93337	-0.0268702	-0.0282803	-0.0251263	-0.0254043
314.6	-0.0366499	-0.0235689	1.93395	-0.0267382	-0.0284847	-0.0248045	-0.0252696
314.8	-0.037049	-0.0238399	1.93444	-0.0266482	-0.0289859	-0.0247042	-0.0253229
315	-0.0375539	-0.0241794	1.93479	-0.0265924	-0.0294827	-0.0247979	-0.0255472
315.2	-0.0379889	-0.0244657	1.93494	-0.026498	-0.0297922	-0.0249508	-0.0257971
315.4	-0.0382208	-0.0247999	1.93497	-0.0263788	-0.029813	-0.0250548	-0.0260708
315.6	-0.0382484	-0.0252582	1.9349	-0.0265156	-0.0294791	-0.025255	-0.0263248
315.8	-0.0383248	-0.0259624	1.93451	-0.026962	-0.0291628	-0.0256231	-0.0266877
316	-0.0385098	-0.0267596	1.93391	-0.027681	-0.0290631	-0.0260606	-0.0271856
316.2	-0.0388204	-0.0277368	1.93333	-0.0284514	-0.0292711	-0.0265001	-0.0277993
316.4	-0.0392491	-0.0287162	1.93293	-0.0290894	-0.0297408	-0.0270432	-0.028428
316.6	-0.0398112	-0.0296646	1.93272	-0.0293139	-0.0304269	-0.0276606	-0.0291047
316.8	-0.0403683	-0.0305126	1.9328	-0.0292899	-0.031307	-0.0282887	-0.0297107
317	-0.0407892	-0.0312239	1.93316	-0.0290218	-0.0321285	-0.028906	-0.0299629
317.2	-0.041086	-0.0317258	1.93353	-0.0286714	-0.0327553	-0.0294118	-0.0298708
317.4	-0.0413383	-0.0320657	1.93378	-0.028338	-0.0331959	-0.0297026	-0.0295823
317.6	-0.0415	-0.032345	1.93404	-0.0282002	-0.0336228	-0.0297591	-0.0292416
317.8	-0.0415322	-0.0323828	1.93435	-0.0280368	-0.033731	-0.029571	-0.0288987
318	-0.0413443	-0.0322268	1.93477	-0.0277724	-0.033605	-0.0292306	-0.0286645
318.2	-0.0410241	-0.0319892	1.93526	-0.0275681	-0.0333202	-0.0289045	-0.0286206
318.4	-0.0406233	-0.0317327	1.9359	-0.0274451	-0.0328253	-0.0285538	-0.0286094
318.6	-0.04017	-0.0312739	1.93654	-0.0273305	-0.0320052	-0.0281433	-0.0285695
318.8	-0.0395236	-0.0306086	1.93725	-0.0272409	-0.0309516	-0.0277034	-0.0283835
319	-0.0387852	-0.029921	1.93793	-0.0272869	-0.0299339	-0.0273486	-0.0282438
319.2	-0.0380491	-0.0292486	1.93879	-0.0274369	-0.0290596	-0.0270392	-0.0281218
319.4	-0.0374326	-0.0285714	1.9397	-0.0276999	-0.0285345	-0.0269007	-0.028206
319.6	-0.0370703	-0.0280005	1.94058	-0.0280147	-0.028461	-0.0269298	-0.0284085
319.8	-0.0370633	-0.0276982	1.9413	-0.0283641	-0.0289409	-0.0271397	-0.0287349
320	-0.0373832	-0.0275068	1.94185	-0.0286758	-0.0297247	-0.027452	-0.029059
320.2	-0.0378978	-0.0273846	1.9422	-0.0288585	-0.030662	-0.0277961	-0.0291815
320.4	-0.0385175	-0.02739	1.94239	-0.028977	-0.031688	-0.0281567	-0.0289613
320.6	-0.0389975	-0.0273737	1.9427	-0.0289727	-0.0324017	-0.0283771	-0.0282563
320.8	-0.039285	-0.0272949	1.94315	-0.0288222	-0.0327872	-0.0284523	-0.027305
321	-0.0393536	-0.0272223	1.94388	-0.028615	-0.0328769	-0.028324	-0.0262156
321.2	-0.0393073	-0.0271664	1.94466	-0.0284872	-0.0327397	-0.0281055	-0.0252109
321.4	-0.0392249	-0.0269971	1.9455	-0.0284551	-0.0323183	-0.0278551	-0.0243871
321.6	-0.0391868	-0.0268401	1.9462	-0.0285064	-0.0318915	-0.0276636	-0.0239733
321.8	-0.0393157	-0.0267343	1.94672	-0.0286961	-0.0315521	-0.0274488	-0.023839
322	-0.0396619	-0.0264932	1.94701	-0.028836	-0.0312608	-0.0271754	-0.0237733
322.2	-0.0401624	-0.0262768	1.9471	-0.0289895	-0.0310438	-0.0270856	-0.0239313
322.4	-0.0407527	-0.0264553	1.947	-0.0292331	-0.0310249	-0.0272842	-0.0244226
322.6	-0.0413775	-0.0271317	1.94666	-0.0295868	-0.0313059	-0.0277846	-0.0252289
322.8	-0.0418173	-0.0280531	1.9463	-0.0300535	-0.0316891	-0.0283335	-0.026199
323	-0.0420015	-0.0293109	1.94583	-0.0307161	-0.0322308	-0.028956	-0.0273457
323.2	-0.0420209	-0.0307137	1.94527	-0.031322	-0.0328566	-0.0293893	-0.0284901
323.4	-0.0420756	-0.0320872	1.94456	-0.0317932	-0.033509	-0.029637	-0.029635
323.6	-0.0420779	-0.0330939	1.9441	-0.0319528	-0.0339654	-0.029638	-0.030639
323.8	-0.0420188	-0.0336857	1.94406	-0.0315511	-0.0341833	-0.0295389	-0.0312531
324	-0.0417901	-0.0337319	1.94464	-0.0305539	-0.0341101	-0.0292941	-0.0314007
324.2	-0.0413293	-0.0333045	1.94584	-0.0291017	-0.0336983	-0.0288846	-0.0310337
324.4	-0.0404346	-0.032375	1.94758	-0.0272024	-0.0330158	-0.0281322	-0.0301861
324.6	-0.0392014	-0.0310175	1.94964	-0.025153	-0.032045	-0.0270705	-0.0288807
324.8	-0.0379235	-0.0294351	1.95156	-0.0233941	-0.0310236	-0.0259955	-0.0275278
325	-0.0368722	-0.0278224	1.95315	-0.0221725	-0.0301594	-0.0251116	-0.0264191
325.2	-0.0359776	-0.0261833	1.95442	-0.0213194	-0.0294938	-0.0243198	-0.0256227
325.4	-0.035295	-0.0245439	1.95533	-0.020903	-0.0289537	-0.0236801	-0.0250145
325.6	-0.0348591	-0.0230181	1.95579	-0.0208098	-0.0284496	-0.0233113	-0.0246007
325.8	-0.0346088	-0.0219724	1.95574	-0.0211575	-0.0280859	-0.023172	-0.0245209
326	-0.0343841	-0.0214323	1.95533	-0.0217232	-0.0277395	-0.0230903	-0.0246331
326.2	-0.0343203	-0.0214912	1.95458	-0.0226132	-0.0275092	-0.0231637	-0.0249364
326.4	-0.0344102	-0.0221589	1.95372	-0.0237085	-0.0273474	-0.0233329	-0.0253797
326.6	-0.0348201	-0.0235775	1.95268	-0.0249874	-0.0274731	-0.0236267	-0.0260368
326.8	-0.0355431	-0.0253433	1.95176	-0.026132	-0.0277025	-0.0240427	-0.0268307
327	-0.0365503	-0.0272741	1.95093	-0.0270999	-0.028104	-0.0246987	-0.0277603
327.2	-0.0375508	-0.0290168	1.95032	-0.0276069	-0.0286891	-0.0255477	-0.028568
327.4	-0.0385659	-0.0304545	1.94988	-0.0276306	-0.0294196	-0.0265214	-0.0291969
327.6	-0.0392589	-0.0313898	1.94987	-0.0271584	-0.0301441	-0.02736	-0.0294933
327.8	-0.0396713	-0.0320437	1.95014	-0.0263361	-0.0307964	-0.0279205	-0.029386
328	-0.039836	-0.0324573	1.95076	-0.0253627	-0.0313404	-0.0281932	-0.0289732
328.2	-0.0399774	-0.0326873	1.95176	-0.0245814	-0.0316044	-0.0284149	-0.0284819
328.4	-0.0400493	-0.0328571	1.95302	-0.0241064	-0.0317739	-0.028678	-0.0280882
328.6	-0.0401425	-0.0328829	1.9543	-0.023928	-0.0318271	-0.0289301	-0.0278863
328.8	-0.040042	-0.0325503	1.95563	-0.0238972	-0.0317774	-0.0291196	-0.0278324
329	-0.0397634	-0.0318625	1.95689	-0.0239229	-0.0315393	-0.0292263	-0.0278696
329.2	-0.0393525	-0.0310376	1.95802	-0.0240299	-0.0312326	-0.0291148	-0.0279477
329.4	-0.0387863	-0.0301005	1.95901	-0.0242278	-0.0307839	-0.0285841	-0.0279838
329.6	-0.0381753	-0.0292197	1.95988	-0.0244583	-0.0302131	-0.0278734	-0.0279365
329.8	-0.0376547	-0.028547	1.9605	-0.024751	-0.0296684	-0.0272056	-0.0278494
330	-0.037368	-0.0283522	1.96073	-0.0251655	-0.0293528	-0.0266212	-0.0277115
330.2	-0.0372227	-0.028403	1.96049	-0.0256609	-0.0292912	-0.0260499	-0.0276612
330.4	-0.0371025	-0.028433	1.96	-0.0260498	-0.0293177	-0.025643	-0.0276338
330.6	-0.0369388	-0.0282308	1.95918	-0.0263084	-0.0295511	-0.0254836	-0.0276198
330.8	-0.0368607	-0.0278091	1.95817	-0.0262488	-0.029891	-0.0255834	-0.0275415
331	-0.0366267	-0.0269544	1.95731	-0.0258768	-0.0300698	-0.0257386	-0.0273892
331.2	-0.0361024	-0.025841	1.95679	-0.0251105	-0.0300441	-0.0259122	-0.0269712
331.4	-0.0356413	-0.0247615	1.95646	-0.0242608	-0.029965	-0.0261838	-0.0264304
331.6	-0.0354109	-0.0240382	1.95645	-0.0236266	-0.0298945	-0.0266191	-0.0259484
331.8	-0.0352317	-0.0236154	1.95682	-0.0233211	-0.0297763	-0.0270413	-0.0255879
332	-0.0351564	-0.0235373	1.95735	-0.0232545	-0.0297359	-0.0274702	-0.0254528
332.2	-0.0354062	-0.0238315	1.95781	-0.0235442	-0.0297381	-0.0280373	-0.0257457
332.4	-0.0357814	-0.0244629	1.95832	-0.0241527	-0.0297912	-0.0287151	-0.0263757
332.6	-0.0362843	-0.0253784	1.95885	-0.0249116	-0.0298295	-0.0293046	-0.0271981
332.8	-0.0370939	-0.0266884	1.95918	-0.0259445	-0.0299815	-0.0298111	-0.0282134
333	-0.0382676	-0.0283416	1.95922	-0.0271748	-0.030253	-0.030217	-0.0293099
333.2	-0.0396538	-0.0301581	1.95908	-0.0284953	-0.0306903	-0.0305578	-0.0301777
333.4	-0.041108	-0.0319539	1.95878	-0.0296346	-0.0313031	-0.0307655	-0.0307312
333.6	-0.042644	-0.0336993	1.95838	-0.0305965	-0.0320954	-0.0308046	-0.0310641
333.8	-0.0440415	-0.0350302	1.95808	-0.0312631	-0.0329172	-0.0306417	-0.0311917
334	-0.0451478	-0.0357207	1.95805	-0.031529	-0.0335881	-0.0304168	-0.0309954
334.2	-0.0459083	-0.0358338	1.9582	-0.031373	-0.0340309	-0.0301221	-0.0306613
334.4	-0.0462969	-0.0354241	1.95854	-0.0307789	-0.0341508	-0.0297998	-0.0302727
334.6	-0.046061	-0.0343838	1.95911	-0.0298009	-0.0339329	-0.0292945	-0.0297602
334.8	-0.0453161	-0.0328557	1.95999	-0.0285545	-0.0333427	-0.0286129	-0.0290342
335	-0.0442483	-0.0310862	1.96119	-0.0273061	-0.0325271	-0.0278085	-0.0282711
335.2	-0.0429425	-0.0294101	1.96274	-0.026168	-0.0316615	-0.0269371	-0.0276266
335.4	-0.0415406	-0.0279467	1.96449	-0.0251935	-0.0308357	-0.0260345	-0.0271834
335.6	-0.0403391	-0.026711	1.96626	-0.0245079	-0.0301011	-0.0254004	-0.0270826
335.8	-0.0393662	-0.0258605	1.96786	-0.0241645	-0.0295116	-0.0251651	-0.0273578
336	-0.0386401	-0.0255237	1.96921	-0.0241756	-0.0292044	-0.0252924	-0.0278847
336.2	-0.038317	-0.0254856	1.97025	-0.0243108	-0.0291622	-0.0256979	-0.028479
336.4	-0.0384868	-0.0256233	1.97083	-0.0246881	-0.0295017	-0.0263967	-0.0290472
336.6	-0.0388984	-0.0258726	1.97113	-0.0252203	-0.0300785	-0.0271917	-0.029422
336.8	-0.0393249	-0.0261435	1.97128	-0.0258159	-0.030751	-0.0279288	-0.0294921
337	-0.0398602	-0.0264148	1.97116	-0.0263692	-0.0314877	-0.0285151	-0.0294874
337.2	-0.0404533	-0.0267194	1.97081	-0.0270971	-0.0322776	-0.0289502	-0.0294809
337.4	-0.0410148	-0.0271244	1.97036	-0.0279716	-0.0330177	-0.0292594	-0.0294954
337.6	-0.0414005	-0.0275293	1.96985	-0.0287336	-0.0335611	-0.0293539	-0.0294585
337.8	-0.0417291	-0.0280288	1.96917	-0.0294398	-0.0340634	-0.0292904	-0.0295055
338	-0.0419795	-0.0284309	1.96852	-0.0299968	-0.0345301	-0.0291691	-0.0295339
338.2	-0.0420929	-0.0287503	1.96796	-0.0304054	-0.0348235	-0.0289672	-0.0295214
338.4	-0.0419544	-0.0288983	1.96768	-0.0305941	-0.0347571	-0.0286558	-0.0293871
338.6	-0.0416654	-0.0291263	1.96759	-0.0307354	-0.0346641	-0.0284892	-0.0292984
338.8	-0.0413102	-0.029498	1.96764	-0.0306843	-0.0346418	-0.0285181	-0.0293142
339	-0.0408663	-0.0300713	1.96775	-0.0306087	-0.0345708	-0.0287719	-0.0293866
339.2	-0.0404598	-0.0307065	1.96792	-0.0304695	-0.0345559	-0.0292587	-0.0294581
339.4	-0.0403264	-0.0314768	1.96804	-0.0302988	-0.034726	-0.029971	-0.0296693
339.6	-0.0405535	-0.0322183	1.96818	-0.0300581	-0.0349496	-0.0307871	-0.0299179
339.8	-0.0410932	-0.0326768	1.96838	-0.0297142	-0.0350459	-0.0316844	-0.0302737
340	-0.0417753	-0.0327218	1.96853	-0.0294242	-0.0351039	-0.0326117	-0.0307139
340.2	-0.0422861	-0.032514	1.96865	-0.029204	-0.0349659	-0.0334287	-0.0312577
340.4	-0.0426104	-0.0321646	1.96862	-0.0291379	-0.0346658	-0.0341396	-0.031826
340.6	-0.0429752	-0.0317741	1.96841	-0.0292764	-0.034334	-0.0347894	-0.0325369
340.8	-0.0431963	-0.0313905	1.96822	-0.0295673	-0.034049	-0.0351934	-0.0331178
341	-0.0431696	-0.0311753	1.96827	-0.0297517	-0.0336982	-0.0351261	-0.0334251
341.2	-0.0429057	-0.0309612	1.96849	-0.0297831	-0.0333292	-0.0345567	-0.0333568
341.4	-0.0424082	-0.0306435	1.96902	-0.0296366	-0.0330211	-0.0335648	-0.0329657
341.6	-0.0415606	-0.0302015	1.9698	-0.0292613	-0.0327603	-0.0321645	-0.0322106
341.8	-0.040475	-0.029846	1.97061	-0.0288594	-0.0325408	-0.0305977	-0.0311852
342	-0.0393599	-0.0295717	1.9714	-0.0284459	-0.0323372	-0.0290687	-0.0300325
342.2	-0.0383546	-0.0294652	1.97215	-0.0281191	-0.0323181	-0.0277004	-0.0288982
342.4	-0.0375406	-0.0295261	1.97267	-0.0278476	-0.0324021	-0.0264536	-0.0278912
342.6	-0.036885	-0.0298154	1.97302	-0.0277137	-0.0325298	-0.0254624	-0.0270929
342.8	-0.0366822	-0.0302769	1.9732	-0.0276905	-0.0328706	-0.0247978	-0.0266468
343	-0.0367936	-0.0306873	1.9733	-0.0276943	-0.0332926	-0.0243651	-0.0265351
343.2	-0.0370226	-0.0308605	1.9735	-0.0275614	-0.0334611	-0.0241188	-0.0267109
343.4	-0.0372421	-0.0309485	1.97374	-0.0274003	-0.0334876	-0.0242244	-0.0272247
343.6	-0.0375145	-0.0309315	1.97371	-0.027398	-0.0335642	-0.0246374	-0.0279143
343.8	-0.0376818	-0.0308225	1.97344	-0.0275744	-0.0335833	-0.0252594	-0.0286492
344	-0.0378753	-0.0306437	1.97301	-0.0280367	-0.0335419	-0.0261458	-0.029389
344.2	-0.0382471	-0.0304593	1.97249	-0.0287508	-0.0335247	-0.0272049	-0.0301737
344.4	-0.0386419	-0.0301227	1.97209	-0.0294955	-0.0333688	-0.0280891	-0.0307419
344.6	-0.0389243	-0.0297788	1.97209	-0.0301198	-0.0328657	-0.0286813	-0.0310273
344.8	-0.0390953	-0.0294009	1.97244	-0.0305373	-0.032088	-0.0290607	-0.031076
345	-0.0391301	-0.0290787	1.97306	-0.0307333	-0.0312663	-0.0292198	-0.0309326
345.2	-0.0390854	-0.0289632	1.9736	-0.0308012	-0.030623	-0.0292714	-0.0305312
345.4	-0.0391616	-0.0291333	1.97396	-0.0309731	-0.0302094	-0.0295087	-0.0299683
345.6	-0.0393065	-0.0292943	1.97416	-0.0311518	-0.0299892	-0.0298331	-0.0293567
345.8	-0.0394046	-0.0293255	1.97427	-0.0313781	-0.0299967	-0.0300886	-0.0287449
346	-0.0395252	-0.0294189	1.97414	-0.0317444	-0.030244	-0.0304047	-0.02837
346.2	-0.0396064	-0.0296102	1.97413	-0.0322106	-0.0306018	-0.030901	-0.0282535
346.4	-0.0396701	-0.029836	1.97431	-0.032728	-0.0311784	-0.0314247	-0.0283619
346.6	-0.0395935	-0.0299909	1.9748	-0.0331111	-0.0317012	-0.0317623	-0.0285129
346.8	-0.0395308	-0.0302545	1.97549	-0.0334398	-0.0321572	-0.0320039	-0.028749
347	-0.03962	-0.0306353	1.97617	-0.0337708	-0.0328001	-0.0321883	-0.0289145
347.2	-0.0398893	-0.0309076	1.97659	-0.0341451	-0.0336571	-0.032296	-0.0290327
347.4	-0.0400215	-0.0309048	1.97704	-0.0342803	-0.0342888	-0.0320781	-0.0289287
347.6	-0.0402002	-0.0308168	1.97752	-0.0342688	-0.0347874	-0.031783	-0.0287734
347.8	-0.0403975	-0.0305915	1.97804	-0.0339313	-0.0352038	-0.0313927	-0.0285949
348	-0.0404576	-0.0302415	1.97882	-0.0330987	-0.0353354	-0.0308047	-0.0283269
348.2	-0.040332	-0.0298697	1.9799	-0.0317784	-0.0351396	-0.0298976	-0.0278218
348.4	-0.04019	-0.0295372	1.981	-0.030208	-0.0348769	-0.0289892	-0.0272182
348.6	-0.0400324	-0.0292265	1.98188	-0.028617	-0.0347868	-0.0281354	-0.0265924
348.8	-0.0397388	-0.0288551	1.98257	-0.0271309	-0.0347026	-0.0274118	-0.0258367
349	-0.0393151	-0.0282727	1.98313	-0.0259065	-0.0344304	-0.0268554	-0.0249714
349.2	-0.0387756	-0.0274782	1.98357	-0.024958	-0.0341128	-0.0265093	-0.0242079
349.4	-0.0382437	-0.026684	1.98388	-0.0243575	-0.0337703	-0.0263068	-0.0237762
349.6	-0.0378276	-0.026081	1.98408	-0.0240805	-0.0333835	-0.0262979	-0.0237733
349.8	-0.0377328	-0.0257724	1.98422	-0.0242118	-0.0329982	-0.0264893	-0.0240969
350	-0.0379893	-0.0258715	1.9841	-0.0247723	-0.0328649	-0.0267691	-0.0247263
350.2	-0.0386619	-0.026396	1.98366	-0.0257858	-0.0328499	-0.0270528	-0.0256594
350.4	-0.0396883	-0.0272373	1.98297	-0.0270581	-0.032911	-0.0272581	-0.0266834
350.6	-0.0408421	-0.0281613	1.98222	-0.0284379	-0.0329298	-0.0274182	-0.0275434
350.8	-0.0417408	-0.0288897	1.98157	-0.0296927	-0.0328	-0.0274317	-0.0282967
351	-0.0422947	-0.0293355	1.98121	-0.030592	-0.0324226	-0.0273003	-0.0289486
351.2	-0.0424938	-0.0295589	1.98112	-0.0311079	-0.0320571	-0.0271938	-0.0295192
351.4	-0.0422946	-0.0295359	1.98125	-0.0312663	-0.0318168	-0.0271581	-0.0300459
351.6	-0.0418162	-0.0293317	1.98166	-0.0311785	-0.0317945	-0.0270505	-0.03055
351.8	-0.0412491	-0.0290054	1.9822	-0.0309515	-0.0318916	-0.0268084	-0.0309482
352	-0.0405844	-0.0285931	1.98285	-0.0306276	-0.0319291	-0.0265207	-0.0312203
352.2	-0.0397797	-0.0282176	1.98362	-0.0302123	-0.0318451	-0.0261315	-0.0312835
352.4	-0.038792	-0.0279081	1.98456	-0.0297733	-0.0316326	-0.02583	-0.0311294
352.6	-0.0377101	-0.0276857	1.98551	-0.0292813	-0.0312504	-0.0256587	-0.0307764
352.8	-0.036644	-0.0277239	1.98632	-0.0287514	-0.0310674	-0.0257497	-0.0303781
353	-0.0356563	-0.0279239	1.98694	-0.0281394	-0.0311056	-0.0258683	-0.0298432
353.2	-0.034904	-0.0282678	1.98727	-0.0275493	-0.0314067	-0.0260652	-0.0292976
353.4	-0.0345621	-0.0288801	1.9871	-0.0271314	-0.0320146	-0.0263114	-0.0287638
353.6	-0.0345855	-0.0296972	1.9866	-0.0269741	-0.0329425	-0.0265908	-0.0284006
353.8	-0.0349993	-0.0305654	1.98599	-0.0270675	-0.0339417	-0.0268647	-0.0282887
354	-0.0357017	-0.0314262	1.9854	-0.0275147	-0.0348475	-0.0272554	-0.0284379
354.2	-0.0364304	-0.0320094	1.98499	-0.0281	-0.0355045	-0.0277874	-0.028625
354.4	-0.0369973	-0.0319511	1.98495	-0.028547	-0.0358459	-0.0282764	-0.028821
354.6	-0.0373973	-0.0314122	1.98513	-0.0287691	-0.0359204	-0.0288463	-0.029002
354.8	-0.0375393	-0.0305806	1.98542	-0.028903	-0.0356482	-0.0293616	-0.0289988
355	-0.0376203	-0.0297517	1.98563	-0.0289557	-0.0351968	-0.0298799	-0.0290734
355.2	-0.037855	-0.0289516	1.98575	-0.0290315	-0.0346322	-0.0302687	-0.0293103
355.4	-0.0383528	-0.0283828	1.98568	-0.0290966	-0.0338914	-0.0304984	-0.029663
355.6	-0.0390466	-0.0281212	1.98552	-0.0291175	-0.0330874	-0.0305055	-0.0299977
355.8	-0.0399485	-0.0281955	1.98532	-0.0290228	-0.0325034	-0.0304674	-0.0303759
356	-0.0409198	-0.0283934	1.9851	-0.0288907	-0.0322447	-0.0304997	-0.0307216
356.2	-0.0418967	-0.0287525	1.98486	-0.0286921	-0.0322621	-0.030506	-0.0309705
356.4	-0.0428809	-0.029187	1.98471	-0.0286182	-0.0326375	-0.0305642	-0.0311917
356.6	-0.0438892	-0.0295684	1.98451	-0.0287254	-0.0331537	-0.0305407	-0.0314591
356.8	-0.0449275	-0.0299552	1.98429	-0.0289837	-0.0336959	-0.0304619	-0.0318681
357	-0.045778	-0.0304405	1.98414	-0.0292284	-0.0342528	-0.0303004	-0.0322038
357.2	-0.0463818	-0.0308429	1.98438	-0.0294455	-0.0347233	-0.0302612	-0.0324531
357.4	-0.0467541	-0.0312016	1.98482	-0.0296875	-0.0351103	-0.0303481	-0.03261
357.6	-0.0467477	-0.0313629	1.98551	-0.0298984	-0.0352918	-0.0304934	-0.0325398
357.8	-0.0462196	-0.0310756	1.9865	-0.0298545	-0.0350436	-0.0303999	-0.0319708
358	-0.0454424	-0.0302485	1.9879	-0.0296663	-0.0343505	-0.0299875	-0.0310271
358.2	-0.0461175	-0.031017	1.98726	-0.0300445	-0.034856	-0.0302068	-0.0315954
358.4	-0.0458494	-0.0308572	1.98814	-0.0302122	-0.0344956	-0.0299451	-0.0310624
358.6	-0.0454152	-0.0305961	1.98915	-0.0303576	-0.0339625	-0.0296149	-0.0303716
358.8	-0.044815	-0.0302338	1.99028	-0.0304807	-0.0332566	-0.0292162	-0.0295233
359	-0.0440488	-0.0297702	1.99153	-0.0305814	-0.0323779	-0.028749	-0.0285172
359.2	-0.0431166	-0.0292054	1.99291	-0.0306599	-0.0313264	-0.0282133	-0.0273535
359.4	-0.0420183	-0.0285394	1.99441	-0.030716	-0.0301021	-0.027609	-0.0260321
359.6	-0.040754	-0.027772	1.99603	-0.0307499	-0.0287051	-0.0269362	-0.024553
359.8	-0.0393237	-0.0269035	1.99778	-0.0307614	-0.0271353	-0.0261948	-0.0229163
360	-0.0393237	-0.0269035	1.99778	-0.0307614	-0.0271353	-0.0261948	-0.0229163
360.2	-0.0398824	-0.0268581	1.99852	-0.0299788	-0.0264296	-0.0261406	-0.0226597
360.4	-0.0404238	-0.0268223	1.99914	-0.0293597	-0.025823	-0.0261297	-0.0224729
360.6	-0.0409481	-0.0267961	1.99962	-0.0289041	-0.0253153	-0.0261621	-0.0223561
360.8	-0.0414552	-0.0267794	1.99997	-0.028612	-0.0249066	-0.0262377	-0.022309
361	-0.0419451	-0.0267724	2.0002	-0.0284834	-0.0245969	-0.0263567	-0.0223319
361.2	-0.0424178	-0.0267749	2.00029	-0.0285183	-0.0243861	-0.0265189	-0.0224246
361.4	-0.0428732	-0.026787	2.00024	-0.0287168	-0.0242743	-0.0267244	-0.0225872
361.6	-0.0433115	-0.0268087	2.00007	-0.0290787	-0.0242615	-0.0269731	-0.0228197
361.8	-0.0437326	-0.02684	1.99977	-0.0296042	-0.0243476	-0.0272652	-0.0231221
362	-0.0439691	-0.0270219	1.99942	-0.0307543	-0.0247496	-0.0274519	-0.0237693
362.2	-0.0443612	-0.0272514	1.99882	-0.0319179	-0.0253248	-0.0278386	-0.0243991
362.4	-0.0447293	-0.0273552	1.99804	-0.0331048	-0.0258471	-0.0283789	-0.0250482
362.6	-0.0449961	-0.0274431	1.99713	-0.0342525	-0.0262956	-0.0290701	-0.0257114
362.8	-0.0451441	-0.0275466	1.99616	-0.0353875	-0.0267807	-0.0297181	-0.0264127
363	-0.0452568	-0.0275784	1.99515	-0.0364023	-0.0270835	-0.0302944	-0.0270027
363.2	-0.0454185	-0.0274922	1.99409	-0.0373313	-0.0273122	-0.0306987	-0.0275584
363.4	-0.0455611	-0.0273079	1.99313	-0.0379943	-0.027493	-0.0308322	-0.0280033
363.6	-0.0455442	-0.026899	1.99243	-0.0381796	-0.0275648	-0.0303888	-0.0281872
363.8	-0.045264	-0.0261838	1.99203	-0.0377281	-0.0273902	-0.0293585	-0.0279805
364	-0.0447862	-0.0253557	1.99196	-0.03687	-0.0271703	-0.0280036	-0.0275129
364.2	-0.0443519	-0.0247168	1.99189	-0.0358431	-0.0270985	-0.0267746	-0.0270375
364.4	-0.0440864	-0.0243425	1.99172	-0.0349233	-0.0271946	-0.0256884	-0.026518
364.6	-0.0441052	-0.0243455	1.99134	-0.034391	-0.027589	-0.0250975	-0.026206
364.8	-0.044453	-0.0246685	1.99072	-0.0343166	-0.028318	-0.0251286	-0.0262132
365	-0.0451602	-0.0251433	1.98974	-0.0345993	-0.0292915	-0.0255217	-0.0264851
365.2	-0.0458966	-0.0254184	1.98879	-0.0350809	-0.0301343	-0.0257667	-0.0266216
365.4	-0.0466931	-0.0256083	1.98773	-0.035585	-0.031006	-0.0260488	-0.0267741
365.6	-0.0475143	-0.0257278	1.98646	-0.0358897	-0.0319327	-0.0263143	-0.0269227
365.8	-0.0483052	-0.0259591	1.98491	-0.0361013	-0.0328798	-0.0266899	-0.027107
366	-0.048801	-0.0262261	1.98335	-0.0361636	-0.0336418	-0.027108	-0.0273339
366.2	-0.0491713	-0.026581	1.98182	-0.0360628	-0.0341412	-0.0275536	-0.0276305
366.4	-0.0493443	-0.0267988	1.98041	-0.0358139	-0.0342672	-0.0279119	-0.0279391
366.6	-0.049415	-0.0268908	1.979	-0.0356705	-0.0340497	-0.0282865	-0.0282855
366.8	-0.049349	-0.0267588	1.97769	-0.0355657	-0.0335217	-0.0284574	-0.0286788
367	-0.0491662	-0.0264676	1.97645	-0.0354874	-0.0328139	-0.0284631	-0.0291089
367.2	-0.0488159	-0.0261197	1.97534	-0.0353488	-0.0321401	-0.0284488	-0.0295585
367.4	-0.048538	-0.0258848	1.97441	-0.035353	-0.0315679	-0.0284792	-0.0299764
367.6	-0.0482937	-0.0259017	1.97377	-0.0354695	-0.0310272	-0.0285166	-0.0303329
367.8	-0.0482117	-0.0262784	1.9732	-0.0358054	-0.0305678	-0.0286768	-0.0307346
368	-0.0483405	-0.0269567	1.97282	-0.036235	-0.0301866	-0.0288926	-0.0309886
368.2	-0.0484608	-0.027629	1.97269	-0.0366856	-0.0296889	-0.0290483	-0.0309933
368.4	-0.0483273	-0.0281145	1.97267	-0.0369152	-0.0290863	-0.0290272	-0.0307836
368.6	-0.048011	-0.0284024	1.97258	-0.0370189	-0.0287007	-0.0287152	-0.0304499
368.8	-0.0474951	-0.0284551	1.97256	-0.0368918	-0.0285614	-0.028074	-0.0299188
369	-0.0468813	-0.028331	1.97251	-0.0364727	-0.0287064	-0.0273509	-0.0292781
369.2	-0.0464035	-0.028132	1.97231	-0.0358943	-0.0291732	-0.0266001	-0.0286283
369.4	-0.0460789	-0.0279519	1.97199	-0.0354021	-0.0298479	-0.0260216	-0.0279138
369.6	-0.0458059	-0.0277064	1.97165	-0.0349363	-0.0305336	-0.0257321	-0.0272589
369.8	-0.0457272	-0.0274173	1.97116	-0.034589	-0.0311983	-0.0257609	-0.0267172
370	-0.0456529	-0.0270506	1.97068	-0.0344449	-0.0316463	-0.0258716	-0.0264267
370.2	-0.0457006	-0.0268147	1.97025	-0.0346056	-0.0319067	-0.0261242	-0.0265004
370.4	-0.045849	-0.0266833	1.96992	-0.0349251	-0.0320991	-0.0264238	-0.0269173
370.6	-0.0461224	-0.0266452	1.96976	-0.0353207	-0.0322489	-0.0268442	-0.0274807
370.8	-0.0464867	-0.0265731	1.96994	-0.0356656	-0.0323643	-0.0274181	-0.0281548
371	-0.0469998	-0.0263994	1.97032	-0.0360121	-0.0324639	-0.0279691	-0.0287018
371.2	-0.0474461	-0.0262037	1.97064	-0.036164	-0.0325158	-0.0283934	-0.0290807
371.4	-0.0478194	-0.0260826	1.97088	-0.0361817	-0.0324395	-0.0286339	-0.029373
371.6	-0.0480906	-0.0259538	1.97101	-0.0360822	-0.0322276	-0.0286595	-0.0295175
371.8	-0.0481206	-0.0258026	1.97099	-0.0358968	-0.0318726	-0.02832	-0.0294635
372	-0.0481198	-0.0258791	1.97058	-0.0356865	-0.0316323	-0.0278935	-0.0294955
372.2	-0.0481614	-0.0259711	1.96989	-0.0356464	-0.0316284	-0.0274708	-0.0295753
372.4	-0.0483341	-0.0258743	1.96894	-0.0355323	-0.0318444	-0.0271207	-0.0295971
372.6	-0.0486691	-0.0257191	1.96773	-0.0354492	-0.0322721	-0.0269663	-0.0296294
372.8	-0.0492223	-0.0256607	1.96617	-0.0355092	-0.0328455	-0.0270113	-0.0296856
373	-0.0497454	-0.0255909	1.96454	-0.0356912	-0.0333461	-0.0272269	-0.0296023
373.2	-0.0501295	-0.0255307	1.96298	-0.0357326	-0.0336942	-0.0274938	-0.0294957
373.4	-0.0502212	-0.0255676	1.9616	-0.0356584	-0.033735	-0.0276241	-0.0292929
373.6	-0.0499576	-0.0256451	1.96068	-0.0354019	-0.0332902	-0.027392	-0.0289516
373.8	-0.049509	-0.025743	1.96021	-0.0349999	-0.0325553	-0.0271199	-0.0284733
374	-0.0490217	-0.025836	1.96	-0.0344484	-0.0318397	-0.0269101	-0.027982
374.2	-0.0485106	-0.025991	1.9601	-0.033839	-0.0312411	-0.026856	-0.0274497
374.4	-0.0481628	-0.0261571	1.96039	-0.0333746	-0.0309957	-0.0270509	-0.0270801
374.6	-0.0480111	-0.0263789	1.96067	-0.0331583	-0.031135	-0.0275837	-0.026856
374.8	-0.0478606	-0.0265633	1.96098	-0.0330282	-0.0313629	-0.0281636	-0.0267307
375	-0.0475161	-0.0265924	1.96162	-0.0329667	-0.0314057	-0.0285141	-0.0264932
375.2	-0.0470974	-0.0263721	1.96239	-0.0330948	-0.0313183	-0.0286674	-0.0261368
375.4	-0.046647	-0.0261031	1.96315	-0.0332962	-0.0312237	-0.0286632	-0.0257375
375.6	-0.0461816	-0.0256248	1.96381	-0.0334336	-0.031052	-0.0285022	-0.0252881
375.8	-0.0456866	-0.0249275	1.96429	-0.0334527	-0.0309749	-0.0282915	-0.0248583
376	-0.045354	-0.0241517	1.96428	-0.0333992	-0.031113	-0.028237	-0.0246386
376.2	-0.0450944	-0.0234699	1.96387	-0.0333508	-0.0313547	-0.0282479	-0.0246005
376.4	-0.0447268	-0.0227082	1.96331	-0.0333088	-0.0312135	-0.0281266	-0.0245437
376.6	-0.0443462	-0.0219776	1.96271	-0.0333534	-0.030886	-0.027899	-0.0245815
376.8	-0.04389	-0.021358	1.962	-0.033475	-0.0303595	-0.0274583	-0.0246503
377	-0.0433352	-0.0209849	1.96126	-0.0336969	-0.0296504	-0.0268667	-0.0246146
377.2	-0.0428612	-0.0208494	1.96055	-0.0339964	-0.028784	-0.0261777	-0.0244594
377.4	-0.0426297	-0.0210916	1.95966	-0.0344423	-0.0281409	-0.0256724	-0.0243277
377.6	-0.04258	-0.0217375	1.95858	-0.0349018	-0.0277745	-0.0253052	-0.0242855
377.8	-0.0427167	-0.0227482	1.95752	-0.0354201	-0.0276014	-0.0251637	-0.0243123
378	-0.0430616	-0.0238931	1.95652	-0.0359934	-0.0276133	-0.0252026	-0.0244854
378.2	-0.0435029	-0.0252003	1.95556	-0.0364495	-0.0277413	-0.025482	-0.0247842
378.4	-0.043904	-0.0264047	1.95469	-0.0367699	-0.0279984	-0.0257619	-0.0251224
378.6	-0.0441533	-0.0273894	1.95401	-0.0369403	-0.0282146	-0.0258743	-0.0252229
378.8	-0.0443919	-0.0280985	1.95327	-0.0370333	-0.0285058	-0.0259356	-0.0252538
379	-0.0446144	-0.0286345	1.95235	-0.0368758	-0.0289212	-0.0259868	-0.0252428
379.2	-0.0448082	-0.0288619	1.95127	-0.0365512	-0.0293763	-0.0259717	-0.0252457
379.4	-0.0449938	-0.028883	1.95013	-0.0360033	-0.0298784	-0.0259242	-0.025368
379.6	-0.0452591	-0.0286223	1.94894	-0.0353925	-0.0303423	-0.0259583	-0.0256804
379.8	-0.0455988	-0.0281753	1.94796	-0.0346395	-0.0307514	-0.0260136	-0.0260693
380	-0.0459754	-0.0275577	1.94724	-0.0339473	-0.0310101	-0.026073	-0.0265133
380.2	-0.0464082	-0.0268376	1.94674	-0.0333432	-0.0312772	-0.0261265	-0.0269377
380.4	-0.0467528	-0.0260839	1.94644	-0.032888	-0.0314024	-0.0262505	-0.0271032
380.6	-0.0470812	-0.0254678	1.94636	-0.0325847	-0.0315729	-0.0263917	-0.0270443
380.8	-0.0474939	-0.0249722	1.9463	-0.032551	-0.0317442	-0.0265253	-0.0267374
381	-0.0480331	-0.0247131	1.94625	-0.0328458	-0.0320028	-0.0267637	-0.0263695
381.2	-0.0486233	-0.0246706	1.94622	-0.0334119	-0.0323168	-0.0271477	-0.02604
381.4	-0.0493475	-0.0249735	1.94615	-0.0342394	-0.0327165	-0.0276994	-0.0259212
381.6	-0.0501175	-0.0256739	1.94588	-0.0351538	-0.0331899	-0.0285136	-0.026019
381.8	-0.0509757	-0.02683	1.94525	-0.0361324	-0.0337817	-0.029622	-0.0263613
382	-0.0518512	-0.0280459	1.94436	-0.0370587	-0.0343979	-0.0307424	-0.0267439
382.2	-0.052535	-0.0291439	1.94343	-0.0377254	-0.0346731	-0.0316384	-0.0269219
382.4	-0.0530256	-0.0299072	1.94257	-0.0380214	-0.0346581	-0.0322506	-0.0269273
382.6	-0.0533947	-0.0303547	1.94174	-0.0380797	-0.0344289	-0.0326028	-0.0268335
382.8	-0.0533935	-0.0304036	1.94121	-0.0379902	-0.0339575	-0.0326216	-0.0267487
383	-0.0531587	-0.0302215	1.941	-0.0378279	-0.033377	-0.0324068	-0.026684
383.2	-0.0529046	-0.0299091	1.94088	-0.0378131	-0.0330489	-0.0321091	-0.0267525
383.4	-0.0527416	-0.0296058	1.94072	-0.0379495	-0.0329724	-0.0317582	-0.0268921
383.6	-0.0524926	-0.0292781	1.94064	-0.0381172	-0.0329504	-0.031328	-0.0270912
383.8	-0.0522276	-0.0289422	1.94077	-0.0381281	-0.0328643	-0.0308546	-0.0272787
384	-0.0519213	-0.0286427	1.94105	-0.0379465	-0.0327385	-0.0304483	-0.0274736
384.2	-0.0516716	-0.0284174	1.94149	-0.0376813	-0.0327074	-0.030023	-0.0277769
384.4	-0.0513048	-0.0281481	1.94211	-0.0373105	-0.0326919	-0.0296027	-0.0281037
384.6	-0.0508735	-0.0279767	1.94278	-0.036962	-0.032799	-0.0292098	-0.0285121
384.8	-0.0503108	-0.027917	1.94324	-0.0367178	-0.0331398	-0.0288021	-0.0288627
385	-0.049604	-0.0281029	1.94341	-0.0365465	-0.03353	-0.0283467	-0.0290811
385.2	-0.048729	-0.028434	1.94341	-0.0361758	-0.0337132	-0.0279165	-0.0289782
385.4	-0.0479147	-0.0288713	1.94323	-0.0356683	-0.0337159	-0.0275098	-0.0286438
385.6	-0.0470662	-0.0290757	1.94316	-0.0348763	-0.0334191	-0.0270265	-0.0278825
385.8	-0.0460531	-0.0290532	1.94333	-0.0337922	-0.0327806	-0.0265017	-0.0268121
386	-0.0450686	-0.0286342	1.94364	-0.0325921	-0.0320736	-0.0260011	-0.025666
386.2	-0.0441997	-0.0279702	1.94385	-0.0316804	-0.0314452	-0.0256834	-0.0246209
386.4	-0.0433593	-0.0271014	1.94402	-0.0311868	-0.0307899	-0.0254859	-0.023613
386.6	-0.0428735	-0.0262801	1.94386	-0.0313549	-0.0304121	-0.0254939	-0.02283
386.8	-0.0429402	-0.0255194	1.94326	-0.0320648	-0.0303374	-0.0256908	-0.0223385
387	-0.0433212	-0.0248841	1.94241	-0.0329807	-0.0302301	-0.0259892	-0.0220608
387.2	-0.0438641	-0.0243255	1.94158	-0.0336915	-0.0299682	-0.0263324	-0.022035
387.4	-0.044676	-0.02394	1.94067	-0.0341814	-0.0297437	-0.0267628	-0.0224098
387.6	-0.0456405	-0.0236917	1.9397	-0.0343748	-0.029418	-0.0272023	-0.0231185
387.8	-0.0465466	-0.0235327	1.93876	-0.0344127	-0.029119	-0.0275364	-0.0240048
388	-0.0471685	-0.0234707	1.93785	-0.0342548	-0.0288216	-0.0277099	-0.024882
388.2	-0.0476142	-0.0236327	1.93683	-0.0341896	-0.0286058	-0.0277304	-0.0257628
388.4	-0.0477908	-0.0239818	1.93577	-0.0342581	-0.0285094	-0.0275683	-0.0264261
388.6	-0.0476691	-0.02448	1.93478	-0.0343702	-0.0284783	-0.0271649	-0.0267933
388.8	-0.0474083	-0.025124	1.93404	-0.0344142	-0.0284301	-0.0266177	-0.0269724
389	-0.047328	-0.0258912	1.93349	-0.0346471	-0.028529	-0.0261152	-0.0271441
389.2	-0.0472782	-0.026563	1.93324	-0.0349216	-0.0288146	-0.0256907	-0.0271625
389.4	-0.0473437	-0.0271805	1.93309	-0.0351762	-0.0293293	-0.0254701	-0.0272284
389.6	-0.0476492	-0.0277892	1.93302	-0.0356418	-0.0301651	-0.0257022	-0.0275303
389.8	-0.0480884	-0.0283801	1.93288	-0.036298	-0.031196	-0.0262683	-0.02788
390	-0.0484113	-0.0288231	1.93279	-0.0369503	-0.0322675	-0.0269266	-0.0281035
390.2	-0.0486514	-0.0292066	1.93264	-0.0375328	-0.0334402	-0.0275647	-0.0282505
390.4	-0.0487402	-0.0295626	1.93243	-0.0378684	-0.0344025	-0.0281762	-0.028344
390.6	-0.0484752	-0.029745	1.93221	-0.0377491	-0.0349622	-0.0285027	-0.0282335
390.8	-0.0479293	-0.0296254	1.9321	-0.0371953	-0.035057	-0.0285196	-0.0280231
391	-0.0473334	-0.0293215	1.932	-0.036513	-0.0349824	-0.0283468	-0.0278885
391.2	-0.0467293	-0.0288152	1.93193	-0.0357617	-0.0346312	-0.0281282	-0.0277425
391.4	-0.0460574	-0.027994	1.93197	-0.0349557	-0.0341924	-0.0278569	-0.0274393
391.6	-0.04532	-0.0270243	1.93214	-0.0339067	-0.0336029	-0.0275777	-0.0269367
391.8	-0.0446934	-0.026104	1.93219	-0.0329261	-0.0331398	-0.0274217	-0.0263813
392	-0.044104	-0.0253036	1.93206	-0.0320138	-0.0328007	-0.0273519	-0.0257604
392.2	-0.043615	-0.024696	1.93175	-0.0312542	-0.0325719	-0.027199	-0.0252254
392.4	-0.0433421	-0.024352	1.9313	-0.0308716	-0.0324503	-0.0270197	-0.0249613
392.6	-0.043437	-0.0242184	1.93063	-0.0311833	-0.0326295	-0.0269264	-0.0251372
392.8	-0.0437725	-0.0242553	1.92988	-0.0318935	-0.0329744	-0.0270012	-0.0256933
393	-0.044421	-0.024417	1.92923	-0.0327603	-0.0333189	-0.0272862	-0.0265102
393.2	-0.0452523	-0.0247278	1.92877	-0.0336945	-0.0335379	-0.027843	-0.0274125
393.4	-0.0460853	-0.0251208	1.92842	-0.034509	-0.0335827	-0.0284506	-0.028149
393.6	-0.0468136	-0.0256048	1.92824	-0.0351482	-0.0333909	-0.0289913	-0.0287041
393.8	-0.0474949	-0.0262581	1.92803	-0.0356228	-0.0330667	-0.0293113	-0.029143
394	-0.0480994	-0.0271625	1.9277	-0.0361221	-0.0327188	-0.029453	-0.0296002
394.2	-0.0486432	-0.0280194	1.92732	-0.0367081	-0.0325878	-0.029311	-0.0300992
394.4	-0.0491131	-0.0287591	1.92709	-0.0372942	-0.0326403	-0.0289393	-0.0306553
394.6	-0.049738	-0.0294247	1.92676	-0.0377775	-0.0331252	-0.0285948	-0.0312214
394.8	-0.0504788	-0.0299397	1.92641	-0.0380495	-0.0338273	-0.0283799	-0.03162
395	-0.0512496	-0.0302085	1.92607	-0.0378076	-0.0345765	-0.0281337	-0.0317016
395.2	-0.0519174	-0.0304426	1.92569	-0.0370005	-0.0351112	-0.0278855	-0.0313143
395.4	-0.0526129	-0.0307945	1.925	-0.0360834	-0.0356868	-0.0278805	-0.0307596
395.6	-0.0529669	-0.0311412	1.92426	-0.0350969	-0.0360376	-0.0279028	-0.0300232
395.8	-0.0527992	-0.0313698	1.92348	-0.0341693	-0.0361644	-0.0277155	-0.0291234
396	-0.052176	-0.0314551	1.92266	-0.033547	-0.0361431	-0.0274488	-0.0282362
396.2	-0.0513501	-0.0314308	1.92173	-0.0333116	-0.0361436	-0.027327	-0.0277242
396.4	-0.0503822	-0.0310931	1.92095	-0.033146	-0.035884	-0.0273041	-0.0273667
396.6	-0.0493912	-0.0303282	1.9204	-0.0330144	-0.0352681	-0.0273528	-0.0269275
396.8	-0.0485583	-0.0294437	1.92006	-0.0330223	-0.0343221	-0.0276777	-0.026355
397	-0.0478692	-0.0287049	1.9198	-0.0332864	-0.033203	-0.0281898	-0.0258161
397.2	-0.0473094	-0.028133	1.9197	-0.0337458	-0.0319651	-0.0287217	-0.0254381
397.4	-0.0468704	-0.0277348	1.91966	-0.0343224	-0.0308156	-0.0291016	-0.0252831
397.6	-0.0466814	-0.0276091	1.91968	-0.0350805	-0.0300437	-0.0293528	-0.0255074
397.8	-0.0467664	-0.0274878	1.91969	-0.0358635	-0.0297313	-0.0294473	-0.0261865
398	-0.0472166	-0.0273791	1.91968	-0.0364538	-0.0297754	-0.0295457	-0.0271198
398.2	-0.0480383	-0.0272787	1.91941	-0.0369006	-0.0303637	-0.0297615	-0.0281501
398.4	-0.0490353	-0.027236	1.91903	-0.0373209	-0.0312943	-0.0300462	-0.0290985
398.6	-0.0499944	-0.0271474	1.91874	-0.0375385	-0.0322577	-0.030248	-0.0297229
398.8	-0.0507997	-0.027137	1.91869	-0.0376752	-0.033193	-0.0304396	-0.0300222
399	-0.051294	-0.0270623	1.91896	-0.0377468	-0.034063	-0.0305098	-0.0301214
399.2	-0.0512928	-0.0269748	1.91962	-0.0376647	-0.0346454	-0.0302211	-0.0298668
399.4	-0.0508543	-0.0268524	1.92036	-0.0375534	-0.0349714	-0.0295304	-0.0293186
399.6	-0.0501646	-0.0268737	1.92082	-0.0376545	-0.0351791	-0.0287771	-0.0287619
[truncated: 401 more rows]

## Sheet: Fig 3d
time (s)	FL LDLR Fc	LDLR LA3 Fc	LDLR LA3x5 Fc	LDLRAD3-D1 Fc	VLDLR LBD Fc
0	0	0	0	0	0
0.1	-0.00035	-0.002647	0.027385	-0.006657	0.041997
0.2	0.007259	0.002596	0.055103	-0.004801	0.100988
0.3	0.013096	0.008772	0.080346	-0.002449	0.154442
0.4	0.015534	0.012578	0.107327	-0.000963	0.21275
0.5	0.021225	0.017938	0.161822	0.003019	0.323308
0.6	0.028209	0.023514	0.218542	0.009481	0.443012
0.7	0.032563	0.0267	0.27788	0.013892	0.561126
0.8	0.034616	0.025391	0.339631	0.015277	0.680983
0.9	0.032043	0.022264	0.402114	0.012914	0.800763
1	0.030035	0.020104	0.464606	0.007042	0.914257
1.1	0.030085	0.021816	0.529905	0.003701	1.02768
1.2	0.030951	0.024437	0.596687	0.003266	1.13699
1.3	0.028772	0.023564	0.656537	0.000862	1.24279
1.4	0.036722	0.025278	0.717055	0.003897	1.34481
1.5	0.046871	0.029981	0.776063	0.011275	1.4526
1.6	0.052052	0.03195	0.831813	0.019379	1.55737
1.7	0.052004	0.030517	0.882872	0.022259	1.65334
1.8	0.055907	0.032696	0.93784	0.027904	1.74388
1.9	0.056464	0.031596	0.98352	0.030083	1.82211
2	0.051244	0.026065	1.02542	0.026495	1.89197
2.1	0.048835	0.019258	1.06208	0.019427	1.95349
2.2	0.047636	0.011136	1.09399	0.013742	2.01167
2.3	0.047655	0.007893	1.12517	0.011104	2.0706
2.4	0.047731	0.008942	1.16134	0.010688	2.1295
2.5	0.052819	0.010734	1.19909	0.015186	2.19044
2.6	0.057703	0.013669	1.23591	0.018888	2.24766
2.7	0.060324	0.020596	1.26988	0.022634	2.30146
2.8	0.059824	0.022114	1.29683	0.022869	2.34561
2.9	0.057834	0.023073	1.31928	0.022706	2.38459
3	0.051996	0.023782	1.33707	0.018245	2.41454
3.1	0.047955	0.022266	1.35316	0.014907	2.43895
3.2	0.044648	0.017832	1.36792	0.009263	2.46224
3.3	0.047741	0.01703	1.39032	0.007359	2.492
3.4	0.051516	0.017538	1.41229	0.007708	2.52413
3.5	0.054194	0.017637	1.4336	0.00952	2.55514
3.6	0.053875	0.021241	1.45472	0.013478	2.5846
3.7	0.055243	0.028116	1.4724	0.020153	2.61036
3.8	0.053237	0.031835	1.48328	0.023527	2.62959
3.9	0.053889	0.035995	1.49679	0.025504	2.64858
4	0.056194	0.038838	1.51139	0.027066	2.66478
4.1	0.060988	0.04485	1.52607	0.029481	2.68431
4.2	0.065644	0.04506	1.54276	0.030649	2.70512
4.3	0.06839	0.047198	1.5613	0.030225	2.72393
4.4	0.069034	0.047347	1.57193	0.02781	2.74122
4.5	0.071268	0.046929	1.57698	0.027602	2.76097
4.6	0.072525	0.042257	1.58032	0.026909	2.77418
4.7	0.076265	0.041876	1.58823	0.0266	2.78994
4.8	0.084027	0.040208	1.59442	0.032082	2.8061
4.9	0.088284	0.035574	1.60096	0.038062	2.82047
5	0.091311	0.036824	1.61235	0.044486	2.83239
5.1	0.087573	0.035139	1.61845	0.04186	2.84124
5.2	0.086364	0.034077	1.62108	0.040598	2.84723
5.3	0.08344	0.034342	1.62583	0.037265	2.85757
5.4	0.082431	0.037465	1.63473	0.03612	2.86502
5.5	0.080613	0.036843	1.64157	0.030288	2.87003
5.6	0.085762	0.037333	1.6478	0.028239	2.87737
5.7	0.087895	0.037118	1.6551	0.027989	2.88595
5.8	0.087077	0.034419	1.65872	0.025247	2.89067
5.9	0.086389	0.030924	1.66128	0.019758	2.8949
6	0.089985	0.029663	1.66307	0.017204	2.90348
6.1	0.094035	0.031964	1.66715	0.021553	2.91564
6.2	0.09918	0.033046	1.67075	0.023323	2.92211
6.3	0.100601	0.032266	1.67313	0.025307	2.92484
6.4	0.102918	0.030965	1.67585	0.02727	2.93095
6.5	0.099316	0.026503	1.67528	0.027967	2.9364
6.6	0.094516	0.022101	1.67477	0.024239	2.93791
6.7	0.092681	0.022692	1.67514	0.024313	2.94221
6.8	0.096512	0.030115	1.68314	0.025703	2.94981
6.9	0.100532	0.034428	1.68809	0.026533	2.95692
7	0.104789	0.03767	1.6948	0.027188	2.96193
7.1	0.109048	0.040881	1.70219	0.032022	2.97154
7.2	0.1084	0.042903	1.70421	0.03366	2.98187
7.3	0.104497	0.040987	1.69977	0.031079	2.99132
7.4	0.101816	0.04248	1.69979	0.029355	2.99853
7.5	0.102082	0.046457	1.70199	0.029692	3.00759
7.6	0.100364	0.046674	1.70306	0.026334	3.01089
7.7	0.100043	0.041994	1.70646	0.022945	3.0139
7.8	0.101393	0.036363	1.70748	0.022663	3.01599
7.9	0.101473	0.030906	1.70629	0.024909	3.02052
8	0.10055	0.031878	1.70672	0.03007	3.02197
8.1	0.102994	0.033448	1.70972	0.036328	3.02803
8.2	0.100683	0.035402	1.70769	0.037643	3.02741
8.3	0.099102	0.035262	1.70855	0.040612	3.03045
8.4	0.101515	0.037308	1.71038	0.045366	3.03477
8.5	0.105736	0.035206	1.71087	0.045781	3.03721
8.6	0.10709	0.031853	1.70945	0.042349	3.03413
8.7	0.10667	0.028961	1.71055	0.039848	3.03583
8.8	0.104756	0.028739	1.71074	0.034599	3.03754
8.9	0.100929	0.030377	1.71107	0.028	3.03901
9	0.098069	0.028565	1.70949	0.022256	3.04329
9.1	0.096743	0.031947	1.7078	0.020929	3.05344
9.2	0.100403	0.039105	1.71092	0.024724	3.06614
9.3	0.104663	0.043604	1.71238	0.028552	3.07506
9.4	0.104499	0.041196	1.71118	0.030003	3.07821
9.5	0.102455	0.041205	1.71336	0.033305	3.08158
9.6	0.102896	0.038674	1.71959	0.035625	3.08364
9.7	0.105247	0.035259	1.72498	0.037165	3.0858
9.8	0.110429	0.036239	1.73309	0.040119	3.08933
9.9	0.115537	0.040629	1.73889	0.041937	3.09497
10	0.119906	0.04343	1.74134	0.042867	3.10091
10.1	0.116867	0.043425	1.73855	0.041927	3.10327
10.2	0.112763	0.044063	1.73668	0.041813	3.1058
10.3	0.112673	0.048213	1.73995	0.045603	3.11253
10.4	0.115353	0.049526	1.74437	0.049641	3.11961
10.5	0.117003	0.050448	1.75096	0.05287	3.12532
10.6	0.123266	0.051964	1.7575	0.057023	3.1297
10.7	0.129219	0.050284	1.75823	0.057205	3.13117
10.8	0.123236	0.041712	1.75032	0.049371	3.12511
10.9	0.117523	0.037253	1.74303	0.042671	3.11996
11	0.116097	0.035428	1.73498	0.038697	3.11835
11.1	0.115079	0.034133	1.72804	0.03669	3.12202
11.2	0.113571	0.035215	1.72938	0.035645	3.12702
11.3	0.114615	0.039001	1.73482	0.037238	3.13207
11.4	0.111976	0.043496	1.74415	0.038597	3.1362
11.5	0.106913	0.043823	1.7487	0.037062	3.13793
11.6	0.103655	0.044735	1.75419	0.034465	3.13891
11.7	0.10386	0.04276	1.75333	0.033083	3.14048
11.8	0.103224	0.041879	1.75041	0.032239	3.14476
11.9	0.104182	0.03873	1.74267	0.032384	3.14643
12	0.105537	0.038686	1.74118	0.034143	3.14723
12.1	0.104615	0.038722	1.73993	0.034575	3.14948
12.2	0.100624	0.039123	1.73875	0.035704	3.15223
12.3	0.103323	0.04266	1.74029	0.040547	3.15464
12.4	0.106721	0.044947	1.74635	0.048461	3.15824
12.5	0.109515	0.043796	1.74895	0.052235	3.16175
12.6	0.11499	0.043984	1.74938	0.056116	3.15898
12.7	0.119149	0.044154	1.74947	0.055537	3.15389
12.8	0.11909	0.038439	1.74874	0.050285	3.14741
12.9	0.119232	0.031671	1.74511	0.041899	3.14291
13	0.121633	0.029451	1.74702	0.039432	3.14477
13.1	0.121486	0.028563	1.75129	0.037688	3.15084
13.2	0.122465	0.032768	1.76066	0.042202	3.16167
13.3	0.123621	0.040255	1.76425	0.048111	3.17515
13.4	0.124717	0.045075	1.76653	0.050736	3.18761
13.5	0.119206	0.041693	1.75865	0.045276	3.18622
13.6	0.111289	0.039311	1.74958	0.03996	3.18033
13.7	0.102318	0.038511	1.73925	0.033227	3.17171
13.8	0.098132	0.034572	1.73391	0.025704	3.1627
13.9	0.101082	0.037298	1.7373	0.02658	3.15848
14	0.112172	0.041608	1.74714	0.028809	3.16152
14.1	0.126458	0.043715	1.75707	0.029514	3.16857
14.2	0.137503	0.039533	1.76257	0.027174	3.17269
14.3	0.143986	0.035889	1.76644	0.028587	3.1779
14.4	0.140719	0.029508	1.76141	0.023808	3.18023
14.5	0.135118	0.03235	1.7588	0.026352	3.1858
14.6	0.132987	0.040368	1.75869	0.034916	3.19261
14.7	0.131865	0.046764	1.76057	0.043722	3.19897
14.8	0.130995	0.050497	1.76244	0.047417	3.205
14.9	0.130461	0.055247	1.76628	0.04901	3.21049
15	0.12977	0.054999	1.76792	0.047368	3.2123
15.1	0.127227	0.052725	1.77124	0.043393	3.21551
15.2	0.128018	0.051076	1.7725	0.03876	3.21745
15.3	0.129996	0.051466	1.77553	0.037333	3.21928
15.4	0.135281	0.050483	1.77451	0.040162	3.21813
15.5	0.136177	0.048	1.7713	0.044672	3.22127
15.6	0.131893	0.038868	1.7601	0.043012	3.21702
15.7	0.124223	0.031845	1.74986	0.04161	3.21261
15.8	0.119123	0.026261	1.74093	0.041144	3.20592
15.9	0.116583	0.021958	1.73394	0.038337	3.20265
16	0.1166	0.019283	1.72997	0.030402	3.19843
16.1	0.118769	0.022729	1.72975	0.027352	3.19896
16.2	0.125794	0.026156	1.73388	0.029106	3.20662
16.3	0.13281	0.029252	1.73554	0.029227	3.21731
16.4	0.132947	0.03047	1.7401	0.028503	3.2216
16.5	0.133815	0.034121	1.74494	0.029954	3.22457
16.6	0.13618	0.037241	1.75323	0.033433	3.22817
16.7	0.135313	0.038422	1.75497	0.035118	3.22904
16.8	0.134199	0.042657	1.76354	0.038501	3.23045
16.9	0.137894	0.045963	1.77127	0.042772	3.23499
17	0.143	0.047526	1.77876	0.045699	3.24148
17.1	0.145614	0.045404	1.77916	0.04522	3.24457
17.2	0.150196	0.04472	1.78244	0.046856	3.24677
17.3	0.152409	0.041205	1.77998	0.046763	3.24573
17.4	0.153041	0.04163	1.77557	0.045411	3.24683
17.5	0.146366	0.039149	1.76524	0.043791	3.24187
17.6	0.139774	0.034743	1.75938	0.041779	3.23887
17.7	0.134166	0.033514	1.75944	0.038531	3.23934
17.8	0.130626	0.035011	1.75981	0.036673	3.24057
17.9	0.131464	0.036467	1.76321	0.038762	3.24442
18	0.13518	0.038496	1.77132	0.039644	3.24889
18.1	0.141725	0.043848	1.77951	0.0444	3.25606
18.2	0.146053	0.047454	1.7809	0.046721	3.26136
18.3	0.148449	0.047762	1.78188	0.046379	3.265
18.4	0.14945	0.045732	1.78134	0.045465	3.26561
18.5	0.152118	0.043558	1.77812	0.046688	3.26797
18.6	0.1509	0.043694	1.77579	0.045595	3.26828
18.7	0.147224	0.042239	1.7736	0.046278	3.26607
18.8	0.145859	0.045068	1.77251	0.052455	3.26788
18.9	0.141479	0.043216	1.76957	0.054519	3.26746
19	0.137064	0.046136	1.77163	0.054875	3.26774
19.1	0.134224	0.047105	1.77279	0.05174	3.26423
19.2	0.131693	0.048418	1.77229	0.046438	3.2622
19.3	0.131383	0.045095	1.76998	0.039565	3.25895
19.4	0.133712	0.045811	1.7693	0.036256	3.25956
19.5	0.133601	0.040955	1.76365	0.035174	3.261
19.6	0.139181	0.039047	1.76365	0.040588	3.26774
19.7	0.148139	0.035786	1.76884	0.045623	3.27649
19.8	0.154709	0.03539	1.7771	0.050509	3.28491
19.9	0.156062	0.036995	1.78447	0.051888	3.28864
20	0.161569	0.046398	1.7929	0.056191	3.29297
20.1	0.155922	0.048612	1.7933	0.053754	3.29575
20.2	0.148627	0.050605	1.79117	0.050417	3.29604
20.3	0.139737	0.050685	1.78363	0.045624	3.29371
20.4	0.137543	0.050531	1.77834	0.043407	3.29447
20.5	0.135804	0.043503	1.77157	0.040017	3.29562
20.6	0.141325	0.041316	1.77093	0.043094	3.2972
20.7	0.146699	0.040934	1.76983	0.049697	3.29776
20.8	0.150436	0.03965	1.7712	0.052449	3.29717
20.9	0.149824	0.039059	1.76956	0.054955	3.29203
21	0.148672	0.042384	1.77074	0.05474	3.28519
21.1	0.146816	0.042191	1.76592	0.050247	3.2773
21.2	0.143467	0.03759	1.76159	0.042084	3.27019
21.3	0.139187	0.034015	1.76219	0.039369	3.2666
21.4	0.137547	0.034452	1.76748	0.041025	3.27301
21.5	0.136679	0.03144	1.77244	0.043306	3.27589
21.6	0.134127	0.027832	1.77563	0.04381	3.27719
21.7	0.139406	0.028984	1.78213	0.047483	3.28708
21.8	0.145856	0.033536	1.78203	0.049115	3.29764
21.9	0.146636	0.029511	1.78004	0.041159	3.29999
22	0.147201	0.027872	1.77893	0.034242	3.30373
22.1	0.150915	0.029675	1.78192	0.030246	3.31221
22.2	0.151108	0.034035	1.78399	0.031835	3.31296
22.3	0.15068	0.031106	1.78461	0.030204	3.30656
22.4	0.155244	0.03331	1.78692	0.035423	3.3055
22.5	0.157705	0.031652	1.78576	0.03424	3.30407
22.6	0.158546	0.03067	1.78562	0.034469	3.30186
22.7	0.156535	0.023985	1.78514	0.028267	3.29648
22.8	0.158797	0.024354	1.79198	0.027087	3.29945
22.9	0.15865	0.022173	1.79493	0.023932	3.30091
23	0.156806	0.02318	1.79462	0.022853	3.30567
23.1	0.15578	0.025484	1.79162	0.023134	3.30823
23.2	0.157605	0.03138	1.78773	0.02386	3.31491
23.3	0.159311	0.036776	1.78552	0.028009	3.3193
23.4	0.160689	0.044291	1.78522	0.03048	3.31785
23.5	0.16242	0.051955	1.78876	0.03596	3.31405
23.6	0.162897	0.058314	1.79107	0.041158	3.31144
23.7	0.160814	0.060194	1.79178	0.047186	3.3113
23.8	0.157162	0.052939	1.78529	0.045368	3.3107
23.9	0.154777	0.045598	1.7798	0.043839	3.31379
24	0.153842	0.042821	1.77984	0.043068	3.31774
24.1	0.154548	0.038145	1.78406	0.039075	3.31966
24.2	0.153875	0.036277	1.78567	0.034351	3.31722
24.3	0.156859	0.041946	1.7882	0.034389	3.31683
24.4	0.1631	0.049412	1.79079	0.041392	3.3203
24.5	0.167875	0.053962	1.79262	0.049246	3.32606
24.6	0.169755	0.058808	1.79296	0.056201	3.33576
24.7	0.174077	0.059992	1.79688	0.062326	3.34249
24.8	0.176017	0.062545	1.80277	0.065303	3.34648
24.9	0.170747	0.058626	1.80331	0.062476	3.34378
25	0.170251	0.056204	1.80502	0.060521	3.34395
25.1	0.166101	0.050648	1.80468	0.05806	3.33999
25.2	0.159134	0.046062	1.80092	0.051891	3.337
25.3	0.15071	0.041762	1.79716	0.048264	3.33747
25.4	0.148282	0.042762	1.79699	0.045181	3.34217
25.5	0.146199	0.042129	1.79575	0.041546	3.34221
25.6	0.14805	0.042582	1.79224	0.041098	3.34114
25.7	0.152962	0.045966	1.79204	0.043858	3.3456
25.8	0.16089	0.045964	1.79032	0.046449	3.34828
25.9	0.165331	0.044234	1.7893	0.049685	3.34948
26	0.166357	0.041022	1.78267	0.050872	3.34907
26.1	0.167807	0.042536	1.78003	0.051182	3.35029
26.2	0.166167	0.042252	1.77919	0.052178	3.34997
26.3	0.161846	0.037534	1.77911	0.05491	3.34994
26.4	0.161025	0.032957	1.78139	0.056767	3.3499
26.5	0.161425	0.030157	1.78511	0.058995	3.35327
26.6	0.16209	0.026478	1.78566	0.057054	3.35723
26.7	0.162976	0.024062	1.78253	0.052699	3.35905
26.8	0.162186	0.029109	1.78179	0.047504	3.35873
26.9	0.160741	0.032111	1.77999	0.045851	3.36033
27	0.157664	0.034233	1.77981	0.046791	3.36217
27.1	0.158606	0.037873	1.78499	0.051468	3.36675
27.2	0.164475	0.045753	1.79533	0.060832	3.37475
27.3	0.171017	0.052366	1.80026	0.067972	3.38041
27.4	0.174658	0.059481	1.79979	0.069363	3.38052
27.5	0.173953	0.060131	1.79786	0.063098	3.37433
27.6	0.168305	0.058518	1.79528	0.057423	3.36627
27.7	0.159611	0.052289	1.78893	0.052403	3.35446
27.8	0.155791	0.046326	1.78695	0.050775	3.34928
27.9	0.153468	0.040623	1.78677	0.049276	3.34943
28	0.159472	0.04398	1.79305	0.056506	3.3586
28.1	0.165152	0.047143	1.79996	0.063932	3.36505
28.2	0.177262	0.054087	1.80903	0.070064	3.37503
28.3	0.182788	0.057788	1.81517	0.071285	3.38108
28.4	0.187288	0.063655	1.8219	0.076045	3.38656
28.5	0.186619	0.061669	1.82197	0.078597	3.38613
28.6	0.18793	0.058358	1.818	0.078921	3.38902
28.7	0.181382	0.052841	1.8128	0.074817	3.3875
28.8	0.175727	0.049045	1.80601	0.067192	3.38414
28.9	0.171224	0.044576	1.80036	0.057648	3.38199
29	0.169217	0.041914	1.79578	0.048062	3.38167
29.1	0.167133	0.041937	1.79393	0.042396	3.38204
29.2	0.167269	0.039867	1.79121	0.042031	3.3813
29.3	0.168084	0.038991	1.7896	0.045416	3.38325
29.4	0.166249	0.0357	1.78606	0.047499	3.37884
29.5	0.1661	0.036629	1.78449	0.0481	3.37671
29.6	0.167456	0.039007	1.78358	0.047023	3.3737
29.7	0.170557	0.043763	1.78479	0.046705	3.375
29.8	0.174581	0.046765	1.78834	0.049657	3.3791
29.9	0.179361	0.0512	1.7933	0.053691	3.38942
30	0.178948	0.052675	1.79524	0.055163	3.39467
30.1	0.176597	0.048537	1.79443	0.055785	3.39596
30.2	0.17554	0.042967	1.79233	0.056045	3.39748
30.3	0.171762	0.039021	1.79306	0.059075	3.3979
30.4	0.167587	0.037163	1.79632	0.061508	3.39998
30.5	0.170387	0.038419	1.79835	0.06707	3.40418
30.6	0.173477	0.041845	1.79798	0.067876	3.4071
30.7	0.174488	0.047794	1.80153	0.067138	3.40897
30.8	0.176331	0.053417	1.80192	0.061777	3.40927
30.9	0.180272	0.054188	1.79897	0.056607	3.40382
31	0.179087	0.053035	1.79753	0.051429	3.39764
31.1	0.177294	0.048064	1.80104	0.049466	3.3936
31.2	0.175747	0.0448	1.80425	0.048765	3.39521
31.3	0.175382	0.040646	1.80482	0.048595	3.39525
31.4	0.171215	0.03791	1.8018	0.04905	3.39506
31.5	0.16922	0.034469	1.79906	0.051351	3.39601
31.6	0.168987	0.038381	1.79739	0.052296	3.40145
31.7	0.170199	0.037878	1.7923	0.05104	3.40281
31.8	0.17254	0.035577	1.79107	0.048483	3.402
31.9	0.180331	0.034655	1.79779	0.047383	3.40122
32	0.183848	0.038618	1.80267	0.04642	3.39937
32.1	0.187794	0.039161	1.80538	0.047318	3.39831
32.2	0.185648	0.038775	1.80547	0.046586	3.3951
32.3	0.183962	0.039206	1.80613	0.046705	3.39434
32.4	0.178442	0.043106	1.80347	0.045506	3.39867
32.5	0.180275	0.044287	1.80369	0.042188	3.40423
32.6	0.178134	0.043127	1.8031	0.040349	3.40555
32.7	0.177399	0.041058	1.80254	0.038617	3.40593
32.8	0.175844	0.039854	1.79966	0.038514	3.40996
32.9	0.174133	0.03572	1.79757	0.039151	3.40887
33	0.169441	0.030166	1.79601	0.038557	3.40499
33.1	0.169897	0.029392	1.79668	0.040076	3.40449
33.2	0.175032	0.034177	1.80262	0.046698	3.40949
33.3	0.175118	0.040212	1.80838	0.050914	3.411
33.4	0.177145	0.04398	1.80863	0.052334	3.41177
33.5	0.176324	0.046177	1.80746	0.055681	3.41294
33.6	0.173557	0.045776	1.80336	0.055419	3.41198
33.7	0.168625	0.042215	1.79653	0.050604	3.40703
33.8	0.166567	0.035999	1.79006	0.04586	3.40267
33.9	0.166954	0.033574	1.79276	0.046096	3.40424
34	0.176218	0.037553	1.80255	0.04946	3.4099
34.1	0.183581	0.040571	1.80684	0.051703	3.41338
34.2	0.18825	0.042774	1.80394	0.051734	3.41883
34.3	0.194927	0.049301	1.80574	0.053726	3.42701
34.4	0.19676	0.056899	1.80231	0.054339	3.42957
34.5	0.194045	0.059209	1.79639	0.052054	3.43058
34.6	0.191607	0.062701	1.80037	0.053571	3.437
34.7	0.189439	0.063797	1.81027	0.058034	3.4385
34.8	0.187943	0.062574	1.81375	0.061057	3.4406
34.9	0.18976	0.059648	1.82078	0.064521	3.44723
35	0.189658	0.056603	1.82365	0.066091	3.45391
35.1	0.189002	0.050688	1.82127	0.063502	3.44968
35.2	0.18964	0.045032	1.81428	0.059269	3.44475
35.3	0.188304	0.04109	1.80709	0.057624	3.43797
35.4	0.187533	0.04003	1.8004	0.055866	3.43047
35.5	0.187203	0.037411	1.79668	0.056548	3.42409
35.6	0.184711	0.037759	1.79514	0.056275	3.42573
35.7	0.183854	0.039731	1.79875	0.056701	3.43016
35.8	0.186108	0.042515	1.80773	0.055982	3.43473
35.9	0.185312	0.041546	1.8142	0.055619	3.4394
36	0.182299	0.041349	1.816	0.052957	3.43877
36.1	0.183207	0.040342	1.81284	0.050272	3.43848
36.2	0.186327	0.041458	1.81243	0.050503	3.44093
36.3	0.185636	0.03979	1.80899	0.049888	3.43944
36.4	0.18418	0.036756	1.80412	0.046583	3.43683
36.5	0.183643	0.03574	1.80184	0.043119	3.43751
36.6	0.187949	0.041665	1.80965	0.048169	3.43986
36.7	0.191449	0.046202	1.81263	0.051361	3.44002
36.8	0.199221	0.053442	1.81458	0.05631	3.44381
36.9	0.203386	0.054303	1.8134	0.056881	3.44281
37	0.208256	0.055267	1.81462	0.059677	3.44362
37.1	0.204458	0.049522	1.8114	0.058116	3.43963
37.2	0.20033	0.047545	1.81106	0.057593	3.4394
37.3	0.192425	0.044601	1.80935	0.053342	3.43784
37.4	0.191157	0.049157	1.81272	0.056585	3.4426
37.5	0.189541	0.052112	1.81213	0.056081	3.44155
37.6	0.191889	0.058045	1.81305	0.055949	3.4436
37.7	0.192811	0.061914	1.81666	0.056219	3.44423
37.8	0.194356	0.062116	1.82284	0.057169	3.44627
37.9	0.197388	0.060172	1.82332	0.056792	3.44328
38	0.202507	0.062396	1.82577	0.059086	3.44708
38.1	0.20057	0.054569	1.82323	0.056333	3.44797
38.2	0.200362	0.048975	1.81967	0.053002	3.44968
38.3	0.201293	0.047365	1.81805	0.05089	3.45309
38.4	0.20434	0.049918	1.82258	0.047564	3.4608
38.5	0.201705	0.048089	1.82137	0.045194	3.46407
38.6	0.200614	0.0509	1.81629	0.044433	3.46755
38.7	0.201069	0.050354	1.81405	0.047264	3.47124
38.8	0.203221	0.052947	1.81617	0.053415	3.47422
38.9	0.200108	0.052167	1.81715	0.058898	3.47502
39	0.200498	0.051425	1.82369	0.063356	3.4746
39.1	0.205502	0.051785	1.83385	0.068936	3.47707
39.2	0.206577	0.051045	1.83702	0.067515	3.47452
39.3	0.205635	0.047744	1.83322	0.064043	3.47007
39.4	0.207392	0.049251	1.83063	0.06128	3.47015
39.5	0.208078	0.051748	1.82862	0.059731	3.47228
39.6	0.208793	0.05461	1.82907	0.057672	3.47058
39.7	0.209377	0.058136	1.83068	0.058403	3.46905
39.8	0.207789	0.055081	1.82854	0.055029	3.46771
39.9	0.202754	0.052277	1.82628	0.055496	3.46568
40	0.199378	0.050029	1.82196	0.054543	3.46395
40.1	0.198445	0.051617	1.81831	0.054664	3.4649
40.2	0.197397	0.052606	1.81599	0.055711	3.46543
40.3	0.198488	0.058628	1.81513	0.062888	3.46587
40.4	0.201789	0.061348	1.81561	0.067924	3.46788
40.5	0.207274	0.066822	1.81931	0.07498	3.47162
40.6	0.2115	0.067793	1.82152	0.07959	3.47566
40.7	0.213286	0.067427	1.81937	0.078551	3.48003
40.8	0.215988	0.067416	1.82343	0.073744	3.4834
40.9	0.216626	0.064883	1.82312	0.066181	3.47909
41	0.213519	0.057347	1.81859	0.057002	3.47292
41.1	0.208345	0.051708	1.81372	0.052054	3.46863
41.2	0.203812	0.048809	1.81357	0.053068	3.46528
41.3	0.199954	0.046611	1.80963	0.056209	3.46396
41.4	0.198804	0.045739	1.80878	0.059493	3.46852
41.5	0.198219	0.047306	1.80957	0.062249	3.47161
41.6	0.197804	0.045496	1.81099	0.059492	3.46796
41.7	0.200077	0.044355	1.80881	0.054577	3.46793
41.8	0.200239	0.039835	1.80415	0.046762	3.46527
41.9	0.198925	0.040251	1.80173	0.043206	3.46349
42	0.198918	0.038593	1.80137	0.041051	3.46432
42.1	0.198629	0.037154	1.79849	0.041259	3.46679
42.2	0.199876	0.034269	1.79736	0.043332	3.46848
42.3	0.203107	0.03564	1.80128	0.049298	3.47512
42.4	0.208164	0.036776	1.80235	0.051779	3.47818
42.5	0.208011	0.034811	1.80064	0.052073	3.47657
42.6	0.204329	0.033742	1.80171	0.053003	3.47564
42.7	0.201564	0.035554	1.80436	0.054307	3.47611
42.8	0.197511	0.039448	1.80501	0.052054	3.47698
42.9	0.194709	0.041605	1.80704	0.052422	3.48061
43	0.194982	0.04796	1.81356	0.056951	3.49017
43.1	0.198874	0.053559	1.81622	0.063384	3.49761
43.2	0.197748	0.056122	1.81294	0.065741	3.50088
43.3	0.197298	0.052772	1.8094	0.068198	3.49941
43.4	0.196128	0.046124	1.80246	0.065851	3.49623
43.5	0.194358	0.039265	1.79263	0.0585	3.48535
43.6	0.191404	0.037739	1.793	0.051909	3.4799
43.7	0.193544	0.038048	1.79857	0.048689	3.47943
43.8	0.19723	0.036101	1.80459	0.05015	3.48204
43.9	0.198828	0.037277	1.80919	0.053929	3.47948
44	0.200362	0.042151	1.81402	0.059695	3.48776
44.1	0.20776	0.047243	1.81454	0.065015	3.49831
44.2	0.209064	0.04744	1.81228	0.066306	3.50209
44.3	0.209677	0.053315	1.81161	0.067766	3.50452
44.4	0.213398	0.058943	1.8178	0.068239	3.51432
44.5	0.21576	0.061442	1.82047	0.067513	3.51577
44.6	0.213835	0.061548	1.81992	0.065814	3.51299
44.7	0.212879	0.061057	1.82199	0.065096	3.51033
44.8	0.209463	0.058536	1.82201	0.058029	3.50405
44.9	0.20086	0.05137	1.81745	0.049997	3.49341
45	0.20086	0.05137	1.81745	0.049997	3.49341
45.1	0.204967	0.048405	1.81454	0.050423	3.48329
45.2	0.202968	0.043517	1.80712	0.049213	3.46611
45.3	0.202197	0.044789	1.80519	0.053014	3.45679
45.4	0.203847	0.04609	1.80561	0.054617	3.44671
45.5	0.20168	0.045022	1.80016	0.052885	3.42546
45.6	0.195832	0.043374	1.79021	0.051195	3.40373
45.7	0.192992	0.045904	1.78325	0.051943	3.38445
45.8	0.191124	0.044897	1.77205	0.049502	3.36342
45.9	0.18909	0.045914	1.75846	0.05085	3.34151
46	0.186713	0.042665	1.74316	0.055203	3.3163
46.1	0.189476	0.040992	1.73215	0.059863	3.29892
46.2	0.19416	0.039827	1.72648	0.062912	3.2869
46.3	0.196904	0.039995	1.72158	0.066465	3.27168
46.4	0.197985	0.038312	1.71619	0.066308	3.25273
46.5	0.198342	0.040536	1.71096	0.06498	3.2343
46.6	0.198996	0.045644	1.71229	0.066229	3.21306
46.7	0.195722	0.052481	1.71264	0.070806	3.18856
46.8	0.192279	0.057556	1.71163	0.07308	3.16433
46.9	0.187329	0.057186	1.70487	0.072643	3.14521
47	0.186778	0.058754	1.70159	0.068649	3.13185
47.1	0.182689	0.060112	1.69671	0.064408	3.11714
47.2	0.178591	0.052415	1.68457	0.057888	3.10177
47.3	0.179587	0.041842	1.67162	0.056887	3.08866
47.4	0.179283	0.037517	1.66258	0.057283	3.07532
47.5	0.177412	0.033141	1.65539	0.060516	3.05992
47.6	0.174668	0.027572	1.64259	0.058257	3.04467
47.7	0.17411	0.03135	1.63505	0.056848	3.03664
47.8	0.17277	0.038346	1.62964	0.053897	3.03201
47.9	0.174824	0.044681	1.62913	0.054856	3.02956
48	0.180826	0.050006	1.63203	0.060932	3.02582
48.1	0.187228	0.054152	1.63454	0.06517	3.01886
48.2	0.189558	0.050042	1.63109	0.063429	3.00562
48.3	0.185928	0.046939	1.62741	0.057677	2.99069
48.4	0.183471	0.04662	1.62626	0.054746	2.97896
48.5	0.182247	0.051145	1.62416	0.053741	2.97299
48.6	0.180725	0.052991	1.62251	0.055506	2.96624
48.7	0.18059	0.05525	1.62266	0.057028	2.95751
48.8	0.185839	0.056535	1.62504	0.062828	2.95001
48.9	0.190593	0.056234	1.62579	0.065322	2.94116
49	0.191754	0.051703	1.62645	0.067051	2.93071
49.1	0.190855	0.047735	1.62374	0.065216	2.92067
49.2	0.190978	0.046197	1.61999	0.065177	2.91327
49.3	0.189579	0.045836	1.61331	0.061218	2.90605
49.4	0.185872	0.04009	1.60204	0.055303	2.89596
49.5	0.184948	0.036875	1.58725	0.049017	2.88679
49.6	0.189781	0.035441	1.57993	0.050289	2.87984
49.7	0.19048	0.033362	1.57539	0.053547	2.87146
49.8	0.188047	0.032154	1.57159	0.055042	2.85922
49.9	0.186441	0.034425	1.57212	0.055863	2.84593
50	0.181049	0.031486	1.57024	0.051827	2.83117
50.1	0.173377	0.031972	1.56662	0.049914	2.82266
50.2	0.171217	0.035621	1.56447	0.051371	2.8184
50.3	0.168626	0.038362	1.56482	0.053331	2.81677
50.4	0.166749	0.038525	1.56182	0.055561	2.81598
50.5	0.166732	0.038473	1.56001	0.058738	2.81403
50.6	0.164848	0.035171	1.55716	0.056619	2.80741
50.7	0.159429	0.03274	1.55572	0.050588	2.80212
50.8	0.159911	0.032708	1.55327	0.050102	2.79831
50.9	0.159357	0.03245	1.54777	0.049915	2.7934
51	0.15475	0.034145	1.54247	0.048913	2.78351
51.1	0.151643	0.040129	1.53975	0.047343	2.77573
51.2	0.152569	0.041847	1.5355	0.048347	2.76887
51.3	0.147853	0.03313	1.53127	0.046454	2.75984
51.4	0.143203	0.026085	1.52731	0.044477	2.75438
51.5	0.145601	0.02277	1.52754	0.043651	2.75354
51.6	0.147667	0.016851	1.52518	0.038988	2.74917
51.7	0.147437	0.012159	1.52311	0.033542	2.74077
51.8	0.151074	0.016318	1.52198	0.034782	2.73614
51.9	0.162346	0.023641	1.52945	0.04302	2.7356
52	0.168347	0.026858	1.53211	0.049772	2.7343
52.1	0.16999	0.027307	1.5314	0.056686	2.73224
52.2	0.169422	0.029173	1.52858	0.060437	2.72925
52.3	0.166325	0.033887	1.52611	0.05748	2.72335
52.4	0.156417	0.035871	1.51667	0.050327	2.71453
52.5	0.150544	0.037016	1.5073	0.045243	2.70737
52.6	0.148929	0.03718	1.5039	0.046818	2.70233
52.7	0.151624	0.03663	1.50537	0.050705	2.70035
52.8	0.157682	0.034218	1.50812	0.056042	2.69897
52.9	0.162521	0.033454	1.5106	0.060846	2.6994
53	0.165426	0.034368	1.51262	0.064278	2.6989
53.1	0.166183	0.033884	1.51331	0.064393	2.6969
53.2	0.167692	0.037378	1.51124	0.066784	2.69467
53.3	0.169244	0.04118	1.50798	0.068834	2.69067
53.4	0.168127	0.039794	1.50218	0.062756	2.6808
53.5	0.164281	0.035728	1.49537	0.05695	2.6734
53.6	0.164508	0.036332	1.4912	0.052875	2.66412
53.7	0.164421	0.033952	1.48645	0.0481	2.65549
53.8	0.164755	0.031986	1.48307	0.046131	2.6528
53.9	0.168376	0.03481	1.48571	0.052752	2.65526
54	0.172665	0.038226	1.48938	0.059959	2.65341
54.1	0.17149	0.040146	1.48895	0.063113	2.65195
54.2	0.167499	0.04071	1.48966	0.065562	2.64965
54.3	0.162878	0.037354	1.4901	0.064786	2.64454
54.4	0.15881	0.03356	1.48881	0.06273	2.64032
54.5	0.159463	0.03411	1.49024	0.06193	2.64158
54.6	0.162403	0.034482	1.49263	0.061856	2.64415
54.7	0.165934	0.035904	1.49375	0.063035	2.64412
54.8	0.166752	0.038355	1.4911	0.062231	2.63953
54.9	0.171149	0.041159	1.49057	0.060082	2.63438
55	0.17025	0.041248	1.48517	0.0494	2.62632
55.1	0.168917	0.039967	1.48108	0.041859	2.6196
55.2	0.16295	0.036289	1.47352	0.033114	2.61127
55.3	0.160342	0.03339	1.47059	0.029583	2.6101
55.4	0.155317	0.029926	1.46578	0.02532	2.60595
55.5	0.155759	0.027979	1.46528	0.030082	2.60254
55.6	0.157699	0.028273	1.46379	0.036474	2.60128
55.7	0.164766	0.033247	1.46629	0.043413	2.60575
55.8	0.164955	0.033755	1.46456	0.043823	2.60378
55.9	0.165448	0.034212	1.46365	0.046824	2.60091
56	0.163581	0.038062	1.46582	0.051829	2.60183
56.1	0.1642	0.045811	1.46961	0.057736	2.60309
56.2	0.161332	0.044635	1.46792	0.058202	2.59965
56.3	0.161255	0.045992	1.46787	0.059116	2.59701
56.4	0.159791	0.043209	1.46641	0.056227	2.59523
56.5	0.156135	0.036366	1.46324	0.052067	2.58935
56.6	0.153075	0.026087	1.45809	0.048419	2.58249
56.7	0.153962	0.024178	1.45745	0.046569	2.57768
56.8	0.159811	0.022494	1.45738	0.046615	2.57551
56.9	0.166175	0.025881	1.45901	0.049624	2.57161
57	0.173489	0.031989	1.46108	0.051223	2.56792
57.1	0.173825	0.035733	1.45965	0.050093	2.56253
57.2	0.173164	0.033704	1.45677	0.051568	2.5618
57.3	0.168842	0.031853	1.45263	0.052258	2.56051
57.4	0.162224	0.029569	1.4478	0.052052	2.56076
57.5	0.157658	0.026239	1.4399	0.051972	2.56064
57.6	0.157073	0.025547	1.43819	0.052114	2.563
57.7	0.155084	0.025472	1.43886	0.050947	2.56182
57.8	0.153274	0.025693	1.44022	0.047688	2.55709
57.9	0.15112	0.024729	1.43671	0.044409	2.54981
58	0.152232	0.027246	1.43988	0.043749	2.54546
58.1	0.15166	0.029886	1.44116	0.045022	2.54023
58.2	0.153417	0.033191	1.44128	0.048897	2.53286
58.3	0.153035	0.038014	1.44152	0.055652	2.53006
58.4	0.15611	0.042969	1.44118	0.063222	2.53007
58.5	0.157345	0.043551	1.44013	0.065741	2.52923
58.6	0.162083	0.041348	1.43812	0.065596	2.52782
58.7	0.16557	0.042526	1.43857	0.064031	2.53144
58.8	0.168383	0.043332	1.43872	0.060646	2.53114
58.9	0.168835	0.042223	1.44042	0.055964	2.52912
59	0.165141	0.038685	1.43757	0.051547	2.52494
59.1	0.159737	0.035422	1.43682	0.047107	2.52034
59.2	0.152742	0.027733	1.43206	0.03831	2.50988
59.3	0.149658	0.021169	1.4281	0.034169	2.50813
59.4	0.143902	0.01714	1.42703	0.034254	2.50845
59.5	0.143794	0.018322	1.42711	0.033573	2.50837
59.6	0.148844	0.024083	1.43103	0.036948	2.50973
59.7	0.153651	0.030055	1.43136	0.042699	2.51125
59.8	0.155589	0.031474	1.42911	0.045255	2.50672
59.9	0.16062	0.032117	1.43052	0.043143	2.50281
60	0.16096	0.028153	1.42798	0.039911	2.49879
60.1	0.15837	0.021977	1.42037	0.032753	2.49677
60.2	0.160776	0.021397	1.42279	0.033898	2.49737
60.3	0.169012	0.028557	1.42992	0.041914	2.49835
60.4	0.171392	0.031755	1.43169	0.045927	2.49672
60.5	0.17015	0.032965	1.4343	0.047551	2.49651
60.6	0.164347	0.031776	1.43533	0.048784	2.49166
60.7	0.156215	0.029128	1.42978	0.048319	2.48795
60.8	0.148074	0.023344	1.42267	0.045327	2.48718
60.9	0.150516	0.020654	1.41818	0.047218	2.4883
61	0.154139	0.018428	1.41444	0.050266	2.48799
61.1	0.155595	0.017572	1.41258	0.05273	2.48871
61.2	0.156391	0.017829	1.41287	0.053969	2.48861
61.3	0.153327	0.01725	1.40975	0.049723	2.48503
61.4	0.145144	0.019237	1.40615	0.045547	2.48112
61.5	0.142127	0.023203	1.40547	0.047203	2.47842
61.6	0.147604	0.030232	1.40812	0.049754	2.47826
61.7	0.15484	0.035781	1.41012	0.049858	2.47818
61.8	0.160267	0.037976	1.41156	0.050594	2.47513
61.9	0.166641	0.038004	1.41221	0.053146	2.47497
62	0.173796	0.039354	1.4128	0.056048	2.47555
62.1	0.175418	0.035679	1.40462	0.056707	2.47145
62.2	0.172201	0.03273	1.40036	0.055609	2.46671
62.3	0.16888	0.033971	1.39928	0.056982	2.46522
62.4	0.168777	0.036958	1.40412	0.059695	2.46615
62.5	0.165892	0.038695	1.40577	0.057947	2.46491
62.6	0.161808	0.041312	1.4117	0.054995	2.46429
62.7	0.161346	0.042956	1.41332	0.054503	2.46689
62.8	0.163192	0.044047	1.4134	0.055201	2.47086
62.9	0.164308	0.045333	1.4099	0.056316	2.4705
63	0.167025	0.048293	1.4122	0.06205	2.47298
63.1	0.171264	0.050222	1.41044	0.068167	2.4729
63.2	0.173104	0.052223	1.40908	0.068778	2.46879
63.3	0.171531	0.0489	1.40709	0.065601	2.46175
63.4	0.164456	0.042241	1.40139	0.055401	2.45187
63.5	0.158464	0.037897	1.39342	0.046803	2.44464
63.6	0.154504	0.033606	1.39113	0.040995	2.44447
63.7	0.155596	0.029952	1.39047	0.039406	2.44436
63.8	0.15373	0.026635	1.3903	0.03672	2.44294
63.9	0.155715	0.026742	1.39301	0.041232	2.44379
64	0.154063	0.022963	1.39389	0.042535	2.44021
64.1	0.153789	0.023091	1.39453	0.04605	2.43538
64.2	0.153567	0.023517	1.39618	0.047149	2.43234
64.3	0.15747	0.028029	1.39535	0.046871	2.43081
64.4	0.157224	0.030609	1.39364	0.042358	2.42941
64.5	0.158427	0.034569	1.39278	0.04066	2.42736
64.6	0.156184	0.034888	1.39113	0.041049	2.42475
64.7	0.15016	0.033421	1.3873	0.041764	2.42375
64.8	0.147912	0.032888	1.38728	0.042063	2.42462
64.9	0.150187	0.034963	1.38908	0.044477	2.42485
65	0.151071	0.033248	1.39041	0.046128	2.42691
65.1	0.153101	0.034415	1.39172	0.044692	2.42899
65.2	0.155323	0.035256	1.3905	0.040247	2.42653
65.3	0.154791	0.03427	1.38605	0.040646	2.42174
65.4	0.154268	0.032339	1.38371	0.040499	2.41914
65.5	0.15723	0.033519	1.38407	0.04026	2.42123
65.6	0.160829	0.032719	1.38525	0.038825	2.42192
65.7	0.1589	0.029549	1.38178	0.041015	2.41778
65.8	0.157356	0.027956	1.38525	0.044789	2.41765
65.9	0.156352	0.025565	1.38704	0.046356	2.41637
66	0.153363	0.024036	1.38792	0.04648	2.40915
66.1	0.151513	0.029376	1.38806	0.047915	2.40752
66.2	0.156667	0.041143	1.39841	0.052838	2.41563
66.3	0.157862	0.04593	1.40283	0.051893	2.42067
66.4	0.157755	0.046687	1.40442	0.051046	2.42334
66.5	0.157292	0.046695	1.40114	0.048204	2.42609
66.6	0.156434	0.042645	1.39448	0.046871	2.42397
66.7	0.153387	0.031775	1.38508	0.044868	2.42046
66.8	0.154813	0.027722	1.38352	0.046396	2.41461
66.9	0.155209	0.02551	1.38172	0.046559	2.40972
67	0.151627	0.022707	1.38006	0.04613	2.4046
67.1	0.149333	0.020221	1.38046	0.045643	2.39906
67.2	0.150516	0.02406	1.38355	0.044895	2.39375
67.3	0.154087	0.025979	1.38305	0.043757	2.39165
67.4	0.155984	0.031413	1.38817	0.046279	2.39272
67.5	0.165192	0.039332	1.3955	0.052199	2.39719
67.6	0.169859	0.042797	1.40175	0.055088	2.40313
67.7	0.171768	0.045007	1.40616	0.05471	2.40398
67.8	0.170216	0.047231	1.40566	0.054181	2.40462
67.9	0.170085	0.04839	1.39981	0.054213	2.40329
68	0.165279	0.044908	1.3919	0.052822	2.40128
68.1	0.16211	0.042224	1.38777	0.051821	2.39747
68.2	0.160912	0.033374	1.37974	0.050071	2.39603
68.3	0.161592	0.027564	1.37534	0.049209	2.3942
68.4	0.160357	0.023505	1.36974	0.044205	2.38823
68.5	0.156756	0.021467	1.36758	0.041581	2.37911
68.6	0.152678	0.018854	1.36187	0.039317	2.3692
68.7	0.147184	0.022422	1.36211	0.04244	2.36251
68.8	0.141765	0.02619	1.36492	0.046477	2.35914
68.9	0.142374	0.031619	1.37163	0.054558	2.36331
69	0.145654	0.034446	1.37645	0.058794	2.36666
69.1	0.154319	0.041374	1.37977	0.066182	2.37216
69.2	0.165153	0.047462	1.38372	0.072927	2.37864
69.3	0.171363	0.052994	1.38377	0.077934	2.38236
69.4	0.168765	0.04903	1.37906	0.075844	2.37693
69.5	0.16534	0.045072	1.37575	0.071232	2.37126
69.6	0.157916	0.0389	1.37453	0.061543	2.36639
69.7	0.153808	0.034592	1.37207	0.053439	2.36301
69.8	0.155054	0.030276	1.37269	0.048185	2.36186
69.9	0.159928	0.030129	1.37392	0.049992	2.36507
70	0.164592	0.031035	1.37223	0.052403	2.36761
70.1	0.167884	0.03173	1.37328	0.056502	2.3685
70.2	0.166686	0.028834	1.37138	0.054926	2.3651
70.3	0.160961	0.026689	1.36716	0.054565	2.35985
70.4	0.155421	0.025776	1.36454	0.052826	2.35446
70.5	0.148742	0.024041	1.36237	0.051188	2.3515
70.6	0.146737	0.021573	1.35695	0.049126	2.35146
70.7	0.149575	0.020506	1.35352	0.049075	2.35417
70.8	0.151837	0.016549	1.3487	0.04344	2.35386
70.9	0.153932	0.01521	1.34408	0.038129	2.35411
71	0.156469	0.01838	1.34289	0.035962	2.35903
71.1	0.154486	0.022069	1.34474	0.037383	2.36165
71.2	0.149952	0.026174	1.3474	0.037485	2.36363
71.3	0.147335	0.027275	1.35194	0.039896	2.36341
71.4	0.15062	0.027845	1.35848	0.041232	2.36385
71.5	0.155359	0.026723	1.36612	0.047282	2.35833
71.6	0.162528	0.030795	1.37133	0.050431	2.35497
71.7	0.163482	0.031642	1.37137	0.05188	2.35144
71.8	0.162039	0.027785	1.36465	0.049439	2.3507
71.9	0.159889	0.02686	1.36261	0.053483	2.35241
72	0.15808	0.030577	1.35834	0.055267	2.35623
72.1	0.152717	0.027267	1.35183	0.052206	2.353
72.2	0.150306	0.024492	1.3473	0.050724	2.34677
72.3	0.153399	0.028787	1.3507	0.051266	2.34306
72.4	0.152638	0.030893	1.35013	0.045822	2.34043
72.5	0.153396	0.030638	1.35151	0.041246	2.34078
72.6	0.155374	0.033218	1.35446	0.042043	2.34187
72.7	0.159461	0.036474	1.36383	0.045768	2.3449
72.8	0.162819	0.040201	1.36956	0.05084	2.34786
72.9	0.166456	0.038999	1.37036	0.055187	2.34711
73	0.170161	0.035683	1.36768	0.056883	2.34156
73.1	0.174732	0.033407	1.36929	0.059719	2.34212
73.2	0.179166	0.034074	1.36791	0.058974	2.34307
73.3	0.178362	0.034646	1.36499	0.054672	2.34073
73.4	0.174999	0.036123	1.36407	0.052797	2.33849
73.5	0.170428	0.035998	1.36336	0.051151	2.33961
73.6	0.162933	0.034619	1.35726	0.047483	2.33526
73.7	0.152798	0.0314	1.34729	0.04142	2.3276
73.8	0.147221	0.028122	1.34172	0.041158	2.32204
73.9	0.148092	0.027647	1.3405	0.041657	2.31968
74	0.148881	0.028052	1.33894	0.042779	2.31602
74.1	0.147561	0.027146	1.33892	0.040433	2.31146
74.2	0.14787	0.027732	1.34196	0.042672	2.31056
74.3	0.149233	0.028804	1.34936	0.043837	2.31334
74.4	0.147372	0.027872	1.34959	0.043498	2.31442
74.5	0.148621	0.028901	1.35207	0.043614	2.31808
74.6	0.154396	0.028924	1.35583	0.046921	2.32528
74.7	0.160072	0.027042	1.36068	0.051226	2.33154
74.8	0.159811	0.022112	1.35733	0.051455	2.33064
74.9	0.161807	0.021743	1.35776	0.048891	2.33021
75	0.161546	0.019484	1.3548	0.044829	2.32688
75.1	0.161133	0.018263	1.34904	0.04299	2.32373
75.2	0.159168	0.016258	1.34022	0.041714	2.32001
75.3	0.159183	0.02118	1.33776	0.044894	2.3211
75.4	0.15706	0.026477	1.33945	0.050493	2.32229
75.5	0.155311	0.030632	1.3442	0.056748	2.32213
75.6	0.158021	0.034075	1.34923	0.062182	2.32402
75.7	0.162346	0.040261	1.35466	0.063862	2.32843
75.8	0.166225	0.038328	1.35185	0.059618	2.3274
75.9	0.166827	0.030629	1.34395	0.05468	2.32191
76	0.162394	0.023346	1.33841	0.045954	2.31711
76.1	0.152491	0.01966	1.33356	0.036629	2.31167
76.2	0.14677	0.018274	1.33209	0.032973	2.30211
76.3	0.146463	0.019551	1.33788	0.037433	2.29983
76.4	0.15254	0.024423	1.34666	0.044456	2.30477
76.5	0.159391	0.03009	1.34949	0.050373	2.30754
76.6	0.165286	0.037164	1.35663	0.056364	2.30929
76.7	0.166259	0.038247	1.36061	0.06147	2.31128
76.8	0.164336	0.039555	1.35931	0.062226	2.31264
76.9	0.161141	0.039678	1.35493	0.060418	2.30939
77	0.157876	0.035758	1.35146	0.055866	2.30674
77.1	0.162796	0.033555	1.34637	0.055227	2.30689
77.2	0.16746	0.037866	1.34167	0.056228	2.30978
77.3	0.169289	0.042774	1.34074	0.055351	2.30833
77.4	0.171034	0.045704	1.34474	0.057099	2.30811
77.5	0.174847	0.050293	1.35018	0.062693	2.31097
77.6	0.173394	0.046208	1.35169	0.063465	2.30898
77.7	0.168225	0.036519	1.34803	0.057146	2.30345
77.8	0.168952	0.033196	1.34712	0.056544	2.30177
77.9	0.166037	0.032355	1.34335	0.055756	2.30369
78	0.161422	0.028306	1.33494	0.055637	2.3029
78.1	0.156548	0.029295	1.33021	0.053626	2.30026
78.2	0.156086	0.033094	1.33031	0.054899	2.30061
78.3	0.153168	0.032832	1.32905	0.055236	2.30061
78.4	0.154013	0.033422	1.32617	0.055026	2.29787
78.5	0.156936	0.036128	1.32655	0.054578	2.29704
78.6	0.155103	0.034535	1.32406	0.052682	2.29666
78.7	0.150352	0.0294	1.32081	0.048289	2.29336
78.8	0.147733	0.026321	1.31739	0.045159	2.28917
78.9	0.141541	0.023279	1.31532	0.043069	2.28508
79	0.140764	0.025625	1.31567	0.047118	2.28554
79.1	0.145033	0.02909	1.31812	0.050318	2.28635
79.2	0.156076	0.037797	1.32802	0.059616	2.29176
79.3	0.161243	0.041988	1.33597	0.065177	2.29584
79.4	0.165428	0.041802	1.33643	0.067109	2.29746
79.5	0.164234	0.039515	1.33003	0.061583	2.29575
79.6	0.162775	0.039697	1.32571	0.059525	2.29796
79.7	0.160498	0.037561	1.3186	0.053975	2.29611
79.8	0.160536	0.032985	1.3118	0.04806	2.29718
79.9	0.163644	0.03203	1.31237	0.045822	2.29851
80	0.165185	0.03185	1.31696	0.046472	2.29418
80.1	0.164993	0.029483	1.31679	0.047212	2.28554
80.2	0.159718	0.024795	1.31467	0.045508	2.27835
80.3	0.15736	0.028195	1.31622	0.044571	2.27093
80.4	0.157084	0.032504	1.31925	0.045104	2.26802
80.5	0.161492	0.03525	1.32479	0.045418	2.26924
80.6	0.16567	0.037982	1.32972	0.045487	2.27225
80.7	0.170105	0.043367	1.33261	0.048922	2.2799
80.8	0.173055	0.0421	1.32912	0.052119	2.28391
80.9	0.172988	0.03973	1.32621	0.053328	2.28532
81	0.166454	0.035264	1.32219	0.05175	2.28364
81.1	0.161999	0.033156	1.3233	0.051014	2.28546
81.2	0.15799	0.024706	1.31873	0.047515	2.27783
81.3	0.15273	0.022546	1.31587	0.045614	2.27265
81.4	0.144018	0.016892	1.30691	0.041663	2.26462
81.5	0.139174	0.012503	1.30365	0.040652	2.26114
81.6	0.134283	0.009331	1.30112	0.042195	2.25572
81.7	0.135054	0.015912	1.3064	0.047546	2.258
81.8	0.137255	0.020051	1.30954	0.051812	2.2611
81.9	0.143529	0.024596	1.31646	0.055768	2.26667
82	0.150833	0.033639	1.3226	0.060744	2.26978
82.1	0.157393	0.042495	1.3268	0.063612	2.27301
82.2	0.159923	0.047073	1.32843	0.064916	2.27444
82.3	0.159072	0.046152	1.32973	0.062061	2.27063
82.4	0.157209	0.044994	1.33035	0.060277	2.26472
82.5	0.15268	0.041078	1.32391	0.058395	2.25816
82.6	0.150453	0.033307	1.31621	0.057718	2.25065
82.7	0.15061	0.028267	1.31079	0.055819	2.24824
82.8	0.150025	0.028544	1.30428	0.053478	2.24867
82.9	0.147738	0.034169	1.29894	0.049806	2.25315
83	0.148334	0.037068	1.29741	0.047248	2.25822
83.1	0.15216	0.043181	1.30151	0.049483	2.26537
83.2	0.152249	0.044322	1.29948	0.050339	2.26503
83.3	0.158287	0.04591	1.30703	0.05716	2.26941
83.4	0.159789	0.037834	1.30974	0.05981	2.26609
83.5	0.162455	0.034566	1.3158	0.063003	2.26793
83.6	0.158901	0.029683	1.31673	0.060121	2.26688
83.7	0.157484	0.030432	1.32371	0.060557	2.26546
83.8	0.153733	0.028227	1.32278	0.059375	2.25913
83.9	0.157078	0.032416	1.32657	0.06276	2.25543
84	0.156656	0.031193	1.32541	0.060402	2.24817
84.1	0.153923	0.028555	1.32049	0.054203	2.24125
84.2	0.151791	0.023561	1.31369	0.047793	2.23937
84.3	0.151173	0.0222	1.31164	0.042273	2.24274
84.4	0.147355	0.020253	1.30885	0.036456	2.24591
84.5	0.144705	0.020151	1.30745	0.033032	2.24812
84.6	0.145011	0.023602	1.31021	0.037988	2.25163
84.7	0.142379	0.026447	1.31181	0.038159	2.25175
84.8	0.139495	0.028182	1.31182	0.040805	2.25104
84.9	0.141122	0.031291	1.31401	0.045076	2.25195
85	0.148114	0.033471	1.31598	0.05205	2.25537
85.1	0.158194	0.033617	1.3156	0.053994	2.255
85.2	0.163388	0.031084	1.31289	0.054431	2.25038
85.3	0.166283	0.029696	1.31707	0.05419	2.24642
85.4	0.165019	0.028143	1.31679	0.051095	2.24326
85.5	0.161047	0.029453	1.31387	0.04706	2.23931
85.6	0.154108	0.034277	1.31357	0.047598	2.24165
85.7	0.154305	0.040125	1.32043	0.056185	2.25328
85.8	0.154589	0.038802	1.31724	0.05809	2.26073
85.9	0.154784	0.033838	1.31246	0.060386	2.26253
86	0.154121	0.031594	1.31426	0.062859	2.26071
86.1	0.15416	0.029267	1.32057	0.065071	2.25996
86.2	0.149855	0.02599	1.32363	0.061669	2.25171
86.3	0.145378	0.023376	1.32381	0.059477	2.24232
86.4	0.146155	0.023718	1.32846	0.056693	2.23984
86.5	0.149957	0.025351	1.32916	0.053844	2.24295
86.6	0.155367	0.024258	1.32602	0.052305	2.24145
86.7	0.15992	0.02535	1.3184	0.050867	2.24012
86.8	0.167211	0.033033	1.31767	0.054252	2.24024
86.9	0.169896	0.042266	1.31605	0.057396	2.23887
87	0.166984	0.045243	1.3144	0.059755	2.23746
87.1	0.158713	0.04254	1.30764	0.054942	2.23138
87.2	0.151302	0.036382	1.30611	0.051421	2.22597
87.3	0.143195	0.027501	1.30098	0.044616	2.22161
87.4	0.139877	0.020568	1.29782	0.042206	2.2211
87.5	0.13846	0.01727	1.29439	0.039449	2.21731
87.6	0.139747	0.020099	1.29754	0.040484	2.21917
87.7	0.144144	0.022128	1.29837	0.041607	2.2219
87.8	0.1479	0.021931	1.29987	0.04404	2.22697
87.9	0.147964	0.019696	1.2974	0.041719	2.22881
88	0.148696	0.021036	1.30186	0.044524	2.23282
88.1	0.149355	0.023697	1.30746	0.05083	2.24062
88.2	0.150992	0.029813	1.31244	0.056946	2.24633
88.3	0.151694	0.035376	1.31662	0.060309	2.24802
88.4	0.151427	0.03834	1.32394	0.065566	2.24749
88.5	0.149138	0.033033	1.32415	0.066168	2.24576
88.6	0.148466	0.023281	1.31702	0.059827	2.23862
88.7	0.14827	0.017439	1.31381	0.056005	2.23408
88.8	0.149349	0.016242	1.31136	0.056069	2.23109
88.9	0.150917	0.017114	1.31026	0.057464	2.22954
89	0.153011	0.021383	1.30892	0.057692	2.23
89.1	0.154001	0.024777	1.30666	0.05525	2.22948
89.2	0.151973	0.023634	1.30334	0.050036	2.22829
89.3	0.148363	0.018269	1.29931	0.044266	2.22449
89.4	0.144901	0.010349	1.28859	0.039136	2.21618
89.5	0.143673	0.006051	1.27733	0.038236	2.20864
89.6	0.145041	0.008372	1.27431	0.042578	2.20511
89.7	0.148177	0.013647	1.27426	0.049069	2.20486
89.8	0.154591	0.021362	1.27817	0.056398	2.20804
89.9	0.162062	0.033699	1.28934	0.063241	2.22233
90	0.165052	0.038229	1.2993	0.06428	2.23111
90.1	0.16476	0.038676	1.30276	0.062516	2.23592
90.2	0.166329	0.039532	1.30523	0.06231	2.24019
90.3	0.163671	0.043451	1.30446	0.060923	2.24429
90.4	0.160739	0.045635	1.30236	0.059111	2.24156
90.5	0.157832	0.045817	1.29705	0.055488	2.23687
90.6	0.154443	0.044328	1.29444	0.054921	2.23246
90.7	0.14972	0.041156	1.28984	0.053966	2.22476
90.8	0.147473	0.034712	1.28818	0.053795	2.21588
90.9	0.145768	0.025749	1.28646	0.052327	2.20776
91	0.149086	0.025278	1.29385	0.054694	2.20957
91.1	0.153268	0.028826	1.30023	0.056317	2.21273
91.2	0.156063	0.029557	1.30634	0.0575	2.21882
91.3	0.156883	0.029481	1.30645	0.056683	2.22206
91.4	0.159292	0.031501	1.30435	0.055773	2.22529
91.5	0.162711	0.035539	1.30348	0.058444	2.22615
91.6	0.164382	0.03684	1.30422	0.060759	2.22806
91.7	0.16098	0.035671	1.30005	0.056737	2.22242
91.8	0.155515	0.036063	1.29778	0.052904	2.21534
91.9	0.148896	0.035435	1.2952	0.050923	2.20826
92	0.142677	0.030366	1.28871	0.045798	2.19955
92.1	0.140269	0.025436	1.2798	0.040213	2.19413
92.2	0.142296	0.024207	1.27323	0.039492	2.19314
92.3	0.146811	0.022634	1.26592	0.038952	2.19596
92.4	0.151119	0.020995	1.26429	0.040464	2.1982
92.5	0.15224	0.022381	1.26587	0.042655	2.19988
92.6	0.151766	0.022308	1.26974	0.042871	2.1999
92.7	0.151382	0.026119	1.27489	0.044953	2.20631
92.8	0.152429	0.028817	1.2812	0.048441	2.21123
92.9	0.150651	0.028486	1.28437	0.0481	2.21125
93	0.14681	0.02524	1.28282	0.04624	2.20992
93.1	0.144568	0.025375	1.28023	0.048704	2.21035
93.2	0.142841	0.020793	1.27601	0.045948	2.20602
93.3	0.142848	0.015637	1.27583	0.04338	2.20413
93.4	0.145161	0.017383	1.2756	0.043166	2.20789
93.5	0.145662	0.016038	1.27302	0.043317	2.20997
93.6	0.148658	0.015141	1.27621	0.044443	2.21331
93.7	0.151027	0.017383	1.28289	0.049404	2.21537
93.8	0.150195	0.020525	1.28489	0.050601	2.21215
93.9	0.146728	0.021956	1.28236	0.048134	2.20706
94	0.145556	0.023644	1.28302	0.047873	2.20453
94.1	0.140073	0.027332	1.27905	0.046168	2.19903
94.2	0.135984	0.029765	1.27443	0.04193	2.19329
94.3	0.134772	0.035801	1.27606	0.042283	2.19512
94.4	0.140386	0.038479	1.27948	0.046127	2.20096
94.5	0.14764	0.04103	1.28013	0.047379	2.20223
94.6	0.150053	0.036012	1.27812	0.043462	2.19905
94.7	0.15221	0.030651	1.27813	0.041973	2.19672
94.8	0.156399	0.025759	1.27794	0.041892	2.19126
94.9	0.159543	0.027134	1.28303	0.043259	2.18766
95	0.156469	0.028965	1.28772	0.046726	2.1884
95.1	0.154995	0.032965	1.29055	0.05081	2.18895
95.2	0.151925	0.035313	1.28905	0.052644	2.18885
95.3	0.143969	0.031806	1.28577	0.050492	2.1916
95.4	0.133495	0.025734	1.27875	0.045546	2.1905
95.5	0.130518	0.024313	1.27565	0.042	2.18923
95.6	0.131935	0.025607	1.27519	0.042666	2.18801
95.7	0.136875	0.029362	1.27623	0.047006	2.18803
95.8	0.14674	0.034259	1.27756	0.053846	2.1901
95.9	0.152691	0.036546	1.2809	0.057704	2.19319
96	0.154945	0.037283	1.28488	0.060899	2.19596
96.1	0.153716	0.03478	1.2876	0.063141	2.20054
96.2	0.151688	0.030098	1.28598	0.060337	2.20403
96.3	0.145197	0.025527	1.28281	0.054507	2.20094
96.4	0.142616	0.021259	1.27829	0.05099	2.19569
96.5	0.141347	0.017544	1.27424	0.045286	2.19003
96.6	0.143611	0.016587	1.26863	0.039013	2.18472
96.7	0.144504	0.019274	1.2698	0.036858	2.18058
96.8	0.141271	0.018773	1.26749	0.033689	2.176
96.9	0.134944	0.016767	1.26592	0.029732	2.17257
97	0.133992	0.01447	1.26278	0.031087	2.17046
97.1	0.134637	0.013485	1.26665	0.036881	2.16939
97.2	0.135879	0.012559	1.27015	0.042201	2.17026
97.3	0.14121	0.018986	1.28119	0.049148	2.17654
97.4	0.148434	0.024343	1.28458	0.053515	2.1794
97.5	0.15026	0.026062	1.28644	0.05472	2.18127
97.6	0.149361	0.028498	1.28609	0.055737	2.18752
97.7	0.147363	0.024737	1.28135	0.052906	2.18844
97.8	0.145644	0.020506	1.27115	0.049314	2.18208
97.9	0.144527	0.019728	1.26883	0.049866	2.1817
98	0.142292	0.022676	1.26759	0.052626	2.18219
98.1	0.143591	0.026834	1.26625	0.051509	2.18085
98.2	0.147851	0.035202	1.26815	0.052691	2.18485
98.3	0.151092	0.034919	1.26989	0.052313	2.19002
98.4	0.15035	0.03254	1.27099	0.052879	2.19029
98.5	0.149311	0.03113	1.27283	0.047072	2.19111
98.6	0.148977	0.029494	1.27558	0.04472	2.19096
98.7	0.148339	0.028796	1.28138	0.046455	2.19292
98.8	0.147915	0.031681	1.28539	0.051219	2.19503
98.9	0.153893	0.037622	1.2884	0.054317	2.19752
99	0.160992	0.04282	1.29078	0.06005	2.1985
99.1	0.155401	0.036346	1.28372	0.055916	2.19026
99.2	0.143465	0.027424	1.27284	0.047796	2.17648
99.3	0.135362	0.01967	1.26726	0.042815	2.17001
99.4	0.129546	0.018128	1.26462	0.042632	2.1708
99.5	0.127138	0.016073	1.26153	0.041433	2.16972
99.6	0.132483	0.018834	1.26279	0.04573	2.17396
99.7	0.14241	0.018285	1.26283	0.050519	2.17472
99.8	0.146605	0.020728	1.26376	0.052427	2.17188
99.9	0.146591	0.016459	1.26274	0.052181	2.16528
100	0.141377	0.012577	1.25999	0.04926	2.16503
100.1	0.138538	0.011328	1.25861	0.046294	2.16335
100.2	0.137951	0.016832	1.25936	0.04381	2.16478
100.3	0.142238	0.021426	1.25717	0.04218	2.16611
100.4	0.147528	0.024865	1.25626	0.040687	2.16806
100.5	0.153332	0.028094	1.25844	0.042032	2.16449
100.6	0.157156	0.034081	1.2641	0.044981	2.16605
100.7	0.160067	0.035095	1.26559	0.046839	2.1674
100.8	0.15894	0.031878	1.26607	0.046217	2.16622
100.9	0.155803	0.029718	1.26665	0.044652	2.16418
101	0.150939	0.024739	1.2642	0.042122	2.1643
101.1	0.149872	0.019932	1.26293	0.044116	2.16927
101.2	0.148657	0.015867	1.2669	0.045587	2.17721
101.3	0.148367	0.013502	1.27011	0.045001	2.18093
101.4	0.149553	0.011243	1.27073	0.044151	2.18174
101.5	0.153303	0.012966	1.27213	0.047223	2.18257
101.6	0.152546	0.012297	1.27208	0.043161	2.17686
101.7	0.150778	0.014092	1.26856	0.038328	2.17
101.8	0.148815	0.014689	1.2665	0.035219	2.17143
101.9	0.145017	0.015507	1.26555	0.032442	2.17299
102	0.146757	0.015933	1.26398	0.029664	2.17471
102.1	0.148914	0.016459	1.26222	0.029768	2.17557
102.2	0.153354	0.023908	1.26483	0.035858	2.18021
102.3	0.153766	0.029513	1.26487	0.040243	2.18
102.4	0.154872	0.033356	1.26325	0.044241	2.17858
102.5	0.15401	0.034361	1.26321	0.048084	2.17464
102.6	0.153255	0.034643	1.26174	0.052003	2.16839
102.7	0.148605	0.025266	1.25722	0.049729	2.15917
102.8	0.148241	0.022011	1.25479	0.050456	2.15268
102.9	0.150278	0.019643	1.25521	0.050625	2.14829
103	0.150742	0.018953	1.25571	0.050414	2.14694
103.1	0.150526	0.021284	1.25936	0.048043	2.14979
103.2	0.156266	0.028007	1.26641	0.052868	2.15756
103.3	0.160462	0.033631	1.27341	0.054669	2.16493
103.4	0.161539	0.038776	1.27751	0.05673	2.17387
103.5	0.157858	0.04132	1.27554	0.05503	2.1745
103.6	0.15692	0.037479	1.26915	0.05208	2.17088
103.7	0.153619	0.03066	1.26253	0.047144	2.16244
103.8	0.155281	0.025785	1.25857	0.049028	2.15945
103.9	0.155837	0.021186	1.25518	0.050027	2.15522
104	0.161189	0.021494	1.25683	0.052685	2.15718
104.1	0.165419	0.02464	1.26123	0.05687	2.15924
104.2	0.162474	0.023958	1.25934	0.054326	2.15818
104.3	0.161323	0.024557	1.26135	0.050163	2.15815
104.4	0.159705	0.023596	1.26216	0.04678	2.15891
104.5	0.155218	0.018636	1.26238	0.042314	2.15971
104.6	0.150524	0.016497	1.25955	0.042054	2.16431
104.7	0.153377	0.018858	1.26154	0.04523	2.17149
104.8	0.152845	0.019035	1.25822	0.049126	2.17251
104.9	0.152747	0.021889	1.25845	0.052332	2.1705
105	0.157807	0.028033	1.26157	0.058697	2.17025
105.1	0.158884	0.028951	1.26422	0.057938	2.16469
105.2	0.158394	0.031734	1.26634	0.055608	2.15981
105.3	0.154879	0.034521	1.26553	0.051389	2.15789
105.4	0.150614	0.036124	1.26333	0.048389	2.15637
105.5	0.146699	0.035724	1.25753	0.046584	2.15673
105.6	0.149517	0.040133	1.25556	0.048975	2.15924
105.7	0.152034	0.041312	1.25326	0.054398	2.16291
105.8	0.15734	0.041342	1.25461	0.060505	2.16481
105.9	0.163408	0.038351	1.25311	0.062893	2.16391
106	0.163469	0.033083	1.25232	0.056157	2.1582
106.1	0.159745	0.028404	1.24777	0.048799	2.15359
106.2	0.157346	0.028365	1.24809	0.043018	2.15104
106.3	0.155423	0.029077	1.24806	0.039938	2.14927
106.4	0.154778	0.032282	1.25182	0.039237	2.15097
106.5	0.15482	0.038168	1.25603	0.046029	2.15499
106.6	0.15643	0.040831	1.2628	0.05174	2.15898
106.7	0.155639	0.036978	1.26114	0.052896	2.15651
106.8	0.153998	0.029649	1.25519	0.046198	2.14785
106.9	0.150862	0.022928	1.24891	0.038933	2.14322
107	0.145526	0.014899	1.24334	0.029099	2.13476
107.1	0.141497	0.010234	1.23971	0.023074	2.13016
107.2	0.13873	0.008681	1.24233	0.022094	2.12831
107.3	0.138348	0.012489	1.24901	0.028624	2.13472
107.4	0.138973	0.016615	1.25302	0.036068	2.13986
107.5	0.143521	0.022342	1.25816	0.044602	2.14668
107.6	0.144541	0.026162	1.25839	0.050692	2.1478
107.7	0.145069	0.027412	1.25462	0.049959	2.14622
107.8	0.14938	0.027039	1.25224	0.049554	2.14456
107.9	0.156341	0.026918	1.25376	0.050869	2.1426
108	0.159861	0.025251	1.25701	0.050824	2.14072
108.1	0.163561	0.024465	1.25975	0.050797	2.14219
108.2	0.164255	0.023916	1.25802	0.052958	2.14244
108.3	0.157108	0.021805	1.25233	0.049324	2.1414
108.4	0.148794	0.0183	1.24608	0.046348	2.13859
108.5	0.142097	0.016599	1.24151	0.046738	2.13669
108.6	0.136021	0.013474	1.23941	0.045508	2.13092
108.7	0.131953	0.007546	1.23981	0.040371	2.12798
108.8	0.133046	0.003105	1.24258	0.037882	2.12603
108.9	0.133623	0.001659	1.24234	0.033826	2.12211
109	0.134857	0.00055	1.23599	0.03024	2.11923
109.1	0.14162	0.003128	1.23231	0.030845	2.12374
109.2	0.149797	0.010019	1.23045	0.03576	2.12946
109.3	0.149439	0.013714	1.2304	0.039759	2.1308
109.4	0.148311	0.017348	1.23492	0.046019	2.13742
109.5	0.145911	0.016073	1.23992	0.045407	2.13999
109.6	0.139548	0.009854	1.23932	0.039758	2.13727
109.7	0.130894	0.004852	1.23822	0.03251	2.1314
109.8	0.128895	0.004119	1.23706	0.028721	2.13005
109.9	0.128058	-0.000727	1.23331	0.023348	2.12693
110	0.130095	0.000353	1.23413	0.026027	2.13163
110.1	0.133253	0.006916	1.2395	0.031387	2.1369
110.2	0.1339	0.011206	1.24426	0.036859	2.14181
110.3	0.132939	0.010958	1.24643	0.035709	2.13896
110.4	0.132593	0.013413	1.24719	0.035609	2.1363
110.5	0.133148	0.014838	1.24644	0.034801	2.13227
110.6	0.128933	0.01093	1.24151	0.032369	2.12741
110.7	0.133586	0.014744	1.2402	0.037309	2.12826
110.8	0.140509	0.018179	1.23932	0.045014	2.13038
110.9	0.145008	0.018211	1.23883	0.047653	2.12806
111	0.147386	0.01863	1.23864	0.047692	2.12631
111.1	0.152692	0.023597	1.24314	0.050659	2.13112
111.2	0.150322	0.021309	1.24212	0.047325	2.13129
111.3	0.142593	0.02057	1.241	0.042436	2.12968
111.4	0.139234	0.023265	1.24011	0.040577	2.13378
111.5	0.140406	0.025406	1.23891	0.038059	2.13806
111.6	0.140038	0.019804	1.23105	0.031855	2.13466
111.7	0.140543	0.017857	1.23051	0.029572	2.13316
111.8	0.143166	0.017844	1.23179	0.032027	2.13699
111.9	0.142971	0.018294	1.23352	0.036399	2.13729
112	0.139397	0.018424	1.23027	0.041177	2.13251
112.1	0.14029	0.027941	1.23657	0.051048	2.13389
112.2	0.145362	0.036678	1.24485	0.05655	2.13636
112.3	0.147183	0.041313	1.24904	0.057331	2.13487
112.4	0.147535	0.042799	1.25026	0.055662	2.13434
112.5	0.147623	0.040157	1.25281	0.052747	2.13557
112.6	0.149857	0.033869	1.25196	0.049296	2.1348
112.7	0.14918	0.027001	1.2456	0.048669	2.1335
112.8	0.149147	0.025564	1.23805	0.04849	2.13747
112.9	0.146842	0.021262	1.23388	0.048105	2.1385
113	0.147732	0.022535	1.23381	0.050869	2.13847
113.1	0.146639	0.025685	1.2339	0.053431	2.1382
113.2	0.146348	0.025515	1.23234	0.053409	2.13651
113.3	0.145455	0.019796	1.22981	0.053789	2.13092
113.4	0.148294	0.016435	1.2287	0.053184	2.12796
113.5	0.148854	0.010943	1.22944	0.048777	2.12485
113.6	0.146469	0.002987	1.23027	0.04086	2.12047
113.7	0.143371	0.002218	1.23543	0.037632	2.11835
113.8	0.145335	0.004638	1.2422	0.035085	2.11993
113.9	0.143314	0.005565	1.24272	0.033302	2.12118
114	0.14175	0.007941	1.24111	0.038387	2.12467
114.1	0.143202	0.014332	1.24316	0.046808	2.13096
114.2	0.145967	0.016744	1.24193	0.051555	2.13582
114.3	0.146164	0.019315	1.24049	0.052606	2.1356
114.4	0.150554	0.028772	1.24188	0.0541	2.13549
114.5	0.15368	0.035897	1.24217	0.051269	2.13315
114.6	0.154213	0.041073	1.23862	0.046966	2.13371
114.7	0.151028	0.044679	1.23843	0.043215	2.13574
114.8	0.149466	0.045928	1.24009	0.042205	2.13664
114.9	0.149318	0.04395	1.24182	0.042941	2.13731
115	0.153785	0.042876	1.2442	0.050093	2.13887
115.1	0.158289	0.040844	1.2485	0.059378	2.13678
115.2	0.158873	0.036899	1.24536	0.062137	2.12943
115.3	0.153546	0.029496	1.24004	0.062844	2.12466
[truncated: 1,696 more rows]

## Sheet: Fig 3e
WT										KO

[truncated: 2 more sheets: Fig 3f, Fig 3g]
