# Supplementary material for: The low-density lipoprotein receptor promotes infection of multiple encephalitic alphaviruses
Source: Nat Commun. 2024 Jan 4;15:246. doi: 10.1038/s41467-023-44624-x (PMC10764363; doi:10.1038/s41467-023-44624-x)
Supplement: Supplementary file 6 — Source Data [file 41467_2023_44624_MOESM6_ESM.zip › Ma_Source Data_Fig 4.xlsx]

## Sheet: Fig 4a
	hE16	hE16	hE16	LDLR-Fc	LDLR-Fc	LDLR-Fc	LBD-Fc	LBD-Fc	LBD-Fc
VSV	102.289	98.7986	98.923	1.45184	0.931323	0.540627	0.504647	0.342814	0.346937
SINV-EEEV	99.8706	92.7803	107.349	111.065	112.132	122.265	82.6649	87.9524	99.0739

## Sheet: Fig 4b
	hE16	hE16	hE16	LA3-Fc	LA3-Fc	LA3-Fc
VSV	96.4017	102.337	101.261	0.338006	0.470808	0.572722
SINV-EEEV	101.781	97.4425	100.776	87.7416	82.9872	86.951

## Sheet: Fig 4c
	LA3-Fc	LA3-Fc	LA3-Fc	LA3(3)-Fc	LA3(3)-Fc	LA3(3)-Fc	LA3(5)-Fc	LA3(5)-Fc	LA3(5)-Fc	LBD-Fc	LBD-Fc	LBD-Fc	hE16	hE16	hE16
100	0.353	0.276	0.3	1.925	1.769	1.944	3.101	2.974	3.338	3.048	2.504	2.68	0.086	0.074	0.067
25	0.154	0.126	0.128	1.3	1.083	1.33	2.138	2.204	2.495	1.467	0.999	1.009	0.073	0.063	0.069
6.25	0.104	0.086	0.081	0.955	0.743	1.025	1.81	1.688	1.971	0.444	0.292	0.321	0.071	0.069	0.057
1.5625	0.068	0.058	0.061	0.628	0.541	0.722	1.318	1.305	1.485	0.153	0.114	0.116	0.069	0.054	0.061
0.39063	0.075	0.059	0.055	0.234	0.176	0.245	0.99	0.996	1.383	0.088	0.083	0.07	0.067	0.059	0.054
0.09766	0.065	0.06	0.055	0.096	0.085	0.09	0.612	0.551	0.762	0.067	0.068	0.057	0.067	0.052	0.059
0.02441	0.07	0.054	0.058	0.074	0.067	0.061	0.28	0.239	0.291	0.074	0.06	0.056	0.068	0.065	0.064
0.0061	0.065	0.058	0.055	0.073	0.063	0.064	0.151	0.122	0.132	0.064	0.063	0.055	0.065	0.055	0.061
0.00153	0.065	0.053	0.056	0.075	0.072	0.058	0.139	0.102	0.101	0.063	0.062	0.054	0.067	0.059	0.064

## Sheet: Fig 4d
	hE16	hE16	hE16	LA3-Fc	LA3-Fc	LA3-Fc	LA3X3-Fc	LA3X3-Fc	LA3X3-Fc	LA3X5-Fc	LA3X5-Fc	LA3X5-Fc
0	98.8123	102.812	100.014	104.17	102.213	95.9751	100.63	99.8929	94.224	96.2835	95.1804	98.2421
1	96.0227	97.6021	77.9499	97.1331	93.7614	85.1418	87.7006	93.6641	77.1063	93.0499	91.2714	69.9457
10	89.9771	91.4073	94.3536	83.8283	76.5415	84.9181	80.4877	79.6201	80.2498	73.0438	77.8411	78.5023
100	85.1706	93.6839	94.6337	80.4116	88.2082	83.1968	48.2891	58.5138	57.8054	12.8543	17.2643	23.4281

## Sheet: Fig 4f
	LRAD3-D1-COMP	LRAD3-D1-COMP	LRAD3-D1-COMP	LA3-COMP	LA3-COMP	LA3-COMP	LA3X5-COMP	LA3X5-COMP	LA3X5-COMP
0	101.712	103.432	100.071	100.733	101.067	104.26	97.5832	95.5062	95.6869
0.01	92.3511	87.7509	90.9287	94.9417	93.9316	94.9061	35.4609	41.2862	44.5795
0.1	90.7136	88.543	91.0163	86.0593	83.9285	95.7299	13.1442	9.68889	10.6192
1	64.2481	89.6582	85.6501	70.7737	84.9425	92.9892	2.58766	2.24447	1.58213

## Sheet: Fig 4g
	LA3-COMP	LA3-COMP	LA3-COMP	LA3(5)-COMP	LA3(5)-COMP	LA3(5)-COMP
0	104.509	103.966	91.5252	114.022	99.26	86.7184
0.1	88.1515	90.5565	77.1702	2.09678	1.89545	1.08337
1	51.6409	45.1317	38.7202	3.1197	1.95971	2.01153
10	4.90999	3.22153	4.05631	2.99193	2.45062	3.21353

## Sheet: Fig 4h
	LA3-COMP	LA3-COMP	LA3-COMP	LA3(5)-COMP	LA3(5)-COMP	LA3(5)-COMP
0	103.379	97.598	99.0234	109.124	93.9799	96.8957
0.1	101.49	98.7866	104.094	120.693	114.735	106.741
1	104.636	101.805	102.755	112.45	100.47	103.699
10	104.058	99.314	96.7893	74.7431	68.9008	67.2552

## Sheet: Fig 4i
Day	LA3x5-COMP premix	LA3x5-COMP premix	LA3x5-COMP premix	LA3x5-COMP premix	LA3x5-COMP premix	LA3x5-COMP premix	LA3x5-COMP premix	LA3x5-COMP premix	LA3x5-COMP premix	D1-COMP premix	D1-COMP premix	D1-COMP premix	D1-COMP premix	D1-COMP premix	D1-COMP premix	D1-COMP premix	D1-COMP premix	D1-COMP premix
0	100	100	100	100	100	100	100	100	100	100	100	100	100	100	100	100	100	100
1	107	120	124	103	87	108	104	101	100	129	133	102	107	105	106	99	101	104
2	111	123	137	107	94	117	108	104	98	141	142	104	116	109	113	99	104	111
3	113	128	145	109	99	123	118	108	103	149	157	106	125	118	117	103	115	107
4	115	137	155	111	101	130	127	104	109	156	166	106	120	124	120	101	120	89
5	118	138	136	112	100	130	134	107	111	117	136	104		113		86	120	76
6	119	143	116	112	103	130	139	109	112			88		94			95	74
7	102	141		112	107	114	142	94	113								82
8	87	140		111	108	95	145	92	115								77
9	76	138		115	107		145		114
10	65	136		118	107		147		114
11		134		119	107		149		113
12		135		118	107		150		113
13		135		119	106		150		114
14		135		120	109		150		115

## Sheet: Fig 4j
Day	LA3x5-COMP	D1-COMP
0	100	100
5		77.7778
6		44.4444
7	88.8889	11.1111
9	66.6667	0
11	55.5556
14	55.5556

## Sheet: Fig 4k
3 dpi
Spleen			Kidney			Brain
LA3x5-COMP	D1-COMP		LA3x5-COMP	D1-COMP		LA3x5-COMP	D1-COMP
1.15194	4.71524		0.88087	0.88087		0.338467	1.15888
1.62769	1.15194		0.88087	0.88087		0.338467	2.30468
1.15194	4.13833		0.88087	0.88087		0.338467	0.338467
3.08798	3.56847		0.88087	0.88087		0.338467	0.338467
1.15194	4.67187		0.88087	0.88087		0.338467	2.33266
2.35346	4.1163		0.88087	0.88087		0.338467	0.338467
1.97015	3.0809		0.88087	0.88087		0.338467	0.879846
2.46718	4.59974		0.88087	0.88087		0.338467	1.04638
1.15194	4.59428		0.88087	0.88087		0.338467	1.71878
5 dpi
Spleen			Kidney			Brain
LA3x5-COMP	D1-COMP		LA3x5-COMP	D1-COMP		LA3x5-COMP	D1-COMP
4.77721	4.92434		2.89499	1.97026		1.03852	7.74357
4.95061	4.75615		2.02217	3.19397		5.59291	6.62987
4.32412	4.04161		2.36597	2.49148		2.19267	6.64908
5.81903	4.21961		3.73275	3.42441		4.32425	6.61058
4.83832	5.28474		1.87976	2.4906		7.00019	8.27264
5.1082	5.259		1.4715	2.49753		4.35445	7.10078
3.91425	5.1203		1.33641	4.15239		6.29736	6.95623
4.38893	4.62413		1.33641	4.2221		2.19268	4.04319
4.89291	5.28555		2.16878	2.82526		1.03852	6.85938

[truncated: 1 more sheets: Fig 4l]
